# Supplementary material for: Precision N-Glycoproteomic Profiling of Murine Peritoneal Macrophages After Different Stimulations
Source: Front Immunol. 2021 Aug 17;12:722293. doi: 10.3389/fimmu.2021.722293 (PMC8416091; doi:10.3389/fimmu.2021.722293)
Supplement: Supplementary file 1 [file DataSheet_1.csv]

	Sample.1.iTRAQ8.113.Area	Sample.1.iTRAQ8.114.Area	Sample.1.iTRAQ8.115.Area	Sample.1.iTRAQ8.116.Area	Sample.1.iTRAQ8.117.Area	Sample.1.iTRAQ8.118.Area	Sample.1.iTRAQ8.119.Area	Sample.2.iTRAQ8.113.Area	Sample.2.iTRAQ8.114.Area	Sample.2.iTRAQ8.115.Area	Sample.2.iTRAQ8.116.Area	Sample.2.iTRAQ8.117.Area	Sample.2.iTRAQ8.118.Area	Sample.2.iTRAQ8.119.Area	Sample.3.iTRAQ8.113.Area	Sample.3.iTRAQ8.114.Area	Sample.3.iTRAQ8.115.Area	Sample.3.iTRAQ8.116.Area	Sample.3.iTRAQ8.117.Area	Sample.3.iTRAQ8.118.Area	Sample.3.iTRAQ8.119.Area
Q60591|NFAC2_MOUSE	31619.63	30808.488	32114.91	33981.47	37417.1	35441.83	38615.31	0	0	0	0	0	0	0	27281.27	28449.86	26500.75	28329.02	26978.234	30819.328	34291.35
Q3U9G9|LBR_MOUSE	915722.25	1063300.8	1011539.44	1103998	1061980	1122567.4	1156780	969715.1	1130941.9	1079664.9	1130355.9	1079949	1181345.2	1175139.4	1394484	1623208.6	1549958.5	1657181.6	1601696.5	1723930.5	1767544.6
O88939|ZBT7A_MOUSE	46205.723	44840.97	50937.035	40151.812	47124.39	49319.016	45384.21	0	0	0	0	0	0	0	23810.678	23187.738	22303.385	18946.488	17067.885	20979.914	20786.627
Q8BZR9|NCBP3_MOUSE	10704.483	10528.824	8960.39	12020.297	10049.908	15358.127	9712.688	56595.77	61163.56	59034.46	62785.258	59802.53	64912.812	69062.336	123444.88	84799.16	130539.54	90345.82	89038.56	90551.805	98192.734
Q3TKY6|CWC27_MOUSE	61792.914	66345.05	62319.496	60582.22	60831.16	61240.71	75787.41	18782.928	12818.1	13702.42	9220.019	10062.145	10330.303	11225.991	42869.535	36383.953	39349.61	27117.84	29775.16	35797.17	41680.363
Q9CZL2|F241A_MOUSE	12173.586	14643.689	13714.184	17017.979	16223.463	18380.688	18668.1	45267.156	47542.805	41511.92	45419.973	48183.746	52691.35	52816.47	48941.31	58379.477	57821.082	56649.97	63204.613	58575.95	64130.254
Q3THW5|H2AV_MOUSE	995133.06	1182521.2	1048440.4	1324048.2	1146722.5	1127890.8	1357936	651897.75	785941	662423.7	768737.4	720875.44	766057.25	896423.9	1133761.5	1321429.2	1219262.5	1471107.2	1430444.9	1338782.2	1598860.2
Q6A065|CE170_MOUSE	85960.3	99474.31	99235.016	91403.82	84246.67	91997.17	94733.766	121920.4	127573.77	125978.37	138544.5	132216.27	156095.6	147693.77	177067.44	184700.97	172531.56	171573.66	155227.81	186846.73	193356.89
P58404|STRN4_MOUSE	131211.9	160994.22	138077.3	164146.44	156530.89	171386.95	172131.44	71844.74	89914.7	71932.12	80020.92	76338.586	91397.33	80279.1	130322.78	172856.84	138608.02	154105.72	144209.9	199521.28	167586.12
Q8BZH4|POGZ_MOUSE	11155.762	10950.271	10213.573	11491.468	11126.773	10389.458	13301.686	0	0	0	0	0	0	0	0	0	0	0	0	0	0
Q9DCS9|NDUBA_MOUSE	253443.05	279610.47	267422.3	265093.1	237087.73	259441.36	298292.5	283049.28	286827.88	275590.84	279972.22	254404.52	280908.6	333070.2	196517.08	222172.28	201284.3	206445.75	190479.2	202831.47	239759.38
Q9R1P1|PSB3_MOUSE	503263.97	532399.6	496041.72	525351.75	517410.56	542845	623501.75	457776.28	525776.4	483303.7	529418.1	471982.34	511370.66	585441.44	753640	849979.5	790316.6	795357.56	772471.1	813918.25	955560.1
P59326|YTHD1_MOUSE	0	0	0	0	0	0	0	25086.646	29821.457	30450.74	27831.156	31915.562	27460.166	31853.668	22890.613	28264.621	28787.54	28337.105	23350.252	26281.549	31216.084
Q9CWI3|BCCIP_MOUSE	44326.652	39906.242	35900.633	44839.97	41390.586	48625.992	52116.305	0	0	0	0	0	0	0	22746.48	24570.645	24319.844	30221.328	28136.814	24585.188	25142.482
Q9D2R0|AACS_MOUSE	0	0	0	0	0	0	0	31921.688	28160.48	29737.488	30514.479	26545.898	38275.71	34689.727	0	0	0	0	0	0	0
Q8BTY8|SCFD2_MOUSE	14564.573	18495.068	13565.487	15794.517	19936.49	15653.105	18934.566	0	0	0	0	0	0	0	12681.779	7142.8027	2746.36	3051.0122	4834.5176	5499.9585	5982.994
O70161|PI51C_MOUSE	18012.248	17247.58	19417.977	17767.805	21699.934	20758.969	21639.912	16420.9	15792.084	21578.688	18224.055	17606.059	17203.498	25103.566	42517.93	44867.395	48107.098	40335.71	48537.9	45657.51	55439.67
Q8C6G8|WDR26_MOUSE	213450.42	203326.72	171232.22	158551.4	148856.38	173420	158957.25	156948.56	162067.52	138151.31	128213.6	123494.695	130297.19	125439.55	218284.47	185064.23	167201.02	155215.75	147741.9	152289.84	151820.64
Q78PY7|SND1_MOUSE	3749953.2	4269470.5	4061337.8	4424048.5	4256076	4537023.5	5033985	3507306.5	4020189.8	3808769.8	4282223	4196900.5	4348355	4744247.5	4148247.8	4697448.5	4553366	5040921.5	4900483.5	5104235.5	5567770
P60840|ENSA_MOUSE	25541.508	23252.066	27723.371	22001.777	22835.467	26077.818	24087.922	0	0	0	0	0	0	0	26569.023	31022.795	26230.8	24767.328	28829.62	30255.469	29691.03
Q62191|RO52_MOUSE	40407.637	42876.22	48231.31	35351.113	38960.52	40594.902	56486.45	58358.94	66939.44	71308.56	60569.51	61459.21	66982.34	77755.76	105230.03	122744.14	138308.19	114816.73	115676.92	127487.15	160689.06
Q8R5C5|ACTY_MOUSE	177560.34	196783.75	197498.22	184850.44	185058.27	198756.95	215621.72	98015.69	109630.54	100299.96	104670.664	104718.984	99574.24	125569.83	88696.35	102283	96452.03	101476.4	98500.25	104198.77	120612.32
Q9DBQ7|PACE1_MOUSE	25177.818	23495.77	23858.256	24231.504	22370.223	21605.465	26509.52	8853.849	6444.526	9364.681	9897.271	3843.3582	9574.947	9027.631	0	0	0	0	0	0	0
Q6PGG2|GMIP_MOUSE	234144.66	246859.89	222712.5	226358.81	225553.22	256812.88	263368.78	150129.81	166987.03	160564.33	155399.2	156877.1	177560.72	186799.08	100777.24	94941.805	92809.19	92505.74	93464.94	109002.95	115264.53
P46467|VPS4B_MOUSE	866891.75	918162.8	862878.75	938561.3	878547.5	984216.06	995369.2	777872.3	854844	799870	841662.06	826438.25	841330.3	968756.94	827821.9	932003.3	876119.94	959983.44	956320.75	972077.25	1073632.8
Q3UYC0|PPM1H_MOUSE	0	0	0	0	0	0	0	35456.594	35715.08	36964.01	35536.824	37808.742	40035.883	44100.28	16263.578	16238.063	14644.044	17926.492	13329.956	17203.672	18253.176
Q80SZ7|GBG5_MOUSE	289694.06	317724.78	363555.97	299281.06	293773.25	302764.38	322439.28	165626.44	169842.86	223469.2	169812.02	161675.28	159934.52	172738.72	464345.3	523486.84	569265	539008.94	519627.3	534684.75	570130.7
Q6S5C2|GNPTG_MOUSE	19565.605	21699.744	25567.55	18775.074	20367.262	27945.863	30238.236	50099.83	46112.67	40839.023	45224.656	45087.812	43405.54	55531.035	85464.805	86558.7	78387.78	84198.234	86067.46	87840.4	106669.07
Q9Z255|UBE2A_MOUSE	33744.832	38216.758	41995.523	39774.22	33300.09	39906.6	36524.273	77319.91	72112.625	71615.73	59204.246	56299.555	63128.73	67566.78	35674.926	34301.02	35744.47	41070.7	36755.285	37314.297	43996.348
Q8BFW7|LPP_MOUSE	117599.33	125631.766	125528.03	133731	134741.53	146150.61	160550.16	110860.125	126087.81	107182.39	131834.55	129302.53	137413.17	145987.36	124050.54	140293.9	127982.22	131559.23	144302.92	156674.47	165713.84
P42208|SEPT2_MOUSE	1109249.8	1204571.2	1200485.5	1241406	1187637.2	1231124.5	1329520.1	1200141	1306742.5	1241825.6	1380025.1	1307128.8	1310544.6	1508970.9	1126828.6	1223647.9	1167903.9	1271689.1	1208450.5	1231899	1380478.4
Q9D6K7|TTC33_MOUSE	14039.12	18387.426	15966.668	14306.071	14171.045	15531.358	17497.426	0	0	0	0	0	0	0	0	0	0	0	0	0	0
Q8BFY9|TNPO1_MOUSE	532534.5	570044.9	525601.8	547478.2	525930.44	570289.5	635967.3	494958.12	513266.5	511581.94	514074.88	512226.53	520732.78	582898	560292.2	603047.9	580754.75	582143.56	579954.7	606918.1	661177.06
P50446|K2C6A_MOUSE	37209.51	54830.016	91887.25	43995.37	38881.77	28707.924	35796.57	31906.883	56558.484	92895.984	39843.535	37771.26	27757.887	30081.988	41791.383	66346.266	97198.53	45396.625	40437.82	36987.72	33228.492
P63318|KPCG_MOUSE	0	0	0	0	0	0	0	44170.562	52068.516	46319.605	62715.336	101145.66	47377.203	49948.1	0	0	0	0	0	0	0
P63242|IF5A1_MOUSE	1659200.4	1918807.1	1711632	2101848.8	2074313.4	2112414.5	2211982	1602449.9	1795798.6	1606708.5	1996567.6	1918769.2	1861579.4	2126817.5	1549317.2	1837128.8	1581381.2	1991160.6	1898408.8	1858883.8	2149927.5
Q99PT1|GDIR1_MOUSE	4678497	5699262	5094034	6328565.5	6105820	6019468.5	6607487	4322836.5	5041565	4623949	5653497.5	5467150.5	5377985	5857279.5	5192582	6057581	5692205.5	7000494	6798134.5	6607172	7373396
Q61391|NEP_MOUSE	45727.395	47068.77	45962.44	52603.258	56881.48	61814.438	62149.742	30263.91	32524.004	30147.113	36908.836	36165.453	34286.188	38538.312	38771.36	53074.82	38406.984	53230.97	52148.305	53003.64	53132.223
P27612|PLAP_MOUSE	745271.1	811838.8	762737.9	870605.06	858244.4	870136.1	926844.25	450728.72	480502.47	456007.9	534184.94	513300.1	526327.75	554196.9	767803.25	809173.3	789957.56	887559.7	860134.5	899741.1	912073.56
O35654|DPOD2_MOUSE	52384.43	51335.656	50004.83	47567.438	48678.434	54563.95	68268.734	44344.04	62521.242	50297.984	49839.125	45386.57	54661.992	58027.176	71985.08	68045.03	63733.18	68828.14	69890.27	70975.7	76280.19
Q99LG2|TNPO2_MOUSE	155114.75	163380.92	160202.3	174093.84	168261.19	171175.27	191124.25	147695.19	154795.7	157355.39	160698.62	156928.69	170492.88	184281.72	184326.56	190653.06	181930.03	179165.66	184020.31	191581.84	207158.34
O35459|ECH1_MOUSE	231817.3	226696.62	221578.58	263132.4	241207.28	246682.62	281667.3	218423.25	222588.3	192934.75	244427.34	236909.12	238373.86	261563.56	216515.05	214606.61	200084.31	234281.53	214073.78	243946.12	254644.22
Q9CY34|UB2FA_MOUSE	26916.588	27555.64	28355.715	28059.508	26805.846	29556.953	33339.824	14699.353	16132.607	16941.29	14248.357	11735.402	15069.874	17346.543	30633.312	35496.84	36813.715	29033.316	30139.234	35861.004	41247.715
Q8BFU2|H2A3_MOUSE	1413853.2	1746061.2	1653768.9	2196886.2	2015448.1	1837786.5	1902039.8	682575.75	770023.56	641717.06	859962.1	819654.75	731048.56	829758.44	1862479.6	2215583.5	2031556.5	2574199.8	2475888.5	2294480.8	2459762.2
Q9JHS4|CLPX_MOUSE	0	0	0	0	0	0	0	58097.19	55697.82	57942.375	56725.434	52977.168	66495.85	64397.43	44475.016	43048.066	38494.03	40332.918	38766.676	48217.266	46429.117
Q9D2X5|SCC4_MOUSE	0	0	0	0	0	0	0	15837.975	16421.172	14205.669	10976.7295	12277.211	14884.396	14026.228	0	0	0	0	0	0	0
O55131|SEPT7_MOUSE	1237607.9	1374933.1	1343464.5	1512660.8	1458310.5	1557387.5	1586924.9	875119.4	975033.25	943067.94	1025207.7	992819.56	1053699.2	1127870.1	1096571	1199504.8	1136406.5	1286574.8	1241599.6	1329845.6	1417405
Q00897|A1AT4_MOUSE	31846.97	30136.166	25628.916	24833.848	26982.244	24376.568	26643.572	0	0	0	0	0	0	0	0	0	0	0	0	0	0
Q8BP22|FA92A_MOUSE	63681.926	89671.42	66908.75	69232.31	73657.875	69010.39	92909.43	44240.207	53002.5	46554.516	40083.754	38908.906	46950.78	54190.133	35901.914	54555.203	43266.77	47103.793	36850.49	47198.734	52661.945
Q924L1|LTMD1_MOUSE	22732.793	25144.55	19735.176	23547.465	22146.594	22595.725	27111.1	0	0	0	0	0	0	0	0	0	0	0	0	0	0
Q6PGB6|NAA50_MOUSE	0	0	0	0	0	0	0	181624	189156.48	182228.4	182766.86	175841.67	193525.27	207503.55	187355.8	192768.31	188409.62	179164.12	176184.3	192843.44	212771.38
Q9QZ29|IGB1B_MOUSE	53961.844	52337.945	44780.242	52052.656	48768.406	55497.547	57979.586	30850.168	31622.684	26843.703	36998.242	27400.23	39810.844	33699.74	0	0	0	0	0	0	0
O35704|SPTC1_MOUSE	371566.47	342755.28	353607.8	371228.53	370467.72	403385.9	425510.38	302100.06	323137.16	297281.94	318521.28	302545.56	330357.06	361874.88	487256.8	515116.84	492443.34	566972.56	547411.56	593728.1	604096.75
Q64277|BST1_MOUSE	37959.22	44601.234	38415.566	50175.836	44434.875	53650.414	49668.773	54111.145	72355.664	63532.1	69785.695	66938.56	80155.99	80300.86	115847.086	119249.83	117553.55	129469.95	107306.086	138141.53	154796.64
P56394|COX17_MOUSE	0	0	0	0	0	0	0	76820.95	96056.99	89347.67	93861.984	94262.45	86799.92	101583.266	0	0	0	0	0	0	0
Q8BY89|CTL2_MOUSE	124431.91	143341.75	119374.77	142108.52	132697.12	140740.23	146576.47	140348.34	159225.94	134213.34	157451.48	142682.84	163486.27	162368.17	152536.81	169025.23	143013.3	179310.25	182183.62	173882.31	190778.34
Q64523|H2A2C_MOUSE	681237	863292	822620.56	1424141	1313784.8	1101153.2	1176578.2	987325.9	1253343.2	1110163	2076584.2	1884052.9	1578187.1	1649844.9	830637.6	1076311.4	971355.94	1621220.8	1519750.1	1365037	1336793.8
P06151|LDHA_MOUSE	11580526	13477776	11903061	14220625	13366527	13648867	15600113	11365467	13420308	12048959	14431436	13900443	13802717	16121406	12723961	15257431	13647787	16564224	16560059	16405824	17879002
Q9D975|SRXN1_MOUSE	115707.05	153223.45	159274.62	129871.72	125157.34	170432.25	162767.53	122678.02	182866.9	153566.98	152803.92	129769.03	171871.78	159537.95	0	0	0	0	0	0	0
Q8BMJ2|SYLC_MOUSE	1086836.5	1236671	1121949.8	1262180.4	1236018.9	1265846.9	1358166.8	589861.9	659977.7	623669.94	687159.9	669914.6	686229.94	788579.8	705379.75	806157.25	779662.4	780710.6	797648.1	809363.5	922572.06
Q9EQG9|CERT_MOUSE	461037.9	519515.38	499578.88	551778.7	528922.7	551909.44	609744.75	379091.28	432767.1	401416.5	449416.44	414611.12	445217.2	476103.38	461214.38	503173.62	454122.75	522475.66	502528.2	533478.56	558750.7
Q61081|CDC37_MOUSE	844643.9	954235.9	865311.56	930325	910132.5	962101.25	1041210.94	595491.5	681928.2	624307.9	678295.3	668400.7	688257.1	771157.9	853362.9	936171.3	873006.4	973363.56	917165.4	971301.75	1058174.5
Q8BGT0|OSTM1_MOUSE	170674.03	169744.9	162148.6	181244.48	158032.2	183488.34	197861.28	144193.53	157553.06	145109.88	157766.1	155080.25	171659.45	184518.22	106530.73	101808.54	91437.28	114498.766	114508.39	116418.91	125729.57
P12265|BGLR_MOUSE	2832800.5	2722029	2475071.8	3172854.5	3064867.2	3475363.8	3612901.5	2547615.8	2494139.8	2241051.5	2885988	2757104.5	3051362.2	3321620.8	3374544	3365675	2960730	3772597.5	3622810.8	3977699.2	4315264.5
Q8BG07|PLD4_MOUSE	574511.4	580142.3	573072.6	557718.1	523106.22	557459.6	610221.94	611927.56	642781.44	645179.06	649526.1	596064.5	608280.7	663228.3	780194.6	796645.25	800623	833447.75	793370.2	828292.1	884908.4
Q3V1D3|AMPD1_MOUSE	117350.625	152928.8	163679.39	165796.28	163006.16	172036.03	164898.12	138685.33	188957.06	174718.81	215369.67	214283.88	206307.52	223771.12	147506.77	196218.9	182125.5	235693.55	232289.78	216178.62	233460.53
Q9DB43|ZFPL1_MOUSE	169047.56	207097.03	172411.22	172528.28	171634.7	180250.72	181874.98	78124.46	84865.91	74779.4	89416.37	88305.945	91458.625	101184.71	112165.73	118928.27	108291.19	132610.78	127281.17	122695.836	135465.5
Q99M15|PPIP2_MOUSE	175258.05	200389.62	202081.9	281587.75	236145.28	215749.94	223711.31	112169.78	129127.26	130685.586	127761.664	129777.67	143650.69	147106.25	124135.266	142672.44	151955.64	161329.97	147315.38	163018.48	165852.45
P10404|ENV1_MOUSE	41397.965	44739.53	40508.418	46416.59	46311.22	44554.83	49815.35	0	0	0	0	0	0	0	33284.4	32561.785	29771.188	28286.463	31719.428	28794.2	37341.785
Q9CYH6|RRS1_MOUSE	93564.8	114988.1	96502.44	89107.516	76651.125	108165.02	86893.69	82033.14	84799.28	83089.28	92286.52	91141.61	93212.06	86479.12	66817.58	58640.633	53226.953	62534.86	59572.46	67104.984	63975.527
Q8BZT9|LACC1_MOUSE	46760.9	61498.02	60581.703	65765.04	59780.477	64835.188	73022.99	4778.232	5676.663	8578.092	5193.579	8954.718	5623.7715	9831.687	27097.75	28856.5	27518.902	26694.332	29331.176	30506.926	31469.734
Q9QUM9|PSA6_MOUSE	1782009.2	2154336.8	1972902.8	2395622	2208014	2337560.5	2497667	1492626.4	1770306	1658413.2	1997293.9	1887336.1	1976492	2082224.4	1551338.1	1861300.6	1715703.2	2007451.1	1921410.5	2014524.2	2153947.8
Q6PCP5|MFF_MOUSE	71267.21	72264.55	75374.266	73403.414	67494.875	69189.734	80193.14	51075.445	57676.652	47998.93	47999.453	52650.78	53734.438	63639.33	9692.517	14967.289	12959.388	10824.555	10259.725	12475.096	15631.3955
Q8BM85|TBCK_MOUSE	0	0	0	0	0	0	0	0	0	0	0	0	0	0	62737.906	61223.793	48988.07	69464.48	59691.082	66644.695	69060.836
Q9CR48|DRAM2_MOUSE	24738.68	25961.86	31129.29	26359.855	27111.43	32889.426	26508.832	0	0	0	0	0	0	0	0	0	0	0	0	0	0
P63024|VAMP3_MOUSE	150078.66	148797.77	137984.3	152783.62	142129.81	149543.86	172380.05	99482.67	100851.74	93394.17	99610.04	101352.38	104696.14	111090.4	138650.28	141648.38	134662.98	149811.4	143122.81	145262.12	159445.27
Q9JHJ0|TMOD3_MOUSE	1188952.6	1407161.5	1275325.9	1449578.4	1419199.8	1392717.2	1597012	1060346.6	1252649.8	1190789	1279446.5	1196244	1323762.8	1353454.9	1105454.9	1293532.8	1229814.2	1410281.4	1376045.6	1365433.2	1462426.4
Q9Z1M8|RED_MOUSE	103749.17	115027.83	107750.766	117704.984	116368.75	123063.41	140743.23	39435.953	33392.18	36606.965	37159.816	36860.844	41499.67	47757.535	125085.945	139963.45	130069.875	145525.11	134775.81	163681.97	163165.53
O70145|NCF2_MOUSE	2377643.5	2761412.2	2500931.8	2885262.8	2730571	2943995	3076022.5	1773772.9	2144972	1920162.5	2198534	2064768.4	2229850.5	2277987.2	2469788.2	2978977.2	2671179	2958421.5	2874834.2	2984461	3117599
Q91Z98|CHIL4_MOUSE	87276.31	89032.266	87533.03	90888.414	90330.74	92473.92	105182.55	131296.7	163944.78	154600.22	165056.56	152476.69	172835.44	175860.83	129037.71	155673.89	145727.12	140122.95	140663.42	148904.73	167533.84
Q6R891|NEB2_MOUSE	102579.445	102262.984	109948.17	119790.19	116762.78	122227.14	131696.52	173923.78	209902.84	172832.2	219342.1	208685.73	227831.28	241828.53	264258.72	321503.25	277559.34	314351.6	314051.1	339697.3	344872.5
Q8BJQ4|TCAM2_MOUSE	7380.418	6797.914	3957.0325	10019.66	6599.325	9668.195	10132.529	0	0	0	0	0	0	0	23922.465	23469.857	24418.504	31759.375	35662.656	28426.096	32131.963
O89017|LGMN_MOUSE	541446.5	522313.94	457716.53	591806.1	497563.28	630736.75	613033.1	631725.7	622324.25	502612.72	651137.7	581547.7	723305.6	679186.4	569319	531563.4	452274.38	591535.44	497168.25	658924.9	631768.3
Q9D2Y5|SNX20_MOUSE	28717.947	31479.105	28856.928	27236.012	27169.627	26429.02	37316.457	0	0	0	0	0	0	0	0	0	0	0	0	0	0
P70318|TIAR_MOUSE	66168.09	83523.45	71153.625	70818.516	70796.92	75847.56	97295.15	105198.29	127512.6	132977.42	121756.73	123754.43	140092.11	159720.83	145709.83	127739.14	127890.95	121179.234	100083.375	128410.41	151872.69
P26954|IL3B2_MOUSE	22219.455	25859.098	21484.477	28914.986	23998.695	26295.176	23808.895	16209.911	18802.084	21317.74	20697.666	19900.293	20913.99	21569.59	16588.654	18745.941	18487.363	19862.547	16878.752	17560.043	21390.502
P08226|APOE_MOUSE	1491826.5	1475280	1375691.6	1464769.6	1387007	1484797.8	1655580.6	698978.56	675946.5	627464.3	682730.06	644559.94	711713	775209.25	1501649.4	1387421.4	1292849.9	1426361.9	1332292.9	1456415.5	1513806
Q8CAE2|HENMT_MOUSE	16252.22	19943.457	19726.97	15538.48	13525.963	11292.341	21555.52	0	0	0	0	0	0	0	0	0	0	0	0	0	0
Q9QX96|SALL2_MOUSE	67888.41	63617.35	63034.312	60143.625	56406.83	65531.234	79957.85	87288.58	95043.97	74289.98	82017.914	83484.96	85442.61	100204.93	93417.36	89156.67	90326.85	84765.56	79031.89	96981.15	109645.54
Q8BVU0|LRCH3_MOUSE	0	0	0	0	0	0	0	21306.586	20536.133	19147.264	23630.678	23849.484	25510.668	23820.346	28656.645	21699.81	24602.799	25084.629	26808.31	28066.928	29144.236
P97797|SHPS1_MOUSE	744173.3	774548.1	714700.7	829801.94	790126.1	841407.7	905993.44	413929.66	439819.72	398775.97	429750.9	427417.1	469196.03	510625.78	475355.75	510258.56	458028.34	495933.97	482014.9	509150.56	597730.25
Q9EPB4|ASC_MOUSE	1200368.8	1380004.2	1340425.9	1329905.2	1290423.4	1576200.1	1558804.1	896772.3	1060389.9	1028305.2	833160.1	812550.75	1157016.6	1121913.4	1306280.9	1491862.4	1389939.2	1266250.6	1221854.1	1652317.9	1618127.1
Q8JZM0|TFB1M_MOUSE	12109.454	10322.506	12329.989	8863.16	10081.971	10695.175	10407.704	0	0	0	0	0	0	0	0	0	0	0	0	0	0
Q8VDG3|PARN_MOUSE	0	0	0	0	0	0	0	0	0	0	0	0	0	0	10987.008	12270.226	13590.007	16077.1875	11554.14	13414.686	14464.628
Q9JJ00|PLS1_MOUSE	34586.17	45250.203	39312.723	31377.785	31114.316	37137.375	46007.617	22639.924	24801.895	19773.203	17539.559	16176.702	21141.314	25865.717	17509.006	23463.768	21634.018	25396.148	21393.73	21462.695	24993.7
P13542|MYH8_MOUSE	34570.09	34836.832	44094.89	36195.414	45910.14	39840.44	48120.66	0	0	0	0	0	0	0	25582.688	27809.648	29472.084	22874.877	20860.97	25433.24	31009.121
Q9CY73|RM44_MOUSE	0	0	0	0	0	0	0	5788.9453	6920.2393	9049.29	6166.2954	7632.4004	10228.247	9234.156	0	0	0	0	0	0	0
Q6ZQ58|LARP1_MOUSE	171203.73	209045.36	199429.03	200252.66	204752.72	205104.53	230696.16	257925.55	282794.4	276045	297516.34	289421.66	299059.8	326902.03	237220.67	305130.4	300835.38	328357.2	313878.44	317333.4	370204.22
Q8CES0|NAA30_MOUSE	19549.67	18780.549	17091.959	19335.826	19085.715	20491.832	18690.844	25346.486	30592.39	30012.762	26956.78	27895.201	28580.773	29165.31	35503.832	42476.83	45518.74	52417.555	45530.24	49144.86	50497.14
P59235|NUP43_MOUSE	25734.889	18289.453	22151.541	21339.33	24484.625	23505.254	26640.23	0	0	0	0	0	0	0	0	0	0	0	0	0	0
Q6PD19|ARMD3_MOUSE	28997.496	25535.512	31576.432	28348.225	23156.766	28637.81	32402.328	0	0	0	0	0	0	0	30929.41	28468.656	27838.145	32750.543	29986.543	33228.867	42798.496
Q8CGP6|H2A1H_MOUSE	1413853.2	1746061.2	1653768.9	2196886.2	2015448.1	1837786.5	1902039.8	682575.75	770023.56	641717.06	859962.1	819654.75	731048.56	829758.44	1862479.6	2215583.5	2031556.5	2574199.8	2475888.5	2294480.8	2459762.2
O70274|TP4A2_MOUSE	8641.861	6871.3633	7482.7554	2744.3938	3132.2217	5903.095	8697.979	0	0	0	0	0	0	0	0	0	0	0	0	0	0
P70698|PYRG1_MOUSE	132371.42	133844.39	155034.66	132400.2	121634.4	137646.44	143087	54097.535	47548.95	54895.363	49346.957	46769.4	56893.367	48704.64	99971	98725.44	111449.56	99995.945	86933.35	108780.04	112907.62
P50431|GLYC_MOUSE	12291.237	13662.187	12211.495	13908.707	17812.469	12654.881	15220.195	9761.97	11772.995	11482.434	11978.548	9492.387	13906.218	14804.416	13316.465	15380.465	15594.235	9399.34	17491.492	12040.106	16204.91
P47955|RLA1_MOUSE	844120.06	932478.06	879600.2	1026191.6	935247.94	973669.9	1154066.2	859321.56	1173517.9	1050423.1	1142321.1	1099541.1	1147643	1336126.8	1175461.1	1346365.2	1277380	1451073.8	1326158.1	1432058.2	1604891.1
Q6P1G0|HEAT6_MOUSE	5607.473	6948.9985	6268.2437	3143.453	3121.653	7640.9526	7032.4673	10972.207	9523.25	11382.986	8307.158	10569.1455	11664.603	14512.285	0	0	0	0	0	0	0
Q9ERK4|XPO2_MOUSE	636344.4	680537.3	685971.25	748117.94	716925.5	769823.1	822322.7	615264.44	665661.06	655904.3	737685.7	715573.2	723774	797320.2	713472.9	780723.5	766502	839729.6	820547.44	856911.2	924803.56
P45591|COF2_MOUSE	42322.14	46822.223	42763.03	47598.426	39056.023	55876.145	52623.863	58094.023	96464.5	84279.08	51757.43	48976.23	59152.53	60136.555	67076.74	95517.2	85832.72	56337.758	58498.2	67506.586	73954.18
Q6DFX2|ANTR2_MOUSE	43607.83	46578.39	35658.93	44451.68	44056.824	55213.63	47292.004	28811.307	28528.363	25366.25	28027.266	27719.355	31277.271	32866.637	30448.217	29528.117	31875.014	30190.205	33972.566	37144.73	37920.586
O35841|API5_MOUSE	847617.6	1021174.56	964159.2	1003592.3	947637.3	1025347.9	1025548.25	896083.4	1011414.1	1014822.6	1013899.8	981901.8	1038104	1115143.5	927157.4	1059708.6	1027845.9	1005844.25	985992.56	1062311.4	1161527
P41216|ACSL1_MOUSE	454511.6	544487.94	558061	509036.25	503836.5	575920.6	665846.3	629562.7	735705	747482.1	706978.94	710166	782912.94	904508.9	865619.44	1043448.1	1062888.2	977539.44	962371.44	1104227.5	1263977.6
Q61136|PRP4B_MOUSE	75768.016	82261.16	74574.72	69545.17	70428.77	72202.54	96303.74	23345.004	31722.908	35838.438	27379.844	26875.463	32018.174	35368.027	45657.71	46435.93	46081.367	41486.15	39042.38	49396.07	60531.477
Q8R310|TMCC3_MOUSE	0	0	0	0	0	0	0	13278.298	13450.653	14619.656	12144.027	13416.955	13157.071	14331.485	0	0	0	0	0	0	0
Q8K2B3|SDHA_MOUSE	1859759.6	2109971.2	2010383.4	2407464.5	2173572.2	2374418	2421365.8	1685588.9	1892564.8	1774347.8	1959799.9	1865556.5	1974747.1	2131801.8	1874771	2032911.8	1935958.6	2160970.5	2041536.6	2204537.8	2370515.2
Q8R2Q4|RRF2M_MOUSE	42894.59	46619.39	45121.254	52042.953	45632.05	60435.39	59290.008	8737.829	9243.573	8135.6987	9617.907	9061.997	9711.984	8562.836	9582.158	8313.765	7141.159	9085.872	7673.573	8512.469	9771
Q921M4|GOGA2_MOUSE	409431.66	432876.53	394458.56	460219.4	431791.75	469602.12	493697.66	236173.67	246206.19	236017.81	258245.03	248537.97	257778.66	291094.66	340685.94	358090.94	358200.2	370850.97	368494.3	400758	418361.62
P01898|HA10_MOUSE	153672.39	180431.28	188176.23	185424.89	175175	190332.12	221452	226177.4	281101.88	262458.53	266078.12	267839.56	267459	345620.12	134855.03	164006.55	156915.78	170212.2	162726.67	162754.4	207580.34
Q9D898|ARP5L_MOUSE	229328.77	255963.94	244881.25	222227.9	222802.66	241700.78	279051	323314.5	363209.06	326206.4	303510.25	290717.75	330144.7	392751.22	367056.53	403119.72	379388.94	357295.78	345006.84	364071.53	443337.8
Q8C3X8|LMF2_MOUSE	85790.81	92688.06	85761.69	98425.06	99910.88	104579.72	98947.54	0	0	0	0	0	0	0	0	0	0	0	0	0	0
Q6VNB8|WDFY3_MOUSE	80634.695	79131.766	82074.85	83885.23	87001.32	88080.67	99808.39	61263.758	66665.71	65979.125	53040.008	57501.406	65422.78	75770.336	73648.44	75893.91	69552.195	81934.68	86478.586	84046.51	84975.31
Q8R3G1|PP1R8_MOUSE	48439.547	47941.914	42399.598	60680.812	52958.574	52506.97	71712.55	0	0	0	0	0	0	0	61081.67	66848.875	54368.414	71340.94	68285.92	80433.97	78686.164
Q6P8X1|SNX6_MOUSE	727123.3	782438.6	749526.7	825219	786938.7	813111.6	868264.8	732648.4	841562.5	749480.6	931730.44	881167.2	897696.6	943684.2	792629	866584.9	813377.56	922624.44	906860.4	879053.2	986895.1
Q0P5W1|VPS8_MOUSE	6904.605	9517.159	8791.409	8268.653	6222.818	6903.065	7856.4277	8024.2905	6233.978	7729.947	5642.588	3286.25	7395.1133	3516.043	8600.051	8997.59	10493.974	10106.5205	7211.6777	9583.635	9760.418
Q9CQ22|LTOR1_MOUSE	0	0	0	0	0	0	0	266299.72	239355.81	240206.83	225714.8	218918.78	267862.38	279715.94	254094.83	294042.62	263998.16	294956.34	296668.47	300280.5	328376.88
P60122|RUVB1_MOUSE	572513.9	648006.94	611887.44	697040.8	649626.25	677978.9	733514.94	465966.72	525651.6	513420.3	540200.2	528976.3	550082	590273.56	527309.6	591239.75	597460.25	610561.8	566562.94	597886.6	672191.9
Q3THJ3|EIF1A_MOUSE	21218.148	24234.02	24814.244	23451.629	30508.652	31774.566	29135.385	13474.77	11741.926	11862.141	13371.359	18859.812	17221.117	16873.258	0	0	0	0	0	0	0
Q9WUH1|TM115_MOUSE	11941.198	10831.643	12549.377	11296.158	10966.066	13903.328	12612.929	51800.375	55879.11	58317.613	56925.97	50727.33	58011.453	64998.977	7646.7275	13688.19	21020.756	15218.903	13530.008	11225.714	16921.02
P53612|PGTB2_MOUSE	0	0	0	0	0	0	0	49703.836	46919.14	54454.86	50545.31	49441.39	53898.023	57230.062	10933.205	14206.737	12671.312	15243.295	16225.389	16239.956	14916.675
Q91VX9|TM168_MOUSE	0	0	0	0	0	0	0	0	0	0	0	0	0	0	15512.829	11754.309	14485.249	11513.826	12190.222	14773.605	15443.635
Q922D4|PP6R3_MOUSE	270460.28	313126.1	282317.25	206733.48	209210.89	223910.95	324786.53	107356.04	107497.53	106861.13	106610.65	93769.57	104922.59	115858.66	121520.04	117476.56	116012.88	118555.3	111976.16	119738.67	134930.28
Q3TPJ7|MIDN_MOUSE	157314.61	166534.81	149565.84	184453.02	179611.38	246395.62	212785.53	0	0	0	0	0	0	0	39033.36	47974.95	47140.375	46852.766	49630.082	51875.062	39111.367
Q8K358|PIGU_MOUSE	42795.516	45616.355	46611.355	42562.67	43020.77	44404.785	54671.45	0	0	0	0	0	0	0	71408.28	81729.77	73116	77005.195	75930.94	76822.17	90611.555
Q0PMG2|MDGA1_MOUSE	9659.087	6156.638	4908.3643	6556.6787	6273.5786	8538.678	8274.905	0	0	0	0	0	0	0	0	0	0	0	0	0	0
Q8BPX9|S15A3_MOUSE	116484.88	125427.77	148716.6	122833.8	135142.47	180508.64	170458.88	78354.87	91589.73	99291.77	92535.81	89972.25	103779.734	115082.53	179281.02	193936.36	228463.5	191415.2	206551.47	222772.69	253397.72
Q99J87|DHX58_MOUSE	169484.6	194512.4	211139	168426.92	174603.97	187444.28	217296.9	40321.812	46416.547	51187.105	40848.402	44785.04	46293.965	52816.176	237225.16	271095.03	312035.7	269350.75	269822.4	267639.62	324366.25
Q8R5A6|TB22A_MOUSE	119972.625	118456.586	128578.56	121797.63	116255.266	129753.02	144784.22	60019.016	61320.93	59920.07	61657.277	66834.88	64411.074	73327.06	130422.08	125340.19	128248.99	119404.69	129791.04	150768.66	159659.72
Q9DBQ9|SWT1_MOUSE	36825.66	40552.973	34385.973	43697.13	39770.156	40103.83	43638.54	38872.758	42725.184	36789.965	41520.043	41306.156	39843.55	50313.297	50770.797	48518.51	50483.57	44736.457	50644.934	52213.613	67274.945
O70480|VAMP4_MOUSE	127264.766	124119.625	106366.15	118828.6	123246.56	129159.2	135529.16	56026.047	55626.85	53798.508	57562.156	52096.625	60033.77	67675.09	0	0	0	0	0	0	0
Q3UW53|NIBA1_MOUSE	377753.6	409561.75	382104.56	435110.2	418999.47	406189.1	451626.2	304409.75	328620.4	316643.66	341782.03	338542.03	320743.44	372107.7	320944.06	364994.8	343440.8	376196.47	356233.44	379345.75	403698.22
P31938|MP2K1_MOUSE	101061	118739.734	128636.45	118442.44	121994.375	111099.67	138068.03	98832.914	122715.945	113733.52	117800.46	113265.58	107265.53	133996.31	294084.38	311166.44	339551	359700	334410.75	331860.75	355875.16
Q58A65|JIP4_MOUSE	1025446.9	1124721.8	1058716.5	1341336	1228833.6	1305051.9	1328886.4	934108.5	1091570.8	1011221.2	1134889.6	1096271.9	1131220.2	1197784.8	1413930.5	1629440.1	1596456.5	1771855.2	1768923.1	1768117.5	1915854.6
P54763|EPHB2_MOUSE	54970.676	57927.52	55806.055	53410.59	50644.273	59567.28	59656.547	53695.29	51507.617	58716.355	48836.13	47852.734	55649.06	62041.14	30519.902	38110.113	33528.27	30699.15	29774.154	36933.473	32890.156
B2RY04|DOCK5_MOUSE	10654.463	15127.9795	16572.982	7583.3667	6709.7324	9095.973	8384.802	0	0	0	0	0	0	0	0	0	0	0	0	0	0
Q3TIR1|TPC13_MOUSE	25281.93	29313.867	26755.014	29797.844	33570.04	30286.156	32501.479	0	0	0	0	0	0	0	105553.85	84755.66	133719.33	79963.195	68101.41	73134.89	79932.01
Q99PP6|TR34A_MOUSE	23056.71	20168.875	19911.684	20762.98	18063.488	21124.836	19750.012	0	0	0	0	0	0	0	0	0	0	0	0	0	0
P27546|MAP4_MOUSE	1847453.5	2010637.2	1967939.5	2232561.5	2277910.5	2185839.8	2367468	1860984.4	2065368.6	1951479.8	2199377.2	2183646	2087183	2323185	2218681.8	2528774	2441197.2	2672415.2	2630774.8	2504258	2712253.5
Q8R395|COMD5_MOUSE	137403.83	156172.88	146511.8	157566.2	145372.02	161725.67	172635.31	106508.71	115348.84	109627.92	123795.89	113253.52	122708.266	132399.14	42725.64	51079.133	49434.21	52316.258	53149.56	57020.754	57487.21
Q8C0I1|ADAS_MOUSE	448199.34	472237.47	480618.03	494107.1	489420.66	508047.94	562679.44	480373.9	498163.8	475226.94	526139.1	517535.7	547911.2	595222.1	597224.25	655860.4	617175.1	666725	646764.44	678717.94	763038.75
Q00899|TYY1_MOUSE	64751.055	84624.516	77246.11	86834.41	90924.734	98750.805	98666.03	84679.05	106004.484	91373.445	103591.9	99177.375	112228.016	106410.32	0	0	0	0	0	0	0
Q8CGB6|TNS2_MOUSE	92052.336	104153.734	89097.39	126370.97	136417.34	120441.555	121885.43	108045.05	115107.05	95753.53	132005.97	141717.44	128979.945	134955.62	223286.5	236881.33	213267.98	250796.95	241730	255260.22	272716.25
Q8BK72|RT27_MOUSE	3037.5234	7063.389	7205.4	8575.797	5639.8594	8458.094	8591.6045	6679.774	5462.4487	2079.6003	5059.347	2665.7168	1056.0154	5021.926	30712.674	21266.951	17780.787	19285.328	21644.918	26926.033	27792.78
Q9CZX0|ELP3_MOUSE	0	0	0	0	0	0	0	33472.887	27947.852	29638.691	30773.793	31471.855	40342.043	40407.105	31792.148	30447.227	31023.043	34148.1	34630.17	58923.688	47919.22
P26151|FCGR1_MOUSE	80376.11	78384.09	90045.53	76873.41	81936.67	88776.13	104820.06	139365.84	146168.47	159974.22	143211	148989.42	152589.47	182697.56	136511.9	159650.78	155671.28	156241.53	158044.16	162156.25	182603.22
Q8BLY7|HPS6_MOUSE	0	0	0	0	0	0	0	12479.619	11856.165	15057.186	14691.334	15735.923	17031.666	14586.25	45395.96	41839.93	41715.29	41350.086	39766.566	42114.3	45044.68
P29595|NEDD8_MOUSE	155610.36	192655.77	159682.31	180991.66	177266.14	228530.75	198441.77	60445.953	92425.49	76251.17	77524.68	69726.96	93969.24	81353.19	110935.31	153445.78	122145.2	142774.75	131290.36	158130.6	139696.92
Q9JJF3|RIOX1_MOUSE	5335.9556	6119.773	8033.0093	5918.6816	5876.8687	3473.7139	7760.837	23614.82	23359.547	21195.223	20356.953	17778.203	20004.555	17428.902	54609.25	50829.406	49384.65	44429.816	45203.492	52131.27	52781.047
P35285|RB22A_MOUSE	110832.26	124562.07	104645.336	110744.8	112389.6	131891.22	140450.89	60208.395	71284.984	66917.19	72481.23	70699.87	59768.03	75312.84	54370.19	68737.54	66509.02	59623.332	65357.84	68753.69	66877.56
Q8BG81|PDIP3_MOUSE	116401.46	125483.76	108760.36	127699.28	119244.8	128098.03	132752.75	227559.08	261654.47	242837.23	258788.34	274334.88	262643.44	287481.44	277351.56	299734.6	291741.25	324320.47	310403.7	334843.62	355776.1
P21278|GNA11_MOUSE	56957.64	63507.25	64289.734	62015.46	59543.016	66878.88	83681.64	36263.21	30501.047	34100.97	33930.805	39997.47	35299.883	40747.32	74911.34	69250.45	62587.234	58010.67	64242.203	65814.49	80594.35
Q791T5|MTCH1_MOUSE	59355.39	60019.234	53238.312	61919.85	54794.332	63950.133	75255.46	16585.146	21821.02	16052.854	19336.979	19138.12	20203.527	23582.682	20547.98	22706.291	19380.625	22757.555	21664.9	23060.82	29696.094
Q63739|TP4A1_MOUSE	0	0	0	0	0	0	0	17297.75	18695.184	17075.756	18043.123	21591.316	22236.871	18233.436	0	0	0	0	0	0	0
O08739|AMPD3_MOUSE	471328.47	622737.06	621072.75	625230.75	615454.4	659850.8	688718.06	393363.9	504848.88	497015.6	526943.94	515769.53	524799.9	585836	528879.9	683010.44	660268.75	713491.7	708765.75	711879.44	768109.25
P29416|HEXA_MOUSE	1857840.8	1861342.4	1742153	1987025	1945707.9	2032754	2222990.8	1706995.8	1767201	1616339.9	1794272	1730285.2	1857809.9	2072081.5	1923156.4	1923778.8	1781340.5	2044019	1985292.2	2032524.5	2333093.5
P45700|MA1A1_MOUSE	18920.623	23396.756	21214.35	24133.904	21989.057	28902.953	34029.37	0	0	0	0	0	0	0	70185.06	85239.16	71034.4	81036.84	84412.95	92156.98	101712.484
Q99N84|RT18B_MOUSE	0	0	0	0	0	0	0	0	0	0	0	0	0	0	1827.3896	3914.0413	3684.5771	3690.7925	6499.1724	12652.52	7042.859
Q8R059|GALE_MOUSE	43263.15	41220.445	42114.688	44883.934	41754.33	43341.336	52536.742	64757.42	59750.39	57838.74	60500.492	65852.52	68867.56	73343.73	64433.664	62356.75	53768.5	64527.285	63062.51	67682.61	79393.7
P70696|H2B1A_MOUSE	147378.81	190906.9	153305.88	121816	110484.47	127585.055	176964.16	32163.902	32706.469	29286.867	30442.46	23756.967	24104.977	31086.785	134564.78	140295.14	152587.14	128740.41	119927.9	125554.72	159606.78
P21271|MYO5B_MOUSE	217836.02	214802.25	208401.38	226233.72	217047.4	230876.47	263078.66	210390	234870.75	207884.44	244354.66	255024.45	242182.12	271377.7	235861.5	249584.84	226148.61	268443.4	264583.9	271174.25	289641.62
Q9CR70|LAGE3_MOUSE	0	0	0	0	0	0	0	0	0	0	0	0	0	0	21952.354	25784.082	24572.129	25326.686	23691.678	24289.473	29244.621
O54967|ACK1_MOUSE	302257.3	389137.62	323519.84	388743.72	383883.7	367672.6	402021.16	274378.84	384227	280208.97	377573.8	364489.9	365537.44	388307.1	225168.81	303858.34	240646.86	308634.72	284831.72	302043.66	313859.4
Q9DBH0|WWP2_MOUSE	22678.816	24742.389	20667	28299.893	26357.031	24569.355	28125.805	56201.56	75055.695	59538.215	66214.7	69741.63	77333.914	68606.27	30294.945	34418.082	27711.926	35335.266	28883.406	32626.262	36300.35
Q8VDL4|ADPGK_MOUSE	171383	172939.72	170453.94	177567	171534.4	180116.22	204205.25	155965.16	170296.67	161608.58	180854.14	165372.34	180398.86	205837.5	152874.06	162780.05	145799.31	158570.84	152220.89	174082.03	170480.33
P97351|RS3A_MOUSE	4787108	5584280.5	5317126.5	6360939.5	6026287	6303081.5	6784286	4730868	5583282	5265597.5	6313338.5	6085006	6156551	6594215.5	5294771.5	6194150.5	5825774	6853576	6593748.5	6706235.5	7315620
Q9DAR7|DCPS_MOUSE	233697.66	234464.53	237541.06	258370.25	256398.08	268742.7	287428	203683.03	230787.22	222541.47	256938.38	235169.6	247993.25	272792.6	282034.44	328484.1	321153.6	333386.5	315342.03	307845.22	388389.3
P12815|PDCD6_MOUSE	199180.75	199879.5	191723.36	161729.22	160026.4	173641.28	223868.17	202870.44	230064.38	199373.36	177187.22	171850.03	200929.22	240607.94	150599.33	149701.53	135405.72	116759.445	114675.61	138022.12	174035.55
Q6NS82|RETR2_MOUSE	33977.8	39030.094	33670.676	34128.215	39005.16	42526.684	45549.824	1943.3684	1588.326	1666.029	0	0	2479.15	2718.636	18739.95	20000.428	18063.896	20160.28	19913.73	18277.562	28606.111
Q61166|MARE1_MOUSE	814652.4	895694.44	873127.5	989263.1	941652.75	949795.2	1024742.8	884573.75	1002642	965526.06	1104168.4	1072275.4	1072705.8	1142872.5	881583.4	987553.6	933198.06	1065966.8	1022895.9	1055341	1119145.2
Q921F2|TADBP_MOUSE	632887.2	644787.06	686523.1	739978.5	725594.8	725914.2	803472.56	549997.56	631461.25	651980.8	659766.94	639076.6	652671.94	720995.1	783198.75	905955.4	859165.75	995649.8	965722.3	979414.7	1015095.7
Q8BJM7|TYW1_MOUSE	3015.231	2818.3071	2385.6252	3005.226	2666.3113	2580.4353	2550.7542	5651.0674	5085.327	7411.5234	6863.2393	6374.6245	8570.764	10447.27	0	0	0	0	0	0	0
Q8VBT0|TMX1_MOUSE	341913.03	371859.47	341031.25	357769.28	345450.84	366525.4	408096.8	350102.66	371517.3	355281.53	386018.44	359022.94	384197.2	399996.78	347021.44	363812.53	354767.28	356588.97	365803.78	360092.88	408679
Q9CXE7|TMED5_MOUSE	487400.78	532208.56	487445.4	549995.7	514606.6	588171.75	605021.9	235632.53	257307.4	247824.22	262503	243139.6	264011.28	299649.6	395013.5	437218.47	410268.8	431131.88	392078.12	435738.88	521264.6
Q80UY2|KCMF1_MOUSE	58490.86	51181.805	52219.715	59633.145	52578.918	58908.77	62322.59	73220.234	73050.055	74455.61	75149.44	70889.31	82527.59	83210.7	71423.04	71845.49	66854.56	67076.86	66224.16	63935.72	82746.234
A2A5Z6|SMUF2_MOUSE	64033.844	70225.2	65049.297	78503.99	72196.41	72456.79	72008.59	41299.375	45826.547	46236.934	48489.48	50729.62	48474.473	50541.555	0	0	0	0	0	0	0
Q6PDI5|ECM29_MOUSE	627738.3	658283.5	624190.94	625335.44	604299.06	648509.25	719603.2	565210.25	624091.1	614049.6	604947.5	582581.8	646441.5	688038.2	598592.3	638580.3	594521.7	598319.1	582554.8	649177.8	676988.4
Q9DC50|OCTC_MOUSE	32562.48	27562.451	32945.973	35152.066	28782.293	37364.25	35106.6	52727.258	50093.992	50369.89	51695.203	42048.836	53268.81	58122.86	54044.184	52528.418	59778.234	54358.113	54808.367	55195.332	59442.01
Q9QUJ7|ACSL4_MOUSE	374956.62	417723.88	412109.6	430371.66	421851.56	468257.25	533301.25	452020.66	521270.78	521274.38	524301.8	539034.56	571312.5	668543.3	506509.3	591380.4	548673.4	602786.7	574944.1	637016.25	714630.44
Q922R8|PDIA6_MOUSE	3856233.5	4531010	4095800.5	4961791.5	4678103.5	5019059.5	5233915.5	3676336.5	4118530.2	3691515	4612682	4309836	4649635.5	4926313	4957581	5661183	5122975	6306292	5893875	6399454	6793354
Q6ZQJ5|DNA2_MOUSE	51733.344	60242.742	61307.83	65586.125	63957.086	66161.75	73351.055	0	0	0	0	0	0	0	0	0	0	0	0	0	0
Q8K157|GALM_MOUSE	129118.69	132552.16	107046.79	125759.695	130516.195	125154.44	152093.7	0	0	0	0	0	0	0	0	0	0	0	0	0	0
Q3B7Z2|OSBP1_MOUSE	181692.19	199101.4	211859.05	201681.11	197736.05	210791.84	237757.78	239111.78	273076.34	256227.05	259292.08	240471.03	249733.28	278513.1	168420.67	177114.16	172377.3	195352.78	192554.6	189709.19	220755.34
Q61584|FXR1_MOUSE	246462.75	259725.12	251639	289404.8	283716.94	300587.75	316012.72	147582.55	157650.75	156367.22	159279.92	153112.5	165168.6	174288.64	201665.8	217108.84	199323.34	230999.8	211199	224816.25	255544.34
Q8BZN6|DOC10_MOUSE	358978.5	387804.47	375437.62	376161.56	365803.56	377355.97	446590.75	273534.38	330525.7	284339.5	290952.5	296744.34	315335.44	344623.2	331053.28	356755.47	356114.6	362863.8	359612.38	387160.1	417711.9
Q61315|APC_MOUSE	30014.543	38527.65	33716.113	40042.246	37994.805	41122.17	42831.6	0	0	0	0	0	0	0	0	0	0	0	0	0	0
Q9ESD6|CKLF7_MOUSE	21218.607	19142.074	19286.04	23319.363	24354.72	49518.08	36662.258	21888.297	22500.129	20646.586	20822.133	24427.775	40498.465	28690.172	22056.63	20182.371	18076.914	21595.385	24940.125	52407.508	31023.887
Q61772|EPHA7_MOUSE	54970.676	57927.52	55806.055	53410.59	50644.273	59567.28	59656.547	53695.29	51507.617	58716.355	48836.13	47852.734	55649.06	62041.14	30519.902	38110.113	33528.27	30699.15	29774.154	36933.473	32890.156
G5E829|AT2B1_MOUSE	1299479.9	1391317	1274569.1	1530650.1	1514201	1603782.8	1652894.1	978112.25	1055786	949650	1129399.6	1073274.5	1165994.9	1208381.5	1271017.1	1425922.1	1302879	1508248.6	1469177.8	1544764.1	1634890.4
Q9CQT1|MTNA_MOUSE	302881.12	309730.03	305826.6	336017.34	321906.8	359169.97	357834.03	172494.34	199688.77	194598.28	293022.38	256672.88	216513.5	214006	301378.25	332358.28	313406.06	458824.25	407898.06	356999.75	394326.2
P03899|NU3M_MOUSE	0	0	0	0	0	0	0	48267.215	56870.08	48257.164	56446.85	58049.95	64856.21	61214.195	36361.47	41437.414	34029.742	43948.773	41426.504	51694.36	45130.523
P48024|EIF1_MOUSE	122147.62	130817.09	130582.516	136959.67	138528.36	140972.78	146147.31	81456.34	88175.53	83382.89	84696.39	80486.2	86978.086	100673.63	66661.125	71754.52	60794.375	87873.17	74827.48	76544.23	83566.83
Q922R0|PRKX_MOUSE	92993.18	137624.58	127289.59	101375.945	94863.06	98987.28	105563.8	133619.62	164245.22	149636.44	139002.48	140542.16	134654.19	167545.94	121788.37	162551.06	144203.88	132809.53	120704.56	131897.64	135581.94
Q9CXZ1|NDUS4_MOUSE	81580.03	89412.12	77024.234	94265.13	85636.37	93416.47	104103.664	152920.75	169123.03	156212.9	188698.92	179424.53	170085.22	197228.45	0	0	0	0	0	0	0
P06804|TNFA_MOUSE	238596.84	350627	307615.4	358507.06	455214.47	460241.5	587458.25	183208.06	279905.06	243869.62	291086.12	357429.25	350916.25	472633.7	281112.75	397205.88	369397.84	407482.94	504412	508321.84	659303.06
Q569Z6|TR150_MOUSE	736649.7	898467.1	811321.25	903492	858376.56	920768.1	969639.6	596839.06	743228.94	663208.8	774260.25	737154.75	776551.8	828493.8	871594.1	1042138.5	939673.1	1058264.9	1050532.6	1061937.1	1113720
Q9QZ88|VPS29_MOUSE	726147.2	806762.1	722431.06	906717.25	865455.2	906783.1	955203.3	515910.34	567516.94	522130.47	609633.06	588161	615016.06	667625.3	880347.6	972723.6	890730.4	1116298.2	1070269	1071497.6	1132289.1
Q9CQR6|PPP6_MOUSE	360187.75	406328.12	371014.22	393482.88	373725.03	394303.6	429104.8	300644.72	318751.44	299367.12	317400.62	283155.84	333999.25	337846.03	425629.4	483509.3	442922.78	459829	452992.28	458989.84	511289.8
Q8VCW8|ACSF2_MOUSE	9494.679	9189.4	10424.183	6786.2285	8114.8457	6934.2935	7730.7393	7638.5356	7939.474	9498.459	8782.786	7835.607	7286.036	9135.937	22100.229	18431.283	27946.709	18427.924	13712.885	16139.421	19543.21
Q99MD9|NASP_MOUSE	212529.38	238129.78	237982.64	244917.56	232307.17	233942.66	272571.75	228930.28	251547.3	235763.14	282894.38	255796.33	265007.7	272526.4	251802.95	287464.7	279465.44	307760.97	306251.56	300282.12	294858.38
Q9JI46|NUDT3_MOUSE	0	0	0	0	0	0	0	0	0	0	0	0	0	0	15667.986	15424.935	14574.722	17985.295	16904.89	14874.868	18832.055
Q5PRE5|PRSR1_MOUSE	60088.164	52839.965	48683.344	56828.93	56576.086	63469.586	56528.67	0	0	0	0	0	0	0	43085.84	42494.508	40003.66	47568.715	42258.016	48778.27	47501.617
Q80WW9|DDRGK_MOUSE	60221.59	63430.727	69152.77	59544.67	55605.984	61802	64300.188	72402.586	69564.484	68398.3	66993.195	61798.11	72071.58	82192.82	77415.305	75248.71	80040.99	70241.35	72726.29	85405.06	89094.42
O88544|CSN4_MOUSE	607357.8	702628.4	662840.8	689557.1	672262.3	706460.4	780682.25	470334.88	548355.5	486316.9	506929.7	516624.28	539284.2	607302.1	660664.4	720844.4	678932.25	726926.75	708843.44	740210.5	832618.2
Q99NB9|SF3B1_MOUSE	1616491.5	1842438.1	1732686.5	1761345	1714881.1	1833295.8	2061673.2	1050846.4	1209579.8	1181201.5	1207893.1	1182298.9	1203685.2	1372044.9	1460325.9	1689851.8	1618857.9	1672286.1	1657514.8	1691049.4	1979841.8
Q8VD31|TPSNR_MOUSE	43522.07	40644.414	47649.605	48236.996	46718.617	53216.32	56399.508	96839.45	97467.2	103400.99	89335.02	99913.6	111834.37	113762.67	117038.836	102604.64	121829.47	106030.85	106179.49	124493.86	127938.27
Q9CQA3|SDHB_MOUSE	1170943.9	1343867.4	1245458.2	1466577.6	1468964.5	1497297.6	1546962.9	1100059	1263088.8	1158317.4	1312261.1	1282012.2	1358581	1455081.9	943837.3	1052015.8	991391.44	1131592.6	1084005.6	1138489.1	1195403.9
Q3U186|SYRM_MOUSE	3234.0505	2255.043	3214.5186	2276.9067	1958.3618	2836.2551	5697.7046	10018.1045	9602.935	8997.09	9177.547	10839.289	10741.126	13075.943	13708.38	17212.496	15180.823	12709.4	14267.035	16033.702	19388.217
Q8C3Q9|CASP9_MOUSE	76312.95	79606.36	84125.51	75445.46	70292.28	78343.266	89103.086	9978.511	9084.652	8234.483	7735.741	6595.9673	9921.599	9737.962	8484.483	7382.1113	7660.788	9399.467	9141.978	6858.4697	7553.0425
Q8BGA5|KRR1_MOUSE	26159.887	26221.629	24100.396	23882.926	24786.979	29414.09	30769.049	30769.457	39100.402	38647.72	33310.14	36501.305	34857.47	45302.566	38463.06	62296.562	63603.45	42109.566	39892.36	49154.816	50644.44
Q6ZQM8|UD17C_MOUSE	985125.7	1054733.5	994185.2	1024498.06	979188.94	1199487.2	1263667.5	1074996.5	1218378.6	1121569.4	1127687.9	1038468.7	1229830.1	1423241.5	1492003.9	1574712.9	1516565.5	1571095.5	1523788.6	1771350	1833660.6
Q9ER00|STX12_MOUSE	480757.2	477960.72	444768.12	538841.6	530928.2	540141	585297.75	255205.44	296365.4	276926.3	305932.97	329816.5	318295.16	372604.84	532993.5	607092.4	562279.06	671352.9	684393.9	679154.1	750391.4
Q6P5E6|GGA2_MOUSE	135663.06	139818.31	150535.25	144814.06	138609.31	171746.67	256913.9	76399.12	71397.73	94001.51	65590.78	57365.73	60862.504	76430.39	134715.31	160016.94	153177.12	159429.66	160184.94	179569.94	193527.94
Q9CVB6|ARPC2_MOUSE	4388428.5	5117579.5	4574045.5	5251703	4983459.5	5127474	5909310	3763723	4460324	4105513.8	4386546	4278443.5	4347447	5181943.5	5478231	6326159.5	6146579	6558992	6376253	6496513	7385945.5
Q8VCB2|MED25_MOUSE	46325.895	49179.42	50258.055	62492.375	65767.84	74418.664	62631.91	57915.953	81698.67	72636.484	82648.21	72308.46	85473.945	88256.83	46276.285	56925.504	47980.746	61736.21	58679.547	64569.914	59981.21
Q99ME9|NOG1_MOUSE	181122.05	182335.55	180371.97	180470.5	187894.67	196960.66	204958.31	163879.22	175184.55	170482.38	174311.61	171926.86	181017.28	187989.45	271338.3	300907.47	255236.52	287582.75	269128.7	279896.3	309799.22
P97823|LYPA1_MOUSE	520758	550222.3	535661.5	598658.75	575428.9	587051	622220.56	332859.12	355914.78	352676.8	366112.5	353502.44	373107.44	421523.78	384202.75	413775.66	407388.06	474645.44	447858.28	481766.2	502864.88
P0C0S6|H2AZ_MOUSE	995133.06	1182521.2	1048440.4	1324048.2	1146722.5	1127890.8	1357936	651897.75	785941	662423.7	768737.4	720875.44	766057.25	896423.9	1133761.5	1321429.2	1219262.5	1471107.2	1430444.9	1338782.2	1598860.2
P42082|CD86_MOUSE	0	0	0	0	0	0	0	71093.23	74353.56	86395.945	75299.4	73923.64	76145.99	92671.05	0	0	0	0	0	0	0
Q9D906|ATG7_MOUSE	1257935	1432752.6	1308363	1421533.2	1405320.8	1416752.2	1565392	1080759.5	1257867.2	1080550.5	1259913.5	1205563.8	1263417.2	1350078.1	1215352.1	1366396.6	1213202	1452006.6	1407539.9	1401751.2	1553316.1
Q1HFZ0|NSUN2_MOUSE	454231.16	494938.84	492618.44	529790.9	515514.88	576992.1	627247.75	388686.16	419896.94	415105.88	419761.5	405429.3	436645.78	498334.3	499361.56	554417.8	550751.94	557373.8	529664.56	608243.94	648743.44
Q3UYK3|TBCD9_MOUSE	1978.3218	2215.2554	1119.2123	2267.9927	1781.8132	1312.704	2649.5955	2792.9521	3326.2837	2039.46	2349.5984	2134.395	2299.4375	3286.3293	2465.2463	2617.3904	1007.6866	2850.7224	2153.1458	5156.5435	1812.7644
P17665|COX7C_MOUSE	299436.6	286663.28	267418.75	297825.9	295030.4	314534.03	341668.47	358217.47	373499.5	356847	382665.97	390404.12	415420.56	421206.7	407298.8	435388.2	420263.2	450608.06	462170.75	464287.2	496506.44
Q80V26|IMPA3_MOUSE	23967.838	24873.59	27271.053	23128.803	22419.004	28193.133	34681.125	29333.984	23191.459	24738.94	21945.285	23056.406	24494.305	31607.295	19835.486	20513.836	24573.951	17395.646	15860.221	16555.553	22797.76
Q6ZPR5|NSMA3_MOUSE	0	0	0	0	0	0	0	0	0	0	0	0	0	0	10215.103	9901.805	11427.245	13383.837	11576.094	11760.151	12765.721
Q6ZQ88|KDM1A_MOUSE	26458.176	29322.178	22349.754	22671.37	18759.426	24862.1	37186.855	0	0	0	0	0	0	0	16672.477	18566.436	17874.32	17582.592	15491.989	16264.623	20925.324
Q9WUK4|RFC2_MOUSE	96688.05	97914.34	81216.75	87544.77	82362.05	93116.68	105790.67	28294.854	28176.84	27240.81	33066.004	35670.98	30101.543	33141.516	0	0	0	0	0	0	0
Q91XI1|DUS3L_MOUSE	77387.31	74643.055	74823.91	74950.85	66230.22	86114.85	89387.914	0	0	0	0	0	0	0	0	0	0	0	0	0	0
Q80V94|AP4E1_MOUSE	0	0	0	0	0	0	0	0	0	0	0	0	0	0	6572.005	6103.9326	5956.321	3347.6736	2622.6511	5775.8223	3458.5032
Q91YR1|TWF1_MOUSE	724907.75	814697	777719.6	830205.4	842650.9	847663.9	993815.25	1166914.2	1271468.9	1219667.2	1282608.2	1235747.4	1355474.8	1453030.5	932453.2	1048613.4	1004763.1	1037804.25	998668.25	1067406.4	1197617.9
P17439|GLCM_MOUSE	424614.25	455304.44	402571.4	474403.28	465165.66	485449.38	546903.7	500915.7	517131.4	487368.7	560916.3	527342.5	536329.4	598828.6	588626.8	593279.4	556687	613397.1	583988.3	630216.4	677779.8
P97333|NRP1_MOUSE	229608.33	235982.75	214523.22	234704.47	235847.61	265107.2	258282.92	240277.55	262095.72	225808.53	267562.62	258359.9	272077.5	281329.3	244435.31	239307.38	222951.03	274661.7	251232.39	272958.7	281480.75
Q60872|IF1A_MOUSE	70930.65	72817.67	68469.414	69719.984	67897.46	79220.97	86884.35	44052.12	51957.977	53001.004	50554.94	56388.01	58508.68	63680.355	99243.25	111853.125	110101.1	114395.24	104990.33	112726.6	127859.48
P19536|COX5B_MOUSE	1188092.9	1367529.1	1306917.1	1430673.8	1385176.9	1384208.5	1518178.4	974404.1	1177215.8	1092331.8	1243630.6	1229047.8	1218209.6	1296359.1	1559234.6	1816616.5	1684558.2	1942843.8	1886415.5	1885269.6	2060754.6
P61027|RAB10_MOUSE	678446.56	731625.1	678434.94	713514.6	688302.75	773658.75	889143.56	1054699	926979.6	839876.1	1000893.1	976734	1065524.8	1113132.5	1011850.75	985442.75	918548.1	1051398.5	1033711.2	1105706.6	1147916.6
P47791|GSHR_MOUSE	1782935.9	1901704.8	1885782.9	2144043	2066719.9	2227177.5	2270588.5	1989944.2	2302332.2	2201393	2424494.2	2271819.5	2499875.8	2598840.8	1989001.5	2146700.8	2141993	2321951.2	2230546.2	2428584.5	2480704.5
Q9WUB4|DCTN6_MOUSE	11616.341	17787.541	18049.271	19656.262	18836.58	19767.62	20680.857	0	0	0	0	0	0	0	0	0	0	0	0	0	0
Q7TSI1|PKHM1_MOUSE	50217.004	48545.375	44933.547	57003.94	53512.434	52051.633	52574.11	23224.309	16283.552	20554.27	28373.69	31314.105	22073.076	26092.396	7563.734	9628.114	9728.008	6844.443	4305.8135	6612.4214	9535.696
Q8BHF7|PGPS1_MOUSE	122008.64	106847.58	164204.47	97362.84	84467.95	99997.6	117578.72	56636.71	59612.1	64662.074	55461.19	47787.117	64278.555	66182.35	55654.848	65856.59	66901.96	54730.953	48182.97	68152.586	69204.02
Q571F8|GLSL_MOUSE	0	0	0	0	0	0	0	0	0	0	0	0	0	0	11396.67	12402.9795	9895.472	11524.538	11861.499	15665.489	13324.406
Q60953|PML_MOUSE	210456.83	236867.19	242989.56	226529.22	227375.34	254715.33	290812.38	311961.06	339791.2	364118.5	329043.72	318605.97	347067.7	416681.88	450158.1	469183.5	557854.9	454472.88	480848.38	472957.88	521480.44
O08738|CASP6_MOUSE	86569.79	126804.39	95482.01	86973.29	82057.86	121916.77	101299.78	23817.443	26839.617	21559.312	20373.824	19544.684	21865.855	29962.598	0	0	0	0	0	0	0
Q9Z1T1|AP3B1_MOUSE	2680083.2	3044710.2	2737803.8	3115936.2	3093345.8	3137932.2	3537978	1575352.1	1710589.1	1584105.1	1720749.8	1688496.1	1777550.6	1959786	2325228.8	2640382	2318799.2	2535966.8	2522640	2628817.8	2898850.5
Q9D8U8|SNX5_MOUSE	1794079.4	1984831.4	1907777.9	2166385.8	2157117	2146777.2	2379449	1670474.5	1896474	1772852.6	2094535.9	1971935.2	2029568	2247608.5	2099462.2	2305764	2200076.2	2564721.8	2497338.8	2475284.8	2823660.5
Q9D710|TMX2_MOUSE	149184.16	151644.11	146869.05	156680.67	148744.66	161335.22	175851.94	128836.88	138050.31	128616.54	148687.27	143131.5	145603.25	161526.86	115543.53	121567.25	122514.79	133084.84	123309.92	135831.73	145300.89
Q8BFY6|PEF1_MOUSE	88851.92	80179.77	80509.85	82668.125	79548.77	82749.69	88885.47	0	0	0	0	0	0	0	103956.21	96281.81	105531.97	99552.29	92001.19	98086.89	107383.36
Q91YT8|CSCL1_MOUSE	51373.66	50568.266	49900.008	41504.93	47547.73	50149.023	57414.984	78288.41	72772.46	74242.516	71308.38	68465.2	71338.805	84197.08	34217.426	34117.934	38054.465	36374.754	31536.635	37871.598	42830.58
Q32Q92|ACOT6_MOUSE	136969.14	178593.4	165943.23	142465.48	143388.22	147594.11	183680.53	49319.26	63551.35	53045.703	50539.773	55419.574	55855.734	64033.125	52308.95	62054.457	51619.227	59695.64	55181.25	60966.156	65319.992
P14824|ANXA6_MOUSE	3949814.5	4345379.5	4176703.5	4355659	4223728	4416153.5	4929985.5	3284189	3646196	3460584	3559423.5	3421773.2	3636230.8	4127302	4761311.5	5385370	5015233.5	5431061.5	5257571.5	5398311.5	6062438.5
Q9R0A0|PEX14_MOUSE	122944.234	113998.484	120977.98	133686.16	135583.16	124741.25	134054.52	83912.59	70099.586	71873.58	87358.44	89170.28	86262.08	91067.414	99448.17	96364.34	88967.58	104597.45	116218.73	106613.34	110588.91
O55060|TPMT_MOUSE	8253.748	7241.1606	6352.638	7992.436	6661.236	8037.323	10218.135	9746.026	9697.13	8403.047	11316.037	7546.008	9143.294	9453.617	0	0	0	0	0	0	0
Q60860|LTC4S_MOUSE	1103.5424	2526.7107	1333.1052	2024.8428	2627.7622	2213.8955	2684.746	0	1614.181	927.22534	1652.489	920.019	0	1664.386	1188.9297	0	1635.956	845.72156	1374.206	2203.8328	1208.6855
Q8R3N6|THOC1_MOUSE	36616.617	38554.184	36847.723	39159.367	37147.062	50857.66	40796.613	88707.84	95016.42	99451.24	86677.31	84739.53	95536.375	104562.95	8068.488	7110.621	7837.2153	6238.742	5482.1943	8070.2437	8184.791
P21958|TAP1_MOUSE	551413.1	714218.25	720872.6	653867.94	662379.3	719004.6	827192.44	495186.38	581864.2	624737.8	561257.94	600534	609837.2	697025.1	766968.9	878358.5	921689.3	887048.94	911763.2	975710.06	1106223.4
Q8VCT3|AMPB_MOUSE	2066143.5	2271934.8	2148246.8	2338036.5	2228361.2	2349685.5	2607460	1918397.6	2044571.8	1949691.6	2044719.2	2021038.8	2127037	2269350.8	2011589.9	2143702.2	2087848.5	2249156.8	2122921.5	2321677.2	2470789.5
P24638|PPAL_MOUSE	355402.4	382421.7	347635.16	406692.47	396953.44	408061.88	466333.53	397350.34	421667.03	373130.16	399399.25	371696.5	410897.84	493670.22	400733.88	424996.3	396604.44	447163.8	418202.94	465683.4	503700.25
Q8VC60|GLB1L_MOUSE	29794.883	26186.129	32205.754	24406.855	24316.398	22243.947	27647.953	0	0	0	0	0	0	0	0	0	0	0	0	0	0
Q8R1U1|COG4_MOUSE	148647.39	157649.36	146287.2	144080.19	145142.88	146168.56	176479.52	168209.5	173009.19	161710.88	150591.95	150360.61	161119.22	190350.78	130989.44	135360.6	131657.44	123604.875	121847.47	132129.55	144393.88
Q62384|ZPR1_MOUSE	189309.61	207622.97	198016.34	206934.89	222842.45	232068.16	242148.25	114617.9	123025.86	116751.07	123053.7	120764.53	143139.94	145547.44	107244.28	117416.52	109981.484	117292.82	114801.336	128387.234	121359.13
P22892|AP1G1_MOUSE	832946.94	889205.6	842313.7	923454.3	911273.5	970618	1034775.25	610136.8	657360.6	640134.75	672701.2	679649	736738.94	812179	834534.6	873247.06	871189	923051.9	889969.8	958692.3	1057972.9
Q8CG50|RAB43_MOUSE	208108.98	241695.42	229661.77	239895.69	228227.66	237172.97	261117.31	52979.184	63033.82	57275.348	58045.95	52129.227	60389.617	66744.39	187667.58	212690.28	203423.52	206652.69	223611.97	219430.89	230876.97
Q8BT60|CPNE3_MOUSE	1275514.9	1465341.6	1360509.2	1542599.2	1456545.2	1558170.1	1686669.2	899779.94	1090167.8	1009629.6	1157373.2	1099468.4	1152225.5	1278854.8	1161510.9	1338724.9	1268029.9	1378275	1338710.4	1446690.1	1542191.4
Q9CQR2|RS21_MOUSE	1163808.2	1267074.1	1179520.5	1482480.8	1478896.5	1504762.8	1512074.9	323169.34	322998.34	264664.97	358410.94	337433.7	390493.56	358278.62	1076384.2	1151459.1	1060438.2	1281499.9	1220837.6	1378562	1333173.6
Q9D338|RM19_MOUSE	18130.406	17418.246	20000.686	21981.701	22644.383	24630.51	22118.404	9162.716	10609.3125	12495.867	10055.119	11761.414	13338.434	13939.858	69742.54	76602.34	90731.23	86984.266	93324.83	96386.57	90220.78
P84075|HPCA_MOUSE	387491.38	446649.88	414397.84	446656.5	416141.94	443116.56	483173.84	388023.75	424434.6	402945.72	384233.78	369960.56	403827.56	453826.97	339355.88	387329.2	380103.56	351277.97	335472.75	363274.97	394048.3
P48725|PCNT_MOUSE	32244.17	29795.836	25309.72	20277.49	21338.9	24381.494	28886.598	0	0	0	0	0	0	0	0	0	0	0	0	0	0
P26955|IL3RB_MOUSE	22219.455	25859.098	21484.477	28914.986	23998.695	26295.176	23808.895	16209.911	18802.084	21317.74	20697.666	19900.293	20913.99	21569.59	16588.654	18745.941	18487.363	19862.547	16878.752	17560.043	21390.502
Q9WTU6|MK09_MOUSE	110969.41	121835.36	118201.06	112830.99	112190.34	121611.36	133123.4	98837.41	106241.94	103369.54	96438.016	95584.1	106355.25	121535.4	94496.52	98757.81	95772.42	106722.64	86921.414	98797.71	118012.17
Q3TQI7|TLS1_MOUSE	0	0	0	0	0	0	0	36433.438	24781.998	21974.543	24526.596	24793.385	30780.318	31037.957	15701.241	8622.659	9774.613	10474.77	9787.791	12494.474	11294.959
Q6PIP5|NUDC1_MOUSE	17086.975	14871.656	17955.672	12805.56	10442.227	16263.628	20284.309	14010.894	14207.548	13078.235	9173.185	10572.472	10693.302	11269.064	10172.341	13254.234	11048.646	12927.201	10346.506	11218.981	15523.818
P97360|ETV6_MOUSE	29535.135	30038.857	33887.31	29010.89	27659.652	30102.066	31129.217	34508.434	39369.914	37609.805	41458.22	39135.17	42383	43138.305	24042.63	24698.76	27314.496	26009.828	27514.352	27801.994	26420.096
Q9WU40|MAN1_MOUSE	28557.996	34513.883	33240.055	28597.512	29122.48	34301.668	37426.36	49749.844	56648.727	56278	51429.85	48815.4	56451.367	56771.08	43541.492	54744.24	46273.33	51420.773	41907.76	60234.613	53399.152
Q61490|CD166_MOUSE	372346.78	372190.44	369261.88	430822.97	430907.16	395561.53	454277.16	381636.72	421120.03	380112.34	456649.22	438267.5	445069.22	499560.6	683974.3	736181.75	684636.94	849443.44	767438.4	797002.4	882425.7
Q6PA06|ATLA2_MOUSE	84286.51	78930.164	80371.914	86575.5	84207.14	96157.73	99832.37	39642.555	39481.25	44858.28	37071.07	36338.016	38586.055	46413.566	90190.3	104620	100418.86	102698.87	96975.75	103612.08	105125.68
Q9ERB0|SNP29_MOUSE	429106.94	501973.7	483060.38	525682	515292.34	553415.06	590549	260238.81	335169.12	307959.03	326044.4	313793.53	314907.9	352440.28	0	0	0	0	0	0	0
Q6DFW4|NOP58_MOUSE	429641.2	472516.56	465924.9	466183.75	458373.6	527782	561123.8	537552.94	597581.8	601240.25	572887.1	556590.7	600939.94	645447.2	570363.5	648404.75	610879.94	630336.06	599997.94	669489.4	717419
O35864|CSN5_MOUSE	183006.64	189128.4	186429.39	185885.34	182456.33	190686.23	204499.84	0	0	0	0	0	0	0	0	0	0	0	0	0	0
Q4VAE3|TMM65_MOUSE	246578.89	294016.88	252113.22	257450.34	240845.95	275605.06	306969.62	19838.498	21051.896	20685.904	24224.36	25477.512	26014.613	27116.816	102021.11	109221.43	97589.71	115014.11	113705.62	117957.88	119618.375
Q8BGR9|UBCP1_MOUSE	28939.621	33852.367	24829.654	32108.97	34235.13	33387.637	34782.062	28071.67	26474.477	23044.498	27432.781	26965.055	28847.52	28801.604	40793.766	36573.97	35333.83	43917.434	39515.566	45315.17	45849.21
Q9QVP9|FAK2_MOUSE	774697.94	826265.75	774879.25	863447.3	845302.4	900911.6	972610	716943.25	784907.56	721611.1	766209.56	778859.44	801078.75	896352.56	683225.4	738516.4	703292.5	766227.06	738676.2	784512.9	842741.25
Q0VFX2|CF157_MOUSE	79498.03	86241.14	81486.05	116026.69	105024.67	108927.93	117774.12	48387.34	49703.96	45192.152	59835.242	54289.477	60636.523	55280.92	86090.03	92940.75	87664.3	113869.56	118632.86	116531.09	115821.14
P57759|ERP29_MOUSE	1437089.4	1547476.5	1498763.8	1648764.5	1555633	1663445.6	1847342	2148225.2	2355236.2	2262861	2448323.5	2255489.8	2432041.2	2755203	2395995	2728531.2	2577673.8	2803520.2	2658880.8	2850640.2	3163876
P49615|CDK5_MOUSE	68138.07	78534.97	74148.69	78486.33	76121.19	88755.18	99157.16	115738.03	146518.64	137632.05	125743.42	119214.78	133745.47	148280.53	117633.27	144473.7	148021.86	135624.98	137464.12	140359.72	144960.12
O88947|FA10_MOUSE	18722.152	29704.543	33524.53	26482.396	24678.025	27988.275	30438.027	0	0	0	0	0	0	0	15415.75	24874.682	28582.094	16082.073	16166.449	24768.436	24245.684
O54834|RHG06_MOUSE	32816.727	28315.225	42820.668	30677.79	28060.234	34456.258	40181.836	6921.597	5780.7783	5638.6787	5658.383	2672.3472	5764.8633	6981.1616	0	0	0	0	0	0	0
Q8BPB0|MOB1B_MOUSE	386594.94	429434.44	409964.5	473467.38	424841.88	438130.12	479399.03	0	0	0	0	0	0	0	0	0	0	0	0	0	0
P25206|MCM3_MOUSE	18078.734	20228.45	20738.467	18183.848	18130.553	19762.305	24038.55	5427.037	4563.8765	4179.021	4749.0537	4154.3003	1610.2859	5443.9473	44120.25	49329.285	45361.02	46063.004	44411.844	55102.246	50560.844
Q7M6Y3|PICAL_MOUSE	1098916.8	1306669.9	1237375.2	1292762.9	1172729	1402624.9	1335800.5	1027765.44	1288617.6	1193606.8	1250036.2	1154461.8	1382981.5	1336743.2	1105842.8	1215603.8	1202087.5	1320770.1	1241373	1368246.1	1421375.5
Q8BY71|HAT1_MOUSE	38554.043	36504.547	37323.82	36891.883	29161.914	38999.395	42921	21075.059	25205.535	26738.902	22992.945	20120.803	30135.488	27332.27	25372.56	24414.254	26099.482	31044.826	25540.033	30369.98	28706.535
Q71FD7|FBLI1_MOUSE	212759.39	195743.53	183722.97	202794.27	195655.22	212823.12	215711.08	197627.98	191283.23	166376.69	191688.88	183658.39	187531.97	186689.39	211487.67	216085.72	192632.53	211877.81	204879.75	231095.11	226843.33
Q921Z5|TFIP8_MOUSE	209067.08	185079.22	177580.56	226359.16	200317.2	215289.56	227294.12	180951.52	189137.66	175266.88	217009.88	203144.11	221974.28	220414.84	247877.72	266695.3	240692	303761.94	273302.4	302345.62	296927.25
Q8K2C7|OS9_MOUSE	33287.96	31538.598	30782.564	31224.293	31026.625	32448.062	35264.535	56534.117	65364.97	58804.68	66114	53859.4	66654.45	66448.555	51240.547	54055.785	52562.664	51652.496	53821.645	60506.047	61624.203
P0C0A3|CHMP6_MOUSE	161405.11	187960.4	164567.61	188879.81	178965.5	196982.73	223209.03	204970.05	222496.58	208932.1	238872.33	225419.16	229560.08	275254.97	123969.26	131510.19	132292.36	135706.4	138820.58	143021.22	169380.97
Q9CZ13|QCR1_MOUSE	1514259.1	1671890	1595761.8	1687198.9	1641566.8	1802804.1	1891225.9	1391509.6	1533790	1447507.8	1650315	1551645.1	1682925	1771992.9	1558061.1	1643249.9	1587814.8	1798259.1	1696252.2	1822084	1915232.9
Q923E4|SIR1_MOUSE	4208.535	7261.349	3909.5735	7344.856	3098.951	3983.0432	6696.411	23301.62	22687.625	21432.28	22267.365	17969.535	24169.602	27870.322	19972.791	21441.463	19890.012	18938.57	16664.926	19910.283	22068.947
P50396|GDIA_MOUSE	342407.25	378464.97	377898.12	381269.56	360946.7	389095.12	438095.6	429870.34	422245.25	404240.75	459393.72	434109.12	433961.16	511058.7	441359.5	483818.56	460788.1	439740.8	448374.6	474509.8	553760
Q9DB70|FUND1_MOUSE	3103.6348	2466.633	3700.836	3507.6814	3064.8872	2883.6792	5860.3486	0	0	0	0	0	0	0	0	0	0	0	0	0	0
Q9DAI2|IFT22_MOUSE	15686.706	14622.0625	18821.28	14584.802	15649.705	12572.769	15928.0205	63894.164	64681.734	72505.664	80654.43	72682.09	69189.24	76732.914	29801.809	34510.83	43942.45	32723.309	33510.746	30542.34	37137.336
Q8C407|YIPF4_MOUSE	31590.783	32989.49	39586.773	46004.78	35827.03	35575.836	44988.176	23028.145	27070.8	31800.32	28612.434	25936.055	26347.648	34404.125	31013.262	29803.512	31293.84	29253.117	26756.678	34391.727	37188.86
O09127|EPHA8_MOUSE	54970.676	57927.52	55806.055	53410.59	50644.273	59567.28	59656.547	53695.29	51507.617	58716.355	48836.13	47852.734	55649.06	62041.14	30519.902	38110.113	33528.27	30699.15	29774.154	36933.473	32890.156
P97454|SMAD5_MOUSE	33066.973	29645.982	30244.176	30902.598	22337.334	34699.934	34819.297	2622.0144	1345.9697	1574.5085	0	1406.6277	2875.7737	2293.5369	39165.367	27127.277	25030.62	31483.494	21517.146	27096.8	33994.324
Q9CQC9|SAR1B_MOUSE	263477.06	287037.16	263250.6	326921.78	295657.78	346683	339351.06	79619.26	96609.19	84831.42	86570.12	84596.61	86831.74	104545.47	328067.2	380770.72	375325.44	403160.25	390630.25	397911.2	454704.22
Q3UHX2|HAP28_MOUSE	376920.2	440169.06	415817.12	486438.16	473176.12	479852.9	494158.47	442014.25	505124.44	479424.38	544933.4	517824.4	539754.94	602407.3	396209.66	468698.8	422517.12	515349.44	494628.1	497719.88	538788.94
Q8BMD8|SCMC1_MOUSE	926845.6	1057520.8	942689	1129978	1076695.6	1130475.8	1208357.5	838856.56	916963.56	852002.8	1059055.5	971819.94	987786.75	1021859.56	761323.3	846441.9	755307.5	915541.2	841342.4	877378.56	969080.2
E9Q5K9|YTDC1_MOUSE	38509.934	39088.797	33305.777	36371.85	30167.611	35838.688	36475.84	0	0	0	0	0	0	0	38862.555	39443.477	31313.328	33171.195	27546.068	36836.273	34520.48
Q8C0D5|EFL1_MOUSE	328089.56	346507.25	468934.3	328111.5	308621.47	322863.3	368758.38	146069.12	140908.28	182033.81	155118.5	144822.97	144610.3	152881.22	122114.17	116257.5	105900.58	117466.766	119828.92	125881.45	116879.78
Q8R409|HEXI1_MOUSE	0	0	0	0	0	0	0	0	0	0	0	0	0	0	16218.555	17325.086	16446.982	16815.098	17869.402	14308.989	17060.021
Q9D0F6|RFC5_MOUSE	5595.057	4954.534	2624.2761	2914.9614	1758.7311	2533.6848	2820.8699	24045.627	21405.543	23171.168	25133.865	26151.895	23000.22	27113.23	24470.469	27163.836	24134.764	29464.508	27356.602	20590.006	30206.346
Q7TSS2|UB2Q1_MOUSE	29827.168	33092.414	31177.225	31614.258	31464.746	35181.203	37817.527	37683.902	42513.23	40121.445	47606.188	40706.625	41203.523	47811.5	96396.53	103376.82	89111.6	115986.3	106898.14	107223.48	126180.48
Q99JI4|PSMD6_MOUSE	679581	756706.8	687989.5	705035.25	662463.7	770678	842376.8	513033.47	562867.6	549397	560872.4	531865.6	591930.94	680809	731367.3	775640.44	753224.2	757204.8	730125.3	791985.94	902652.2
Q68FD5|CLH1_MOUSE	14215774	16177785	15230477	15823953	15054398	16287098	18423178	11985995	13701139	12687339	13580926	12941205	13921142	16074805	16133334	18240474	16910046	17919114	17123414	18548476	21187004
Q91VM5|RMXL1_MOUSE	397864.38	438508.4	397036.78	450522.75	415209.2	441126	492047	181727.9	198620.44	188912.19	185558.16	182763.81	183864.73	213215.08	355896.9	400573.38	353208.47	393656	391276.44	386504.1	437239.62
P10852|4F2_MOUSE	1068186	1365346.4	1449630.8	1227285.5	1238895.2	1271949.5	1563334.9	861683.5	1094331.8	1114632.9	1036115.7	1078502.8	1115408.5	1273704	1232882.9	1580086.5	1645109.4	1556623	1640477.2	1606077.6	1828678.4
Q9D0C4|TRM5_MOUSE	17302.02	12516.898	16583.338	15659.128	15770.229	13059.226	18563.084	0	0	0	0	0	0	0	35393.746	45060.75	38216.15	41493.71	42684.45	47182.81	45072.195
Q9D0E1|HNRPM_MOUSE	5766597.5	6556548	6259816	6880840	6623046	6995056	7323369	5899962.5	6958522.5	6595375.5	7008134.5	6929848	7015574.5	7499284	6904386	7843179.5	7691106.5	8179168	7959899.5	8256999.5	8846368
P81068|IRX1_MOUSE	12749.56	16235.841	12820.932	14521.389	17658.443	16107.89	17210.441	0	0	0	0	0	0	0	0	0	0	0	0	0	0
P27870|VAV_MOUSE	1553805.8	2137014.2	1916698.8	1848763.2	1718113.2	2121227.5	1975409.4	1537408.8	1869965	1703063.9	1797938.5	1704722	1986909.1	1995615.1	2194215.5	2588024.5	2373822.8	2554015.2	2435519.2	2710627.8	2802372
Q9QZL0|RIPK3_MOUSE	356386.38	394392.94	360864	404615.44	384015.7	417469.8	441243.53	357339.84	393059.28	379179.47	381347.16	380514.44	391189.53	441864.34	459989.25	485788.1	443604.47	491385.75	498166.4	507044.94	564972.1
Q9DBD5|PELP1_MOUSE	41553.164	44311.91	42066.035	50015.82	42510.66	47529.793	51438.277	40842.5	40673.555	39065.844	42448.074	43311.547	50010.793	50223.406	19097.717	22770.236	17132.322	24419.527	20057.545	22872.283	21539.186
Q922Q4|P5CR2_MOUSE	241729.38	236980.67	228755.73	291875.3	289725.28	277782.1	285841.4	264438.94	284927.7	248660.48	300945.03	283836.7	301161.12	309086.66	280084.4	304772.4	298432.7	342247.34	318913.72	313158.34	348416.66
Q9WU28|PFD5_MOUSE	197986.3	210934.7	196533.25	202650.75	203213.89	207912.81	251009.02	59757.16	70129.055	67293.805	71720.336	68997.17	78654.92	84154.05	163674.66	171150.8	176590.81	181728.7	158787.9	171247.5	201964.66
Q9D1Q6|ERP44_MOUSE	493495.44	509427.06	486500.1	564004.3	531662.3	588558.06	609553.7	480550.7	528253.06	498421.75	646003.44	599945.44	637028.8	670479.8	385044.3	420243.03	375505.28	449376.44	441475.9	449713.62	497023.12
Q9D1G5|LRC57_MOUSE	21777.445	20676.42	20846.031	21702.969	20724.438	16892.008	23258.336	33576.5	33877.367	31018.37	30093.076	34882.93	33515.33	37363.227	88041.31	86476.89	72637.15	91807.75	80067.22	84403.81	90986.01
P13808|B3A2_MOUSE	58877.67	61814.562	63450.18	64890.977	69701.05	73886.91	76289.59	27062.168	27021.96	24359.555	26752.982	28450.61	25960.309	32288.31	33971.395	41675.957	35803.47	37014.047	37386.227	48643.703	46160.03
Q9Z1D1|EIF3G_MOUSE	490446.5	545390.8	519835.12	538319	518216.66	571366.1	601646.25	296384.6	327234.75	291440.94	343722.44	335468.8	335501.53	370967.88	628877.56	427658.84	399708.25	446597.7	448153	452375.75	482648.94
B2RRE7|OTUD4_MOUSE	6038.7812	9582.402	9187.988	10341.219	9799.489	10683.863	10665.723	31601.84	32425.309	35161.023	38651.383	39964.242	44296.383	40379.246	31073.242	33161.246	35858.227	37980.773	39785.867	44369.04	42685.867
Q9D0M0|EXOS7_MOUSE	17346.254	18235.658	19581.45	18579.945	16614.281	16814.705	21428.223	0	0	0	0	0	0	0	15683.128	14846.551	18436.37	19658.06	7483.307	23930.453	25587.02
Q9D023|MPC2_MOUSE	32273.326	35490.07	33655.992	25057.71	27743.71	28748.945	43094.04	16973.105	17382.75	15384.344	12568.848	8237.213	13605.002	16159.33	17802.172	19157.867	16923.797	14881.37	9930.36	17349.457	18689.973
Q9QYI4|DJB12_MOUSE	47253.164	51009.2	49187.137	49929.14	51451.055	55072.04	60414.414	0	0	0	0	0	0	0	28901.885	29876.08	26284.406	26972.295	18924.033	27295.037	35324.03
P25976|UBF1_MOUSE	174200.42	207355.38	190602.72	197388.55	180731.78	198911.28	207757.12	108060.1	116155.35	107313.17	103466.984	103929.7	110509.16	123321.516	91141.55	102517.33	106091.57	103666.68	97452.25	102744.29	104050.266
Q922V4|PLRG1_MOUSE	72345.79	89428.45	95696.83	87133.72	80032.6	88435.72	98140.39	105932.234	131990.44	125523.375	128717.195	124273.63	130898.09	145555.84	171167.58	187572.2	182549.1	198534.25	198762.78	209030.84	223401.36
Q8BGB7|ENOPH_MOUSE	22202.848	21513.186	21599.576	22666.28	21366.951	25252.36	26462.295	7358.4478	5928.311	5912.991	7147.77	6733.0864	7253.7207	8208.422	5873.519	6814.107	5215.7876	6327.8774	5895.4834	9293.311	9877.188
P35585|AP1M1_MOUSE	778809.3	833026.5	789287.44	908977.2	864152.1	896496.3	958188.5	725464.25	776084.9	729810.56	802397.9	766670.8	810062.2	861363.1	958225.56	1051961.8	971600.56	1072265.5	1034098	1110806.6	1155919.1
Q6NV83|SR140_MOUSE	127560.63	147360.22	132125.11	134244.88	126260.05	139304.56	154322.5	168175.62	174970.8	170571.25	181284.45	172035.67	194739.52	196172.52	134679.47	150166.83	145018.6	151557.25	140100.58	164227.86	179120.92
Q9QZS3|NUMB_MOUSE	204131.12	228890.52	206871.7	236441.7	240148.4	243753.7	261516.9	94110.81	96830.836	86434.48	84621.9	82126.47	87628.2	109053.3	134824.6	149632.28	136080.05	156446.11	155358.9	155327.05	185080.33
P35486|ODPA_MOUSE	1102088.4	1214459	1111290.5	1258652.9	1178597	1254809.4	1370379.5	1119990	1206106	1132575.9	1178559.6	1119395.4	1174244.8	1353251.5	1123728.2	1241086	1149374.1	1230159	1149141.6	1261603	1341486.5
Q9CSU0|RPR1B_MOUSE	58139.91	68697.29	62077.477	73326.91	67498.56	78941.914	86450	67863.06	80407.29	73808.47	72279.51	82197.92	85690.17	95571.47	97694.48	112366.03	109051.72	130756.64	125912.266	126956.55	134114.75
Q9D289|TPC6B_MOUSE	58450.67	62847.78	56679.723	64634.77	66639.81	62722.594	74274.9	47018.004	50340.367	45289.832	45355.14	44319.54	48550.94	46624.83	68872.305	77953.3	66627.06	67801.1	76118.87	75823.125	90609.07
Q3U829|AP5Z1_MOUSE	19211.074	19957.764	25433.303	23958.037	27951.062	33323.01	31084.824	18818.578	16261.7295	19337.719	17489.7	20392.943	18299.148	17751.057	2527.6978	1563.5854	1443.8025	2007.0399	2282.3188	1337.8126	2591.2173
Q8C8T7|ELFN1_MOUSE	212251.31	341215.53	226882.75	239920.36	223488.19	325382.8	227617.78	41348.297	68853.164	43770.26	46060.438	41857.684	61237.945	39517.926	111402.805	189864	106609.164	127152.336	122033.49	153773.34	108083.01
Q8BGA9|OXA1L_MOUSE	135803.1	141673.02	142191.92	152382.19	147764.44	156779.45	157601.53	144737.05	144411.44	138036.44	158336.88	147835.92	165102.23	158416.28	121847.695	124910.375	118380.45	135907.19	131895.12	144541.62	138193.83
Q99J72|ABEC3_MOUSE	0	0	0	0	0	0	0	58439.516	72507.09	58290.77	58450.49	55207.973	72401.9	65474.58	0	0	0	0	0	0	0
Q8BFQ4|WDR82_MOUSE	101951.69	102276.805	106458.02	103608.95	113787.734	113316.21	108217.28	183736.62	193076.61	200258.19	198345	208530.78	197730.53	217478.36	126448.05	109302.44	132066.83	133650.7	121321.26	128775.055	131407.23
E9Q414|APOB_MOUSE	88620.88	98890.7	95022.61	102961.47	95513.59	99316.33	108473.875	102576.17	112357.055	111371.875	128519.52	126357.055	114777.7	144766	77277.19	83733.164	84948.59	90634.04	92642.15	88934.38	101728.984
P28650|PURA1_MOUSE	1012464.9	1131948.1	1064820.9	1188137.9	1152537.1	1205085.1	1299520.9	1286479.1	1284153.4	1242012.2	1431163	1394364.8	1446615.9	1693088	1534229.6	1486924.2	1464191	1666020.5	1614020.4	1693552.9	1802620.2
P49442|INPP_MOUSE	45563.79	57756.97	57600.53	43791.383	47697.78	67057.64	65072.32	0	0	0	0	0	0	0	70789.06	66303.8	65187.617	83973.73	84000.18	71416.27	74727.96
Q8VCF0|MAVS_MOUSE	115573.195	97320.15	109402.81	111137.58	116798.23	118012.93	113586.72	54263.33	61276.723	56834.137	68968.93	63759.805	73106.18	74374.46	101520.46	109401.45	120910.95	125003.83	138020.7	120945.33	131777.31
P42232|STA5B_MOUSE	74355.83	82014.305	78431.05	75267.234	74052.06	85073.93	85454.59	47878.79	51060.293	37707.766	48929.35	46186.477	51545.066	54677.67	49817.977	69008.87	62560.227	62005.97	64436.902	66392.64	68674.06
Q61598|GDIB_MOUSE	3463930	3878687.2	3626952	3861349.2	3802224.2	3849707	4489800	2860546	3215563.2	2918069	3184561.2	3037793.2	3128968	3586869.8	3864758.8	4306760	4012242.5	4352144	4155761.8	4328791.5	4961836
Q5NCR9|NSRP1_MOUSE	0	0	0	0	0	0	0	16603.574	15038.879	14252.794	14421.041	14556.844	14732.5625	14368.923	0	0	0	0	0	0	0
Q8BGA2|LHPL2_MOUSE	59102.43	64204.75	54008.688	68988.95	54418.453	65211.113	66084.28	128214.05	108063.17	107005.17	119200.125	110676.13	130244	117011.04	110757.4	90523.96	82067.42	110807.61	86365.58	107634.055	91422.92
Q91V76|CK054_MOUSE	107502.94	112483.875	165077.1	109326.92	99623.31	117613.22	133106.75	125299.81	124228.08	137219.75	126811.875	126521.805	136979.88	138514.88	131625.03	134952.06	127491.48	124106.305	135177.42	139441.6	146433.83
Q8C0E3|TRI47_MOUSE	113175.41	115648.73	111838.25	116262.086	109619.44	129803.55	120357.55	48451.95	42748.934	51055.316	51016.668	44477.832	53277.31	46068.207	30082.646	27403.088	24423.785	31410.498	25307.492	30142.25	32271.207
Q8BGQ1|SPE39_MOUSE	17008.627	18461.344	19879.125	19401.8	15338.011	17224.242	26273.824	0	0	0	0	0	0	0	0	0	0	0	0	0	0
P63038|CH60_MOUSE	4351074	5013776.5	4537841	5366457	5114426.5	5356276.5	5951107	4345348.5	4977860.5	4466444.5	5271976.5	5055804	5403680.5	5901893	5643111	6567329	6076462.5	7054627	6702408	7190333	7767622.5
Q8BRB7|KAT6B_MOUSE	0	0	0	0	0	0	0	0	0	0	0	0	0	0	30191.4	25490.936	21120.031	25666.238	24563.994	30810.12	27734.004
Q8BFQ6|DIRC2_MOUSE	17027.764	18665.941	14613.336	18783.174	19090.16	18410.23	25024.787	114962.01	124705.836	135558.72	133870.92	139418.67	147263.27	140420.34	102943.7	134359.48	137390.45	125766.99	120435.29	122753.2	117811.82
O09118|NET1_MOUSE	19012.633	16113.036	24857.152	14176.413	12633.856	14545.239	18439.203	0	0	0	0	0	0	0	0	0	0	0	0	0	0
Q91Y86|MK08_MOUSE	26422.852	37326.84	33199.105	31014.955	29731.076	29511.209	37139.875	26655.324	31106.479	27241.926	29450.746	28210.46	26531.76	36686.816	0	0	0	0	0	0	0
P17433|SPI1_MOUSE	29694.016	31451.771	27600.5	20611.664	16225.36	19660.623	24518.348	0	0	0	0	0	0	0	0	0	0	0	0	0	0
Q91V92|ACLY_MOUSE	2932977.8	3266711.5	3067941.5	3307744.2	3224431.5	3400714.5	3744060.5	2512922.5	2753270.2	2610663.8	2798144	2745645.5	2770989.2	3088874.8	3135991.5	3401444	3171152.8	3531881.8	3342647	3512242	3887981.5
P09581|CSF1R_MOUSE	102269.69	69063.484	63117.438	62744.86	55942.17	60546.863	69776.89	53334.652	30574.502	33459.473	33746.984	31822.498	34111.504	37534.375	114650.53	78251.74	75921.06	70475.35	66349.48	81115.41	86559.43
Q9CZW5|TOM70_MOUSE	251243.27	261590.16	248198.86	340761.06	338479.12	318251.47	318753.47	233438.69	245202.44	240881.2	262753.25	276567.7	282040.12	307408.47	154419	179982.77	167787.22	179831.47	195100.7	191205.97	219872.47
P03893|NU2M_MOUSE	159025.05	185013.42	143432.6	180485.6	175562.52	195130.92	183186.55	37789.035	49541.523	37997.004	50375.492	42723.086	52464.855	44301.7	35215.09	48723.426	39541.727	45218.44	43998.23	48129.2	46078.227
P08775|RPB1_MOUSE	436123.06	476272.56	491329.22	469264.1	437082.7	473745.8	467286.1	643058.1	786623.3	685399.94	835295.44	814069.94	829524.3	884315.56	438431.38	442225.22	416482.22	441270.28	397612.94	471953.56	469544.7
P10810|CD14_MOUSE	857586.7	1118914.4	1216349.8	1014406.56	935122	990433.8	1114183	572241.7	756708.8	863444.44	648662.56	612394.7	652584.5	744120.6	1108256.9	1414602.4	1603985.9	1325827.5	1243208.2	1273965.6	1493786.5
Q8CFE4|SCYL2_MOUSE	21066.977	21892.383	24344.418	27851.58	23598.395	26273.328	27305.219	110866.46	123165.49	110179.24	119431.33	103709.18	117037.71	121932.56	155028.06	146244.62	137219.7	133494.03	130882.63	142760.94	168018.62
Q9JHK5|PLEK_MOUSE	1478555.1	1776629.2	1926623.2	1912334.6	1998581.5	1789760.2	2076874.6	1470594.8	1870048.4	1951403.4	1946211.2	2057816	1877619.9	2233649.2	1728534.2	2150685.2	2282368.2	2290701	2481384.2	2173953.2	2414236.5
Q8WUR0|CS012_MOUSE	38140.098	43715.023	46187.95	13746.444	11398.09	13705.25	47864.9	0	0	0	0	0	0	0	15120.675	15138.686	16477.252	7287.199	3264.9321	8925.279	15481.394
P50714|DFA16_MOUSE	0	0	0	0	0	0	0	0	0	0	0	0	0	0	43276.78	40601.363	42751.117	52578.785	47399.473	61841.32	53298.793
Q811S7|UBIP1_MOUSE	5290.9917	3097.3818	3403.9272	6755.8403	8251.397	2387.8726	5604.353	64710.523	82385.49	70898.234	90330.48	94753.62	100058.65	109491.39	0	0	0	0	0	0	0
Q3TH73|TTYH2_MOUSE	37869.883	35664.992	36012.477	33642.086	27335.104	37488.727	32735.713	26052.81	25293.38	21865.072	24834.854	21015.893	26085.53	23248.117	25172.254	21644.621	20528.22	19205.367	21787.215	27089.31	25565.12
Q91WU5|AS3MT_MOUSE	139449.31	116447.55	138647.72	135346.47	124538.7	138143.28	145546.56	101122.51	88400.11	84588.28	87403.766	91080.49	100575.46	103720.33	239066.23	257354.5	247868.4	251657.64	255316.81	256288.2	299891.62
Q3UCV8|OTUL_MOUSE	30187.791	31189.041	34715.383	29782.947	29924.172	42270.74	37294.742	47978.887	36879.74	38673.812	42972.574	42207.242	51519.82	51578.4	48227.43	54538.137	51556.715	53565.344	51609.78	58087.69	60149.758
Q99JW2|ACY1_MOUSE	38388.438	43465.688	52789.938	36567.637	39163.258	38209.11	50447.42	20339.586	19143.863	22538.56	17913.988	12974.593	19775.43	21105.053	47800.207	40776.9	49348.55	39354.86	39026.66	42574.49	51192.363
Q9CZR8|EFTS_MOUSE	118213.28	120244.08	120229.32	130652.35	126379.23	138381.22	168940.61	105134.03	117151.21	129380.625	116037.11	111757.04	118918.03	129874.59	239085.19	269296.25	264380.5	283729.44	283472.62	293756.62	304905.5
P58058|NADK_MOUSE	132386.9	133456.31	141004.14	140446.66	134279.64	150033.08	158191.23	173073.9	214160.25	193621.06	197093.4	214011.3	215379.98	236668.1	209398.47	228848.2	229655.8	220936.94	221781.81	229833.81	255360.05
Q9EPK2|XRP2_MOUSE	342952.78	381729.7	365588.1	399151.94	396132.34	393949.75	457838.4	243409.16	264688.22	260962.55	265759.88	259840.72	251053.97	292463.62	285800.75	315726.06	300707.38	315645.2	324985.12	312520.66	360503.66
P48999|LOX5_MOUSE	79062.45	85224.65	78537.4	66423.95	73536.734	69541.37	83960.83	51251.953	45495.285	48498.234	46716.617	39528.387	41327.68	49147.582	29142.684	25052.504	26024.549	21558.752	18089.193	17407.285	27010.266
O55229|CHKB_MOUSE	56428.406	67775.18	59528.047	52437.297	47463.266	52901.57	54916.86	89441.82	98634.125	97082.56	86948.05	88469.17	98647.16	108811.08	17592.068	21313.72	18029.89	17056.188	18257.574	19397.674	19157.072
Q99MK8|ARBK1_MOUSE	288487.62	305784.56	326032.62	320637.7	297881.2	321206.94	315247.38	246359.56	275553.6	272505.4	273932.47	262814.22	298586.1	307545.38	301750.16	348046.53	337957.3	363508.8	351171.25	361659.7	392681.28
P55096|ABCD3_MOUSE	461760.88	532390.3	543905.2	536871.44	499413.44	551474.75	606700.2	424875.22	453450.88	489336.22	468779.6	434436.44	464169.6	525402.06	449815.53	471643.06	515567.38	508683.97	465396.12	509910.84	580080.4
P49710|HCLS1_MOUSE	2234444	2602782.5	2458013	2657543.8	2639446	2690048.2	2909186.2	2203532.8	2446499.8	2384560.2	2542792.2	2454042.5	2602657	2834576.5	2351801	2615581	2501438.5	2714244.5	2663079.5	2809668.8	2995485.2
Q6ZWX6|IF2A_MOUSE	1617836.4	1831121.9	1749047.1	2009655.9	1940791.9	1952637.6	2175366.2	1326079.5	1563084.6	1463417.2	1673868.6	1582787.8	1628062.9	1764236.2	1840285.1	2099898.5	1976632.9	2155784.2	2134613.5	2182295.2	2422315.2
Q8BK30|NDUV3_MOUSE	0	0	0	0	0	0	0	28031.637	36070.516	29991.088	41522.812	41210.445	39821.254	39458.613	30849.814	32442.283	25879.953	38326	38569.5	37464.914	35985.273
O89112|LANC1_MOUSE	32944.445	34118.61	29157.094	34704.535	30836.059	26222.723	36943.457	45772.438	48400.246	40342.47	43053.74	43004.316	46869.492	56958.195	0	0	0	0	0	0	0
P62814|VATB2_MOUSE	7474053.5	8072853	7402600	9022535	8658942	9117803	9704778	7672878.5	8465963	7777549.5	9387606	9120946	9585826	10333707	8723420	9594381	8687599	10389711	10008532	10766346	11532586
Q99KY4|GAK_MOUSE	440448.62	463197.12	523939.3	440285.84	447206.38	495413.5	509950.1	382507.8	410095.44	399091.28	434354.1	406487.2	444239.8	463500.53	357546.5	380501.56	364602.94	379986.66	385346.97	418481.56	419067.44
Q61543|GSLG1_MOUSE	1892685.8	2064508.6	1914870.5	2103228.2	2069568.5	2244692.5	2434504.8	1481975.8	1657769.6	1525083.5	1735348.6	1688265.1	1850798.6	1916972.6	2409719	2748989.8	2509316.8	2866020.2	2776769.2	3011501.2	3130870.8
Q9DBS1|TMM43_MOUSE	1086569.6	1145487.8	1042772.1	1208720	1154892.9	1194193	1306822.8	966778.5	1117487.1	991973.1	1112767.4	1078619	1178375.9	1189397.4	904062.3	967001.25	884271.75	982452.2	926316.25	975637.5	1040469.8
Q9D6T0|NOSIP_MOUSE	20930.004	18036.46	21969.795	19329.787	17330.049	16712.963	19141.674	0	0	0	0	0	0	0	51548.195	41206.63	40512.67	45160.11	45101.156	46998.86	52721.484
P31324|KAP3_MOUSE	35743.66	40378.46	39629.395	31173.32	39089.047	37957.62	41961.504	28523.482	28384.137	28815.916	29984.3	28943.549	34813.207	28698.936	26213.475	33394.992	32560.34	29753.95	30734.035	30479.732	31739.037
Q8VEE4|RFA1_MOUSE	136236.39	144004.42	134453.38	114978.68	118526.38	130028.42	148437.86	108840.72	129777.336	118972.76	126004.22	123535.51	146700.72	151444.48	129270.81	147879.9	125580.27	139887.72	132192	168279.84	158527.5
O54692|ZW10_MOUSE	6616.918	4029.2322	6520.106	4214.4087	2979.19	6066.681	7865.5747	15379.068	13250.875	13695.013	15055.513	16525.994	14707.394	15702.854	13417.803	13048.756	12578.751	10676.387	11418.905	14038.639	17443.047
Q4VBE8|WDR18_MOUSE	17202.959	21068.873	17716.219	14992.726	15943.497	17252.611	18181.717	28064.875	30901.059	31066.004	28960.719	27177.688	29099.867	37438.47	86605.09	94595.86	98309.375	96543.33	91131.164	108558.11	112582.17
Q9CYZ2|TPD54_MOUSE	369406.25	430034.25	416159	463168.53	475422.06	463390.4	505218.1	233097.89	257390.48	239886.95	283116.2	283996.44	285109.62	312757.84	751501.9	825170.6	778023.75	892789.75	945451.5	908166.4	989631.7
Q7TMF3|NDUAC_MOUSE	141840.31	165684.92	154254.02	159798.12	149383.47	187571.67	180552.67	45622.49	42839.805	37011.312	43888.496	45698.176	50392.207	50229.938	216659.06	279611.6	224342.78	234765.97	229950.67	259877.44	260755.78
Q06649|3BP2_MOUSE	0	0	0	0	0	0	0	20872.06	29069.145	28418.06	29553.56	27082.97	24665.613	32530.557	14971.595	15763.478	14683.506	15794.946	16624.8	14725.569	16017.978
Q9DAT2|MRGBP_MOUSE	2177.3691	2284.279	2236.761	1486.8593	2300.872	2824.1587	2997.789	14622.927	23710.455	13196.42	12777.818	11022.544	19629.861	14622.646	16328.143	20014.906	25191.994	14571.393	13662.322	15697.639	14853.91
Q8K354|CBR3_MOUSE	57474.95	58407.594	54691.402	52079.723	55202.543	63496.016	69222.48	30302.188	28833.992	25767.283	28033.654	26206.326	32893.37	30077.867	90694.07	100589.734	91172.66	83587.555	84747.67	104527.34	102190.56
O70305|ATX2_MOUSE	32266.016	30432.105	29619.816	31343.79	28148.434	29270.137	33965.57	87034.59	94096.14	95122.516	100918.445	97150.08	114563.586	108548.766	66155.05	73620.22	66167.195	72305.35	73914.29	78728.74	83535.03
Q8BVI5|STX16_MOUSE	5458.4995	1843.9271	3005.062	1216.6158	2749.1934	2222.7207	2987.4172	1215.4307	2443.8818	1547.2655	1986.1913	2934.8733	2727.811	2801.7708	2822.7122	2487.704	4908.902	2403.684	3071.0986	5286.6387	5479.25
P70297|STAM1_MOUSE	159437.16	161105.52	144909.25	150176.5	146188.6	151662.72	166018.3	116605.13	126578.59	121561.24	116230.87	118968.96	126008.97	142986.38	91105.58	86880.59	80797.59	78381.03	75080.06	81239.4	102140.38
Q91YP2|NEUL_MOUSE	337816.53	356773.28	340775.75	378257.97	365688.84	389738.62	411780.66	278757.94	301109.66	304525	333158.25	317722.4	333046.94	357583.94	326423.16	341231	335070.47	343937.66	355258.47	380363.62	404651.53
Q8BTX9|HSDL1_MOUSE	122245.336	141174.38	130511.28	145962.98	141541.38	153331.53	155450.48	155082.11	186156.5	164535.6	180237.19	175021.47	172971.62	193206	180653.14	192334.53	180562.22	198328.25	193220.88	213189.4	212826.16
Q6NVE8|WDR44_MOUSE	0	0	0	0	0	0	0	0	0	0	0	0	0	0	14651.597	16143.868	15313.729	13276.659	14204.582	18587.15	17191.193
P09528|FRIH_MOUSE	2632309.8	3221194.2	2963821	3308296.8	3229532.5	3781489.5	3923873.8	2086274.2	2504430.8	2352759.2	2539977	2515657.5	2993112.2	3093200.8	3162021.5	3784057.5	3554701	3895989.5	3681423	4401231	4566254.5
Q9D7X3|DUS3_MOUSE	586215.1	641504	619286.1	627537.94	621744.9	623062.7	708778.4	549944.9	612369.6	557778.56	641593.56	628927	628697.2	693437.9	877510.44	934037.06	901737.56	958779	934250.5	951577.8	1078398.8
Q4VC33|MAEA_MOUSE	12781.934	6846.6772	13267.218	6896.707	10816.319	6914.4365	14477.979	32874.85	32375.664	35391.473	30245.844	28244.145	32930.836	37589.957	11774.352	12295.418	11763.527	8763.148	8830.157	10955.241	11024.408
Q6PDY2|AEDO_MOUSE	65427.305	70024.05	73204.09	75709.06	75245.82	92132.74	79474.76	87018.5	86868.375	85812.15	98447.31	92957.445	105296.664	99023.36	158106.12	179445.22	166049.1	197980.9	192074.19	211277.47	211898.19
Q91W98|S15A4_MOUSE	167222.5	169764.9	169069.47	179002.77	180833.34	183989.31	197889.64	155021.42	159956.83	156733.16	167137.16	174375.5	175977.4	183240.67	218743.44	246042.7	216426.56	232413.11	228917.9	238466.81	274624.75
Q9JHU4|DYHC1_MOUSE	12097840	13704414	13113454	13902109	13580775	14209367	15878583	10976443	12401732	11925355	12449228	12004093	12739878	14315666	12301574	13655080	13267999	13759939	13488809	14036417	15862598
Q9JIX8|ACINU_MOUSE	1052001	1206535.6	1210986.8	1235419.6	1183967.8	1263792.8	1353281.2	586429.06	642201.9	625485.4	635092.06	636239.2	661805.25	738597.7	818414.6	871185.1	837722.8	889793.8	865894.56	905880.1	959590.8
Q9D5V6|SYAP1_MOUSE	180607.52	198340.97	201583.5	182805.36	177899.33	195637.02	225811.05	85152.08	103394.234	96706.24	106446.766	104092.984	113913.56	115467.516	0	0	0	0	0	0	0
Q9D0I8|MRT4_MOUSE	165891.23	194009.5	175879.19	175321.58	171804.12	189721.77	199889.34	110649.41	114465.61	114601.086	110984.31	103111.75	117908.32	144057.89	152188.39	166139.6	172025.75	159045.11	151658.61	185633.73	185022.95
E9Q5F9|SETD2_MOUSE	412248.75	479132.78	459557.88	540558	503922.16	522130.2	554502.4	497908.1	572223.1	561832.7	672115.1	638202.4	638733.6	685896.8	384928.75	449303.12	429262.4	510573.25	500562.38	493477.28	548910.56
Q8CHK3|MBOA7_MOUSE	132790.75	156959.95	150749.89	173563.7	179157.6	151894.84	175191.97	151914.89	163339.53	158926.14	168598.17	159809.6	177307.19	189863.19	152469.5	173002.22	170915.2	168766.27	163434.05	179519.38	191175.53
Q8R2E9|ERO1B_MOUSE	16637.967	17692.908	19305.105	20034.057	16471.348	25499.037	23659.896	31399.201	32314.531	32660.807	38542.008	38660.277	31551.203	40136.758	13168.017	11862.265	12295.403	13882.386	16200.031	17809.076	20636.607
P56135|ATPK_MOUSE	178214.27	198538.53	183643.31	129848.56	129624.984	159011.23	212746.67	190906.05	205747.17	187091.44	139830.1	143524.34	149514.36	217693.56	194912.97	197357.97	184376.2	138622.25	144091.55	164406.45	229435.58
Q8K2V6|IPO11_MOUSE	6996.6465	8507.054	7052.266	3191.9792	2711.3557	5660.8257	9846.512	7974.838	7508.124	3499.4036	5846.7456	6586.222	6614.069	7526.7935	7795.5664	10770.747	9803.265	7942.9287	6360.403	7948.945	11080.795
P97426|ECP1_MOUSE	592107.44	600972.75	392943.62	619247.2	580337.5	574569.6	558896.06	488790.9	479102.22	321999.3	486630.06	458500.16	461076.6	443216.34	571575.6	615063.8	444596.2	611536.2	584437.4	543215.94	576936.4
Q8K4Z3|NNRE_MOUSE	321755.94	340600.7	296161.53	322348.12	311898.16	350711.28	361070.22	320532.88	351230.3	336835.6	358927.5	367858.1	379660.5	429810.4	358333.94	404350.75	368065.56	405833.4	390202.2	435625.38	473265.47
Q99J47|DRS7B_MOUSE	133362.3	138842.44	133710.72	124656.12	105237.555	132135.62	152685.22	98578.96	96048.71	97251.95	96585.76	84209.625	102247.234	118507.31	104009.59	102581.555	104216.234	100812.61	98985.33	104473.13	133602.92
Q91W10|S39A8_MOUSE	0	0	0	0	0	0	0	64654.355	72158.54	78191.55	60965.652	63722.227	59421.68	77624.59	71989.8	94542.195	79954.94	68220.39	78761.22	66592.61	87642.71
Q9Z0V8|TI17A_MOUSE	3839.0532	6823.0317	8085.426	10292.156	9035.963	8635.342	7635.4907	0	0	0	0	0	0	0	19546.588	18797.055	13975.271	17520.426	16727.664	18178.969	21648.75
Q8R1F1|NIBA2_MOUSE	4300055.5	4752787.5	4539368.5	4686115	4549604.5	4665481.5	5532051.5	3642986.8	4147185.5	3762203.5	4115119.5	3920351	4050931.8	4781862	4589516	5263270	4837870.5	5001776.5	4865258.5	5154480	5894317
Q3U0P1|PALB2_MOUSE	109449.19	108369.14	104129.555	111891.93	118304.56	137880.14	131569.23	304356.8	363618.7	366104.2	352845	364558.6	385844.25	418427.9	85662.234	104232.12	98136.85	98185.34	101277.42	106328.02	120871.23
P48758|CBR1_MOUSE	289696.12	313974.38	291303.2	345213.25	322678.75	337948.2	328896.12	145315.56	148790.97	130921.1	154628.39	132451.78	153694.19	158819.77	0	0	0	0	0	0	0
Q6NZB0|DNJC8_MOUSE	720405	823679.6	785395.3	887555.9	860009.06	881182.4	984052.3	411148.16	460219.8	429257.62	467445.38	448652.44	457414.12	535285.6	662560.44	789637.06	696969.44	819121.2	806416.4	817454.7	925693.75
Q9DCS3|MECR_MOUSE	104934.78	116400.05	100050.07	109474.08	105754.32	112904.84	125914.92	117799.92	138621.4	129094.44	130279.8	129422.89	137955.9	149240.06	109697.69	128536.28	119342.836	123093.11	117068.23	123209.945	150008.52
Q9CPY7|AMPL_MOUSE	1117596.6	1245892.1	1200209.1	1352133.1	1302755.9	1480959.5	1608487	678812.94	779620.4	742615.6	822238.44	791851.8	944293.44	988006.9	831505.6	908506.06	930108.8	959142	946291.8	1057063.8	1199874.9
C0HKE3|H2A1D_MOUSE	1413853.2	1746061.2	1653768.9	2196886.2	2015448.1	1837786.5	1902039.8	682575.75	770023.56	641717.06	859962.1	819654.75	731048.56	829758.44	1862479.6	2215583.5	2031556.5	2574199.8	2475888.5	2294480.8	2459762.2
Q8K072|REEP4_MOUSE	89185.08	99811.7	98088.47	111241.305	105274.13	100810.67	99260.68	23314.387	21766.309	24971.836	24554.867	23917.637	25930.68	28785.057	23384.307	23413.176	21604.59	23161.02	20302.79	22769.602	22104.031
Q9DCJ9|NPL_MOUSE	55355.97	54589.31	49241.375	54381.36	54210.28	57691.055	65203.22	29742.164	27675.094	28880.078	30245.86	29924.812	31258.918	31997.432	13807.356	13400.874	12190.851	15373.574	13804.975	15972.635	14950.354
P62700|YPEL5_MOUSE	62744.484	63679.137	54687.582	59367.25	60918.11	63436.52	62101.117	56133.54	47929.266	46611.633	51872.367	51677.066	50008.633	46574.758	38857.727	36112.234	40984.492	42601.88	43370.15	46035.414	41306.504
Q562E2|KCD19_MOUSE	19899.008	16938.324	17640.467	21662.008	22825.994	28187.047	26166.277	26928.98	15040.217	20962.875	26226.607	21402.719	26346.934	28412.934	0	0	0	0	0	0	0
P59764|DOCK4_MOUSE	5883.425	3395.8027	2443.58	2746.2695	2102.0747	3384.35	6335.069	0	0	0	0	0	0	0	0	0	0	0	0	0	0
Q8R3F9|STPAP_MOUSE	37615.523	36506.62	32191.871	34089.492	29959.646	34877.977	42251.074	15811.419	15816.861	11496.01	11624.9	17678.902	12830.007	19974.049	7207.774	10159.81	7856.7773	10626.543	7980.552	9340.313	11527.858
Q9Z172|SUMO3_MOUSE	0	0	0	0	0	0	0	251345.44	285101.78	242160.94	327836	297048.06	288252.88	302685.72	276779.56	312452.2	270862	332767.4	331518.03	332433.7	364408.03
Q78JE5|FBX22_MOUSE	53275.855	62404.953	55109.34	55492.11	58336.14	56818.992	58550.86	21684.31	28602.023	21369.36	22958.188	21547.98	20478.592	29833.355	35891.516	35040.27	40001.336	35115.7	33418.062	37565.562	39509.086
Q3THE2|ML12B_MOUSE	761110.4	784900.8	840840.7	825010.75	765828.6	859178	896430.44	291046.75	273149.34	312598.12	274829.12	239457.5	266583.34	324267.88	1035821.94	1049937.2	1067914	1100211.5	1056287.4	1155814.6	1217786.9
Q8BHS6|ARMX3_MOUSE	25187.281	21993.441	19599.707	21197.326	18268.121	26370.777	23989.695	0	0	0	0	0	0	0	0	0	0	0	0	0	0
D3YXK2|SAFB1_MOUSE	759567.06	851688.06	789113.2	880842.6	823365	908309.2	938608.5	269251.94	307103.5	287404.03	311443.62	317616.16	342318.97	358286.22	577981.2	679512.2	636723.75	708192.4	685617.5	754674.2	758648.44
Q8VIK2|M17L2_MOUSE	3075.075	2092.5342	2771.3962	3572.0415	2790.77	6281.145	3646.2876	7292.2197	3035.5679	6491.8447	2793.645	2993.2483	3115.196	5704.2803	0	0	0	0	0	0	0
Q9JLT4|TRXR2_MOUSE	56930.035	77123.98	75638.17	55656.367	58438.64	57648.543	64237.43	61608.707	96373.01	76285.4	68777.17	61291.992	66203.086	76764.19	53145.133	81684.97	72644.92	48231.367	51652.72	60008.695	53464.203
Q91WK1|SPRY4_MOUSE	19296.545	19771.504	20654.73	16288.876	16419.373	20543.312	26187.33	16662.256	21757.184	16619.008	15267.208	13840.152	17142.658	20134.914	50287.65	50874.41	46630.484	47243.35	42952.02	44843.79	54911.99
O35343|IMA3_MOUSE	162866.66	185385.8	195490.83	160085.6	151664.67	169033.89	200798.23	140051.62	146405.38	152925.72	139827.67	130066.47	142254.6	178717.97	137735.44	153772.84	158792.31	142158.55	141411.23	156373.86	184652.1
P24547|IMDH2_MOUSE	407374.1	438461.2	432563.06	500844.97	455962.3	465724.03	511248.8	323036.28	363851.8	343318.9	368848.6	362859.84	373480.4	416047.56	396573.8	429603.56	404722.2	448848.75	451428.97	433984.62	499498.75
Q5ND34|WDR81_MOUSE	183449.27	183980.25	172946.61	177823.27	169252.98	201481.17	200209.5	328490.8	341137.4	316774.8	350944.88	330793.8	378629.28	407212.22	383075.2	389507.7	360837.8	372958.12	372144.7	434781.94	433170.44
Q6ZWY3|RS27L_MOUSE	24378.867	29497.232	28968.764	29793.96	32197.3	27595.887	31720.139	14311.234	16586.512	22377.826	20033.346	21812.65	19857.98	15478.097	28068.543	33274.438	33465.73	32098.496	36201.805	36270.96	36566.08
P57776|EF1D_MOUSE	1040773	1192856.1	1120302.6	1286171.1	1198420.6	1223945.1	1358711.4	975529.25	1210125.2	1086326.5	1211020.8	1181623	1213796.8	1295874.9	1000349.75	1159519.6	1080884.6	1243697.4	1206963.2	1215676.6	1302952.6
Q62383|SPT6H_MOUSE	37746.28	39482.242	40408.164	38234.195	44738.758	42497.445	41742.746	86048.72	81454.17	87154.945	72254.164	79392.94	80540.664	104436.38	30324.148	32712.105	33158.07	26916.643	23441.012	30427.594	36157.445
Q99MR8|MCCA_MOUSE	25381.584	29212.344	30063.51	32806.55	30954.982	31774.936	40044.234	55175.17	54256.195	50922.887	51944.938	49449.586	55340.32	60425.02	27228.002	33819.492	34785.758	30823.748	25966.416	33893.21	34815.754
Q9CW42|MARC1_MOUSE	37156.215	37609.105	32182.385	41488.324	40847.793	42674.746	41402.402	18341.412	20910.502	24059.668	20641.248	19887.422	22554.924	22917.324	21958.238	23799.008	26949.984	26040.932	23835.104	26684.377	33358.844
Q9DCD2|SYF1_MOUSE	84783.66	87044.29	94959.82	93301.5	87808.09	98937.38	107242.94	77954.33	89115.03	93800.32	92346.44	92523.65	94693.51	100717.03	16095.008	19631.984	15702.76	21839.275	20631.656	20660.092	22828.465
O88428|PAPS2_MOUSE	268572.9	302027.06	288766.97	296957.5	280483.62	298491.12	335589.38	297027	335794.94	361076.62	309703.5	308131.8	335663.53	380052.75	411101.8	442318.16	433243.16	421209.66	412405.78	460420.12	479633.2
Q8CIG8|ANM5_MOUSE	72327.01	66592.64	64220.117	70641.43	65971.61	69675.65	86576.875	101148.44	100274.766	93008.48	104625.45	99981.83	111544.19	116216.516	66572.64	68174.56	67011.086	65736.664	72794.57	74933.36	82522.516
Q8BJL1|FBX30_MOUSE	46220.055	41532.89	46434.98	38607.277	37918.887	38177.63	45544.18	2548.537	2011.7675	2107.1135	1176.4952	1201.8634	3108.7695	2759.6382	2897.635	1890.1747	2337.3875	2437.83	2206.1714	2254.3018	2293.1135
P83917|CBX1_MOUSE	136883.17	167434.69	154126.33	153750.98	146471.61	163649.17	195426.78	0	0	0	0	0	0	0	176527.61	203600.05	194492.5	198657.44	198350.36	203491.9	240890.94
Q99L47|F10A1_MOUSE	1837056.6	2114146.2	2013648.2	2193440	2116512.2	2186736	2346903.5	1482398.8	1714855	1634797.1	1845568.8	1731098.6	1764562.8	1970655.2	2243753.5	2613873.2	2413150	2799840	2663449.8	2725930.5	2961317.5
B1AVH7|TBD2A_MOUSE	58044.664	68558.19	62443.207	72918.11	73706.47	79291.22	75932.375	24346.717	25174.225	22040.922	26525.072	26110.39	22134.668	27762.775	57850.914	64649.773	63750.758	64806.977	61698.605	65953.234	73715.734
Q80W54|FACE1_MOUSE	188734.05	201166.31	187121.03	229333.06	218338.48	226546.1	242077.36	245503.58	267796.44	263188.78	285611.8	278576.75	287851.94	333974.12	209175.75	232857.23	210294.84	243131.67	230026.86	246835.17	264584.03
P17515|CXL10_MOUSE	121608.41	160318.42	126370.94	157578.02	149683.9	177905.1	170062.06	48902.297	65820.62	47652.41	66585.516	71145.43	76981.54	78054.03	0	0	0	0	0	0	0
Q8R5A3|AB1IP_MOUSE	645775.06	726535.56	740123.1	734636.8	756458.3	764957.56	798969.3	853473.6	980670.1	961646.2	1067774.9	1058588.2	1075951.1	1113005.2	1007808	1168850.1	1160843.4	1286680.1	1253932	1212366.8	1312296.2
P26039|TLN1_MOUSE	22076062	24787600	23277972	27079700	25941154	28596956	29928268	21731992	24271942	22860766	26804112	25505786	26680822	28630120	27300128	30338064	28569938	33466862	32227126	33452642	36206072
Q04899|CDK18_MOUSE	42179.85	42767.28	44358.664	45967.273	48612.96	45671.105	52671.746	0	0	0	0	0	0	0	0	0	0	0	0	0	0
Q8BGB2|TTC7A_MOUSE	0	0	0	0	0	0	0	7020.574	5102.87	8181.0205	5305.395	6119.9326	4394.2646	5655.7363	34829.684	35409.2	32387.258	35927.594	34931.887	42084.016	44058.547
P06745|G6PI_MOUSE	5857171.5	6847989	6275915.5	6476292	6186429	6386060	7675098.5	6359056	7250315.5	6682439	6930222.5	6659302	6837513.5	8204779	6794582	7795558.5	7150646.5	7443457	7103824.5	7411787	8807664
Q8CI32|BAG5_MOUSE	0	0	0	0	0	0	0	8160.552	9631.88	10017.768	8031.201	7086.1636	8004.5225	8645.127	0	0	0	0	0	0	0
Q60865|CAPR1_MOUSE	574340.6	687719	680251.9	722364.2	712505.2	695800.6	784980.75	607695.4	679171.75	659856.2	726092.6	729237.94	739245	791610.56	940819.75	1083249.2	1071068.5	1155677.2	1132344.4	1139444	1289737.1
Q6P9Q6|FKB15_MOUSE	1123966	1233958.8	1139569.6	1283731.5	1193900	1319086.5	1394435.8	703726.1	821185.06	742195.9	854965.75	813892.75	880941.8	925324.75	767071.25	824358.56	763482.6	881291.2	842984.06	907736.7	998767.94
Q69ZR2|HECD1_MOUSE	22128.445	20815.078	23467.812	17719.395	18969.2	20121.006	21257.607	40770.36	36741.742	43450.37	37003.633	31586.871	41861.45	38179.75	18854.922	22206.127	25071.102	22066.77	18909.7	23205.09	19963.332
Q3UVK0|ERMP1_MOUSE	41923.176	49092.39	46605.082	56416.4	62524.656	56217.293	60249.566	61542.883	58466.902	66865.38	68422.766	65996.13	57265.67	65975.07	75855.945	92095.03	82951.875	88883.57	82640.22	92739.55	99623.11
B9EJ80|PDZD8_MOUSE	9037.69	10369.275	10739.913	8454.166	6273.0615	8681.785	11697.874	0	0	0	0	0	0	0	0	0	0	0	0	0	0
Q8BIW1|PRUN1_MOUSE	79595.164	82677.7	81364.16	92798.74	82838.125	103809.75	102883.37	62175.887	65496.777	56488.918	67205.39	59983.92	66361.48	76249.08	80400.62	81850.58	71919.58	91890.84	82966.06	95180.14	100282.47
Q8BH48|UBAP1_MOUSE	48958.957	53010.844	49895.008	48224.594	46974.004	56118.98	65281.793	34231.094	36847.99	32561.625	33654.78	37519.99	37489.33	45951.53	39297.57	39643.246	41906.484	38137.492	34094.453	43596.66	49695.83
O54791|MAFF_MOUSE	32301.555	42592.367	37351.79	42336.805	38313.95	40249.375	47723.5	37449.676	44661.574	41076.33	40093.97	43846.27	47667.594	55214.617	53837.016	73021.75	69517.59	63492.57	59571.04	75358.86	74045.79
Q9D281|NXP20_MOUSE	25038.408	24493.67	25476.428	22556.781	23017.865	23727.826	29179.146	0	0	0	0	0	0	0	0	0	0	0	0	0	0
Q8BMA6|SRP68_MOUSE	847643	893537.4	903461.25	929341.1	869840.6	933686.3	975349.3	604997.9	633823.06	580625.3	627187.7	592892.3	650932.25	689082.8	618717.44	681901.6	692384.44	692046.5	694848.1	708781.5	767785.5
Q6P1B1|XPP1_MOUSE	510327.16	560087.8	544828.1	543220.9	541294.6	567190.6	606785.44	497282	524542.7	504693.88	542488.9	510621.8	543191.75	607078	449978.75	500441.06	481168.34	488958.28	517302.7	494571.34	571099.5
P04918|SAA3_MOUSE	51444.363	59139.297	77761.01	65005.742	61366.367	81595.03	90501.27	0	0	0	0	0	0	0	34982.348	45352.098	51655.17	44693.965	44691.484	54820.83	56592.56
P16330|CN37_MOUSE	0	0	0	0	0	0	0	58144.785	59397.938	69468.2	65564.484	59593.258	62995.305	67172.65	0	0	0	0	0	0	0
P58044|IDI1_MOUSE	53130.246	50397.934	50083.47	54873.098	57567.984	52336.566	63786.223	0	0	0	0	0	0	0	0	0	0	0	0	0	0
Q8BHN3|GANAB_MOUSE	2328464	2616363	2465091.5	2608690.8	2458790.2	2692364.5	2996143	2539423.5	2937767	2774982	2912687	2794534.8	3085278.2	3319770.8	3170611	3639573.5	3413707	3508813.8	3406314.8	3699483.2	4109022.8
Q80WR5|CA174_MOUSE	0	0	0	0	0	0	0	11105.071	11374.837	11478.064	12803.533	9948.358	13689.319	13683.152	22903.76	23275.744	22349.646	26179.107	27050.541	28141.262	26455.69
O70503|DHB12_MOUSE	1125247	1368671.1	1274001.5	1407675.6	1351645.5	1358147.6	1559284	763776.25	963290	970770.7	971861.75	914515.9	939539.7	983511.2	1238729.8	1439728	1417577.5	1563895	1492744.2	1478093.2	1691522.2
A2A7S8|K1522_MOUSE	24929.512	21882.684	24688.977	20276.055	21937.066	22610.69	24985.184	86158.16	84142.34	83165.984	73364.39	73495.1	82451.17	93680.53	32497.277	32255.75	26220.379	30142.766	26961.123	32427.184	32452.84
Q6PCX7|RGMA_MOUSE	0	0	0	0	0	0	0	0	0	0	0	0	0	0	75351.29	90289.24	83658.91	78067.95	79657.586	88173.43	96619.74
Q9D7S7|RL22L_MOUSE	327885.47	348319.16	414758.66	354028.56	352451.72	357306.44	418297.38	380924.4	415751.44	423035.22	451660.75	420836.03	459531.2	489698.25	297168.2	327989.47	352499.06	336853.5	311898.03	344205.62	376494.4
Q9R0A1|CLCN2_MOUSE	32107.969	31413.93	29391.895	34902.316	34839.21	40298.13	43533.363	0	0	0	0	0	0	0	0	0	0	0	0	0	0
P36552|HEM6_MOUSE	79148.96	75221.5	68292.234	78440.32	78512.41	81554.37	95842.75	73005.914	70939.26	62997.78	64286.816	63977.18	72650.945	83400.22	44115.57	37150.285	37044.836	34857.14	36271.15	36910.64	47349.938
Q9D824|FIP1_MOUSE	95492.62	93773.86	95753.37	108610.73	103496.38	111448.58	117184.195	88384.69	90917.805	96506.32	110085.33	111811.01	106070.86	117266.55	156318	159457.44	168485.31	177789.77	169221.67	191162.22	203491.94
O35730|RING1_MOUSE	0	0	0	0	0	0	0	0	0	0	0	0	0	0	21171.43	27225.408	22617.393	18260.318	21356.566	18644.438	24000.658
Q8BUM3|PTN7_MOUSE	0	0	0	0	0	0	0	79281.695	80785.89	82737.46	97155.07	83016.84	95222.48	91209.31	62288.086	71666.69	62315.96	73106.31	64203.92	81676.016	74824.15
Q571I9|A16A1_MOUSE	558271.8	650284.56	604488.9	676588.25	645268.44	686500.25	722963.75	634165.2	716286.6	640256.2	778824	721445.75	756463.3	782600.6	630235.3	721058.94	646493.75	731312.44	716306.44	743467.9	776353.94
Q9D968|HCFC2_MOUSE	111220.53	118498.195	115902.03	138462.12	127613.125	134901.75	138347.89	85425.61	108878.234	92866.44	103734.28	110860.91	115094.47	102743.04	0	0	0	0	0	0	0
O88876|DHRS3_MOUSE	126377.73	108275.42	103214.91	133405.39	120731.63	135387.9	129163.86	0	0	0	0	0	0	0	127653.516	116105.22	113984.3	132532.19	116942.2	129879.11	131156.8
Q9CYI4|LUC7L_MOUSE	192931.06	195859.12	193363.25	203192.23	220143.72	216040.05	208494.75	96549.125	101254.26	97453.47	113822.47	113364.76	108284.41	116962.266	161306.3	161419.69	159887.95	176698.19	162379.58	174213.94	185656
Q7TNC4|LC7L2_MOUSE	349949.03	377042.47	365655.2	445649.25	418841.75	429311.2	455164.7	343194.1	371207.88	356224.16	404859.47	391402.5	392082.66	414157.25	416620.25	447118.84	422459.6	508735.34	501011.8	511752.56	515581.16
Q9ER38|TOR3A_MOUSE	57717.484	60380.617	71549.52	59022.57	62934.184	70991.914	82785.49	107337.58	103098.734	115205.49	102059.734	114075.52	93620.34	118462.34	91056.71	88381.34	99103.06	88133.56	106234.23	93777.49	109650.82
Q8VEJ9|VPS4A_MOUSE	109003.516	112382.25	110097.69	118982.44	112910.76	132311.38	139424.4	175202.84	192948.98	189088.47	195370.34	192644.45	213092.33	218564.94	135363.33	140890.34	142518.05	143614.34	142664.66	163651.28	164303.48
P62996|TRA2B_MOUSE	334153.78	351204.53	354144.34	392277.88	351808.75	383749.88	396234.38	289274	303354.8	290690.56	310466.4	280199.03	309205.5	315748.84	457915.12	474803.22	479773.4	511823.3	481027.94	542198.6	511844
Q921E6|EED_MOUSE	45056.54	46660.31	45321.844	45897.664	52170.387	51395.805	56327.523	14725.763	19253.812	13176.232	20563.168	20135.041	22084.818	20580.287	19827.574	16345.781	19537.28	20654.531	22607.482	23447.463	21376.822
Q8VEL0|MSPD1_MOUSE	38605.477	43684.406	48263.105	47867.86	41776	47035.484	49755.406	38659.53	36260.68	31959.295	37929.895	36869.62	41684.97	39876.785	10138.239	9784.091	5770.7007	6862.6265	6083.565	9042.279	6980.682
P31266|SUH_MOUSE	322680.06	385562.06	403596.25	392851.7	366384.97	402935.6	437321.88	390621.84	450368	456513.66	454055.1	431589	472988.8	504399.25	384214.25	437871.5	442105.7	438542.6	453102.44	481437.4	515063.53
Q9DBL2|GDAP2_MOUSE	10380.132	10252.741	8904.427	7264.9976	8201.877	7108.149	10299.897	8755.993	11415.997	8123.2734	8593.969	8290.614	7847.3384	14222.878	21489.082	21686.033	21697.709	17217.174	19177.105	22915.307	25282.172
Q9CRT8|XPOT_MOUSE	64344.69	71584.98	62967.5	61320.742	58807.58	67117.05	69341.02	60499.17	66167.875	58094.39	65171.188	62159.52	72378.54	73015.38	81080.72	90975.8	88497.39	85338.766	82801.555	103105.234	101337.53
Q99JP6|HOME3_MOUSE	52929.2	71431.89	61038.516	72909.13	73919.34	80634.5	71186.805	18586.94	19754.387	22810.045	19189.713	18344.23	20661.26	21803.744	41080.965	39027.75	40289.195	44000.754	49363.043	58150.883	54221.508
Q9Z2I8|SUCB2_MOUSE	353557.3	387556.44	370194.12	366039.97	357648.75	378533.62	422079.78	248776.6	282173.7	270616.56	256108.2	255869.06	281873.78	304601	336913.22	369069.53	358898.72	371972.62	354432.28	379973.28	423884.47
Q8QZT1|THIL_MOUSE	1135275.4	1277315	1202696.6	1396204.1	1322333.2	1349206.6	1448827.8	1023017.6	1132504	1117431.2	1263364.8	1194992.1	1229626.2	1345664	1275580.1	1392034.8	1327250.5	1479705.5	1457094.2	1522548.4	1601727.5
P97789|XRN1_MOUSE	219449.67	239316.66	229068.9	257475.84	245899.7	252467.69	264218.03	39076.266	42191.34	37206.84	37335.188	42066.508	39989.156	50098.48	65535.65	64778.547	65882.016	67623.55	70154.72	75896.23	77469.3
P55194|3BP1_MOUSE	610251.44	648394.06	616701.1	668146.4	637085	698882.8	730391.8	318870.06	338168.3	343761.5	344095.66	332511.72	358845.38	389653.28	476492.44	479827	490233	538867.8	507962.8	558802.4	565754.5
Q9JJA4|WDR12_MOUSE	0	0	0	0	0	0	0	0	0	0	0	0	0	0	46115.93	47025.17	50750.863	44482.42	44736.723	53121.066	51626.33
Q9CPV4|GLOD4_MOUSE	564437.25	578027.8	566270.75	632004.75	596072.1	666942.4	677165.4	691878.5	696353.94	680768.56	760782.8	744586.4	822476.8	813679.3	754754.2	764869.5	755530.06	815169.3	806872.9	911620.44	916151.7
Q9D6F9|TBB4A_MOUSE	146131.72	154679.58	163379.19	160653.66	154915.62	160624.38	181516.7	136775.27	148077.22	147696.3	138236.12	128804.87	145667.16	158514.28	174997.22	193149.88	185699.5	196735.05	189893.38	202062.89	219443.75
Q8K400|STXB5_MOUSE	139458.28	152517.27	131608.69	138255.9	130418.695	148051.84	158973.06	101702.55	110124.875	96421.22	103456.08	94925.93	112313.24	121235.88	111455.91	117917.79	102822.47	110124.16	98665.88	114371.57	119940.28
Q9Z2D1|MTMR2_MOUSE	40786.48	37532.402	39380.336	38851.137	43402.773	40594.715	44388.387	0	0	0	0	0	0	0	0	0	0	0	0	0	0
P0C6B7|IGSF6_MOUSE	120017.47	136725.97	126722.05	134144.31	135109.19	143437	156441.73	56200.95	63221.14	70080.34	63965.836	56390.465	71676.95	76574.89	198705.47	229985.55	219260.38	214818.34	219616.97	245920.53	256753.22
Q8C522|ENDD1_MOUSE	0	0	0	0	0	0	0	124623.61	130012.44	125398.7	148964	129601.72	147750.72	157039.84	190267.92	183388.61	195217.98	215271.92	209037.66	200920.11	228552.14
Q6PNC0|DMXL1_MOUSE	110475.7	105142.945	101360.016	113511.69	111151.984	115591.36	119830.69	106697.02	104628.125	96792.055	108110.64	106261.93	117842.875	132067.33	268855.75	284711.28	244691.06	274848.38	272294.56	285953.56	319044.25
O88271|CFDP1_MOUSE	20739.506	27759.2	27357.791	28487.266	27637.738	26979.184	35753.316	85030.62	70629.78	81452.26	68866.16	63987.1	79136.48	70326.48	82067.09	81240.2	77729.58	69941.164	69420.15	76673.9	77537.125
P59759|MRTFB_MOUSE	75576.516	75124.164	76662.97	85305.81	68076.61	75385.875	79984.3	81448.11	93857.055	87650.055	82218.56	82487.945	95864.83	97463.836	52031.23	45769.63	51398.137	56489.266	53276.234	57599.297	56372.805
Q9DA11|LYZL6_MOUSE	0	0	0	0	0	0	0	0	0	0	0	0	0	0	61905.652	57935.387	45028.18	62026.945	58651.133	59689.31	62948.125
Q8BKZ9|ODPX_MOUSE	132813.88	153133.64	135462.95	149324.8	137300.55	150116.56	165437.69	120523.41	130479.3	129257.46	131326.02	119204.766	132257.1	141817.69	207428.64	227292.8	218241.36	227202	227295.84	233739.25	254094.36
Q6NXI6|RPRD2_MOUSE	28699.941	24479.496	31464.215	29635.723	29552.832	25055.297	28925.402	34356.18	40945.367	38800.54	31684.785	32459.656	33775.133	37027.14	26871.92	24700.713	27412.367	25522.783	24458.406	26992.066	31335.828
Q7TSJ2|MAP6_MOUSE	26388.525	30272.102	29243.102	27531.875	28854.521	28831.088	31976.734	55725.113	56418.613	56458.78	69454.234	70322.31	60969.023	69695.6	0	0	0	0	0	0	0
Q61316|HSP74_MOUSE	3256285.8	3769109.5	3532791	4110706.2	4004141.5	4036622	4428110.5	2637515.5	3053319.5	2902617.5	3300626.5	3195856.8	3232447.8	3543474.5	4138196	4727385	4471920	5162399.5	4961616.5	4987135	5517174.5
Q8CCJ9|P20L1_MOUSE	32547.385	31444.553	25195.77	28127.047	21063.271	30142.916	33168.11	23434.605	34093.57	22670.252	22391.736	21442.56	27402.186	23618.938	28248.365	37109.8	31600.629	26671.07	23665.145	29922.146	33463.234
P97872|FMO5_MOUSE	0	0	0	0	0	0	0	0	0	0	0	0	0	0	17349.83	13732.943	14132.487	16322.414	13487.848	16536.139	16706.607
Q8BH74|NU107_MOUSE	190630.44	180902.03	180718.62	182022.33	173558.31	184231.72	193492.67	52221.64	56261.258	55674.656	53746.777	49902.9	48764.133	57570.6	80053.914	94222.44	89402.11	79736.99	92348.055	89475.36	102544.414
P62077|TIM8B_MOUSE	172541.75	178486.02	176388.84	211231.94	202128.1	199123.2	213493.34	123392	114901.336	114206.94	127406.27	114716.336	137146.19	133339.03	158290.33	160799.6	150036.16	159665.02	164686.78	174096.2	167887.78
Q9CQW2|ARL8B_MOUSE	309331.28	320658.16	288008.06	369455.5	368449.25	354077.75	417746.12	280673.56	318209.12	248394.4	327094.34	321254.22	315826.2	372963.88	436976.94	498379.38	416110.7	556882.9	566965.9	558884.9	618848.06
Q9D787|PPIL2_MOUSE	39891.066	39380.13	39201.715	41870.75	37752.19	42779.07	47635.816	0	0	0	0	0	0	0	12829.993	11761.663	12731.147	12407.646	10600.936	11233.328	17454.3
C0HKE8|H2A1O_MOUSE	1413853.2	1746061.2	1653768.9	2196886.2	2015448.1	1837786.5	1902039.8	682575.75	770023.56	641717.06	859962.1	819654.75	731048.56	829758.44	1862479.6	2215583.5	2031556.5	2574199.8	2475888.5	2294480.8	2459762.2
Q8R180|ERO1A_MOUSE	533278.9	570423.5	575210.75	528391	538046.9	592409.9	723880.94	391328.28	419246.25	422613.5	409901.28	407724.94	431446.47	483752.06	488233.94	566344.5	578024.6	524333.44	495329.1	557182.75	663960.1
Q3V079|BBOF1_MOUSE	14631.109	13691.736	10925.969	9898.366	11197.586	18487.086	22086.021	0	0	0	0	0	0	0	78814.95	87021.07	76779.414	80270.49	73448.85	110158.39	117989.08
Q99L04|DHRS1_MOUSE	1087767	1222718.6	1251296.1	1344294.9	1266885.1	1333453.9	1444992.8	918495.44	1018119.06	941508.06	1095721.4	1036714.8	1094629.2	1176245.8	1235105.8	1322333	1312368.8	1485268.6	1415912.5	1487780.9	1571968.8
Q9CQ19|MYL9_MOUSE	53660.984	42214.438	42620.477	62929.695	53492.72	52499.215	53666.812	59125.07	49535.57	45074.254	58008.523	60446.438	59586.3	54605.637	90106.85	74707.79	72972.52	95831.17	86094.234	86691.766	86355.8
Q61656|DDX5_MOUSE	2625385.8	3208800	2959878.5	3237958	3156735.5	3377056	3683097.2	1764442.4	2124294.8	1997625.1	2214462	2126061.2	2233079.2	2469690.2	2485080.2	2928534.5	2718410	3065894.5	3119009	3055762.8	3366957.5
Q5YD48|A1CF_MOUSE	1900.4222	1158.7229	0	1513.139	843.7033	1301.8767	1170.9154	1367.7197	1810.4043	1411.7448	1618.7932	1396.5306	0	1381.8416	0	1039.4865	1345.8392	0	2264.068	1491.3668	1352.734
O89051|ITM2B_MOUSE	0	0	0	0	0	0	0	27654.584	22725.182	20722.693	23921.838	20908.209	24327.057	27020.48	44080.758	40701.36	39881.727	38401.76	37010.863	45758.633	51394.387
P50713|DFA15_MOUSE	0	0	0	0	0	0	0	0	0	0	0	0	0	0	43276.78	40601.363	42751.117	52578.785	47399.473	61841.32	53298.793
O08908|P85B_MOUSE	0	0	0	0	0	0	0	0	0	0	0	0	0	0	12008.385	9725.253	17904.234	9472.951	9673.875	10524.185	13225.642
Q6A0A2|LAR4B_MOUSE	194293.19	197332.95	193053.38	191647.52	193470.03	203537.03	225271.16	122115.36	129537.05	127434.984	117293.3	123082.63	124491.36	144701.69	97058.83	104364.516	99001.84	105765.15	101030.25	110670.945	116437.3
Q3TCN2|PLBL2_MOUSE	242239.53	227558.06	275145.25	269438.44	269003.38	271410.8	303866	212308.69	213071.62	217058.03	228033.62	222245.77	254609.44	260685.45	233745.33	200303.95	216036.62	239224.1	228961.4	264426.6	269557.78
Q8BHG1|NRDC_MOUSE	393488.12	430284.84	400051.62	420364.3	408082.94	451041.12	462713.53	294499.1	340448.66	307294.22	319590.47	315932.1	335398.8	364980.38	418015.72	495080.28	438740.28	484408.28	446588.06	468086.12	517923.25
Q9CQ80|VPS25_MOUSE	0	0	0	0	0	0	0	223757.28	231298.69	225494.61	222056.62	233975.5	244513.69	258687.22	0	0	0	0	0	0	0
Q6PGG6|GNL3L_MOUSE	9204.317	9647.439	10651.78	9202.511	7365.979	9208.891	13351.689	0	0	0	0	0	0	0	0	0	0	0	0	0	0
Q8K1J6|TRNT1_MOUSE	232244.12	240763.83	229869.97	241542.11	224100.84	268458.94	268787.22	160456.31	172899.16	155909.05	162141.28	161794.86	171432.47	206804.55	177937.78	201572.45	183367.56	192462.31	188954.14	213358.67	233847.47
Q9JM76|ARPC3_MOUSE	2733561	3202391	2925509.5	3152004	3003234.2	3135911.5	3672186.8	3264163	3688480.5	3473817.5	3714960.2	3600953.5	3875055.5	4344307.5	3804446.8	4374444	4073259	4383318	4153530	4469970	5177719.5
P83093|STIM2_MOUSE	20076.938	17476.566	17730.816	12510.179	12491.08	15457.512	19404.176	23189.492	23847.062	23133.234	23251.91	23539.535	25532.5	28285.555	8112.4946	8879.284	10588.414	9372.336	9760.788	12073.899	15378.045
Q8BW96|KCC1D_MOUSE	78758.58	83949.695	78820.234	84620.375	86152.66	83963.64	91089.086	0	0	0	0	0	0	0	14876.998	21790.215	15709.006	22744.814	16621.06	19841.91	22116.924
P70347|TANK_MOUSE	0	0	0	0	0	0	0	0	0	0	0	0	0	0	30374.775	29149.47	29183.502	32145.754	31968.75	30492.404	38808.7
Q8BUK6|HOOK3_MOUSE	129772.85	139295.16	135196.9	157682.84	192556.86	144106.58	162347.44	86942.234	96976.08	78416.74	99374.85	118149.78	96573.06	99341.94	76960.516	82530.914	75389.67	76862.42	71292.875	83634.08	86941.19
Q6WVG3|KCD12_MOUSE	1258147.9	1424991.2	1378189	1397180.5	1341127.4	1410688.4	1478823.2	1302693	1484819.2	1408597	1496367.2	1441973	1535756.8	1585550.5	1351544.1	1513893.9	1485476.9	1496068.2	1470076.1	1523703.6	1608929
Q80VI1|TRI56_MOUSE	55359.434	62970.547	67168.28	55319.074	50874.96	72098.8	82497.14	63065.664	60715.48	86871.93	71624.875	67259.766	80378.51	96857.87	66312.71	76485.05	75619.39	72270.72	72641.25	85781.84	95276.67
Q9DBL7|COASY_MOUSE	25901.95	29144.742	33434.805	32377.262	27506.205	34485.42	34562.227	0	0	0	0	0	0	0	54096.78	58182.28	53823.703	58767.266	58451.074	65535.766	62457.965
P63280|UBC9_MOUSE	0	0	0	0	0	0	0	45865.68	55610.82	57194.707	65562.81	64380.85	61115.92	74098.234	0	0	0	0	0	0	0
Q8BN82|S17A5_MOUSE	14917.869	17313.287	27330.816	21697.35	20842.26	21472.969	24719.89	0	0	0	0	0	0	0	0	0	0	0	0	0	0
Q8CI08|SLAI2_MOUSE	38745.35	42517.418	51054.64	37401.754	35221.633	37187.215	41629.65	65753.805	71080.914	80648.59	63384.61	63778.152	69926.07	76629.21	9352.633	8678.66	12797.71	8999.428	9983.631	8415.745	12502.45
Q8CGE8|IFI5A_MOUSE	51554.348	81951.2	98937.25	53140.965	69374.47	63298.297	114491.59	59339.453	86893.27	109272.07	65309.58	90168.41	75691.41	131176.98	124022.09	206055.7	259873.33	161618.25	189804.16	183332.06	284993.66
Q6NXM2|RCBT1_MOUSE	12010.111	13878.134	14960.294	14181.391	13005.593	11711.619	11619.583	0	0	0	0	0	0	0	0	0	0	0	0	0	0
O88379|BAZ1A_MOUSE	1803.6752	2491.1401	3582.0083	1819.336	1235.5889	2012.3551	2961.4888	0	0	0	0	0	0	0	0	0	0	0	0	0	0
Q64436|ATP4A_MOUSE	17975.762	23494.97	19861.615	19573.27	16354.27	23502.97	24524.492	0	0	0	0	0	0	0	0	0	0	0	0	0	0
Q8C8U0|LIPB1_MOUSE	36801.875	38394.168	50397.527	43266.78	41963.62	44788.938	50721.77	33989.52	40270.875	42022.16	36889.832	35915.3	37323.453	40144.6	44646.703	48472.668	50159.023	41873.81	42039.938	45744.938	53904.984
P51675|CCR1_MOUSE	59565.984	61479.203	53208.58	51889.027	47309.594	55230.582	60461.977	0	0	0	0	0	0	0	62383.68	64344.645	56408.43	57522.703	47576.605	58954	64168.664
Q9CPR4|RL17_MOUSE	1922396.5	2237851.2	2053646	2346370	2215384.8	2173428	2408408.5	905165.8	998140.4	916457.1	1067800.8	1017348.75	995877.7	1198594.1	1606351.9	1935782.9	1723385.6	2032030.6	1908498.1	1892982.4	2263104
Q9CWK8|SNX2_MOUSE	1830369	2099593	1932849.6	2152323.2	2071915.2	2157737.5	2344200.8	1942580.5	2172641	2080150	2322933.2	2220456.5	2327538.5	2497336.8	2430471.8	2716896	2549755.2	2858774.5	2775129.2	2859402.8	3062094.8
P14152|MDHC_MOUSE	2141742.5	2194180.2	2048974.8	2311027.2	2216185	2173059.5	2488289	2103568.5	2415423.8	2259804.8	2623791.8	2575365.5	2529233	2816504.8	2470379.8	2814971	2587322.8	3023118.8	2954977.2	2947714.5	3256007
D3YZP9|CCDC6_MOUSE	26543.744	31200.438	29406.889	35574.047	34018.1	32513.932	33527.066	35782.742	37448.45	33318.668	40630.664	33008.06	41380.18	39815.93	39040.55	32075.531	34942.08	44484.6	34703.758	38995.984	45567.32
Q80SY5|PR38B_MOUSE	120643.13	126024	128980.21	136203.16	130377.12	138296.86	143338.73	89162.89	95407.28	94943.984	107282.45	105394.3	112285.16	111156.86	102965.734	114147.72	111910.6	121654.58	115091.16	126741.32	130567.15
Q6P069|SORCN_MOUSE	1053924.6	1181336.8	1114257	1162859.5	1167261	1192012.1	1343953.4	839542.25	914803.2	871564.25	953571.6	893596.75	910927.44	1066032.6	1060498.2	1146313.2	1122012.2	1210679.5	1171450.5	1220446.5	1326112.8
Q80YR4|ZN598_MOUSE	16887.32	16637.121	23175.701	18427.707	17051.621	19653.277	20286.982	0	0	0	0	0	0	0	19245.287	21922.133	23895.74	19317.117	16302.188	21679.73	23022.389
Q9CQL5|RM18_MOUSE	31350.82	30987.412	27620.988	35263.926	33100.5	33954.49	33531.34	31942.504	32837.773	33876.273	36712.07	36169.55	42767.81	40155.734	29628.492	31611.17	27211.543	32310.424	28984.41	30625.943	35946.32
O88545|CSN6_MOUSE	149289.28	158398.52	138390.27	146894.03	147512.25	151352.16	182401.08	0	0	0	0	0	0	0	97698.44	102962.49	96377.19	94463.59	91610.54	102656.51	127241.46
P54869|HMCS2_MOUSE	0	0	0	0	0	0	0	25976.406	32926.223	32218.889	30027.945	27288.957	36118.312	40372.22	60864.145	69522.46	65710.65	64377.17	65270.625	74797.61	79557.28
Q9Z0H4|CELF2_MOUSE	443257.03	493372.7	474549.56	501979.72	485112.22	500728.7	552220.6	387597.2	422984.6	406023.88	456518.47	437961.16	451231.03	485838.34	381646.5	413486.7	392690.53	440292.94	431356.53	447187.1	489979.1
Q9JJK5|HERP1_MOUSE	2700.2935	3385.653	3431.4631	2725.3723	2228.0032	1970.8912	3616.9404	6340.384	6115.7153	6651.2104	6997.3135	2812.4802	10241.592	11166.614	9149.371	8025.656	10331.47	8164.1196	6908.2627	11612.137	9011.034
Q8R242|DIAC_MOUSE	365473.47	394650.25	357948.06	432864.94	418527.03	442559.3	462694.9	166296.12	171427.6	160407.75	194130.66	191052.75	202017.52	208310.83	272149.12	314741.72	284197.1	337188.47	326965.97	336437.28	346235.78
Q5SX40|MYH1_MOUSE	104265.25	107610.08	106376.11	136467.92	123238.83	126559.766	125161.61	0	0	0	0	0	0	0	95497.34	102214.53	93132.63	117164.305	111780.5	113378.6	114570.24
P70302|STIM1_MOUSE	71306.86	85059.234	75228.984	80755.79	77099.836	95201.87	88979.84	77239.29	79227.36	65475.258	76881.5	73078.3	83908.04	77091.95	114275.43	121827.55	117365.195	118453.766	108960.22	139997.2	140120.05
P52194|CLGN_MOUSE	360779.44	403206.53	384880.75	448830.8	397422.88	415089.62	465790.84	234239.42	288695.2	249395.2	301206.62	286506.66	300723.56	326429.88	270707.3	318053.7	290158.8	329744.8	327320.1	308583.88	370266.6
P55937|GOGA3_MOUSE	302777.25	307592.03	283097.53	283582.2	284699.47	308160.47	325235.62	200470.83	219014.12	218883.44	189131.81	194084.72	200459.94	233360.12	375553.72	389067.1	384855.47	408840.1	378433.75	402445.94	461740.34
Q71LX4|TLN2_MOUSE	235022.25	275522.03	253470.77	285903.28	279733.1	287471.56	291371.4	35222.62	44911.54	34916.41	37794.656	33720.11	40281.816	39301.156	139979.72	151831.58	134557.6	160714.48	151489.5	178722.4	184559.4
Q9QZ06|TOLIP_MOUSE	1169280.8	1230531.5	1107758.5	1377880.8	1303232	1438248.2	1444993.9	438849.2	503758.75	448547.2	476665.8	494017.62	507345.72	557378.3	279527.53	319537.25	286017	304391.47	287182.3	321546.88	355258.7
O08582|GTPB1_MOUSE	35897.773	39380.688	40131.664	39115.156	37658.98	42195.113	47645.883	59198.266	68987.33	72676.23	67289.94	65499.527	68220.91	78767.8	18420.693	18632.184	19532.385	18131.17	16168.8125	18249.133	23068.074
P28658|ATX10_MOUSE	82220.836	86327.55	77278.48	93540.875	86475.75	98679.75	106113.625	98064.7	118140.58	98275.55	107960.516	106007.68	120660.27	134255.22	107701.98	109572.91	100108.31	111538.336	108953.14	127180.73	126535.94
Q8BGD9|IF4B_MOUSE	1260540.5	1265199	1241076	1429525.4	1340407.9	1406529.5	1457961.4	1233197.5	1321995.6	1259232.9	1450809.1	1432194.5	1437716.2	1543880.8	1595183	1684461.9	1574232	1821268.1	1813162.9	1851438.1	1924745.6
P58871|TB182_MOUSE	0	0	0	0	0	0	0	5789.651	3063.9536	2727.5352	6694.875	3406.0073	6391.843	5457.539	0	0	0	0	0	0	0
Q9CPT5|NOP16_MOUSE	0	0	0	0	0	0	0	0	0	0	0	0	0	0	22621.273	23821.936	22439.332	19447.17	18134.855	23580.94	24554.771
Q9R0Q4|MO4L2_MOUSE	46565.7	44196.117	47978.97	44093.7	44104.566	48878.332	46236.13	35646.71	42749.38	45089.062	42253.043	41425.426	42904.008	40913.223	0	0	0	0	0	0	0
Q8BGA7|CG026_MOUSE	48701.36	51914.863	47774.27	38694.75	35899.16	41176.7	49830.35	95609.96	100104.59	94172.55	78199.69	69796.81	83623.47	101851.29	83860.84	86467.51	79133.12	62034.094	62888.426	76090.06	79964.555
B2RXR6|ANR44_MOUSE	250155.1	248229.53	246312.47	229331.36	217922.23	245201.2	260286.06	306304.88	354699.97	328703.6	351232.03	334026.84	337588.62	379249.16	340294.06	381840.53	367631.84	342676.84	339929.03	363750.06	388369.9
Q9DC23|DJC10_MOUSE	145334.27	148079.22	166074.81	146455.69	129552.484	154287.95	197342.06	263318.3	282540.53	288611.44	281782.03	245139.56	281013.84	328194.38	178263.66	186634.83	188949.7	171896.75	161585.69	203728.8	220549.73
Q8VHK9|DHX36_MOUSE	7070.256	3141.5537	5492.8306	3019.0679	5452.4336	2797.728	2727.5527	11221.795	8084.669	13611.696	7940.911	8466.084	6993.6147	7828.941	5275.5933	5511.0806	6257.188	5695.467	2844.126	2915.7778	7283.5054
Q8BS95|GPHR_MOUSE	5705.1606	7850.6294	9783.74	8701.981	6931.16	13358.291	13685.315	4959.354	2515.4739	1425.8457	2022.5507	1427.198	2005.696	2028.1224	0	0	0	0	0	0	0
P70343|CASP4_MOUSE	11528.977	12579.407	24319.678	17278.68	16642.172	22951.477	24287.973	9459.331	7458.949	27455.457	9169.539	10908.613	10118.742	15102.8125	0	0	0	0	0	0	0
Q8BYH7|TBC17_MOUSE	10590.606	14362.697	13228.551	12343.654	9905.447	11524.247	12689.038	0	0	0	0	0	0	0	5796.9644	2201.8228	5668.2974	5352.9062	5379.755	2179.6528	6228.6353
Q3UDK1|TRAD1_MOUSE	92663.28	100389.96	105636.45	94277.734	88509.39	149303.89	109785.7	69542.375	79324.1	82676.51	54972.125	69662.13	76330.5	83704.734	129503.97	121190.96	121420.16	111094.67	113251.79	126958.97	126630.03
Q9CQX8|RT36_MOUSE	152872.22	161973.27	158936.88	135586.22	126775.03	137139.58	162518.06	120365.195	134026	130095.21	133876	121391.42	134251.62	155884.08	99972.984	110076.53	105215.516	95901.58	105010.43	105199.02	123801.49
P48193|41_MOUSE	53642.965	57287.48	45503.45	56547.434	51599.58	55942.17	54349.566	40551.125	34693.117	41321.92	38697.82	37923.28	37561.1	48175.67	48135.254	52309.72	43682.32	51283.684	45288.586	56000.023	62062.82
Q9QZD9|EIF3I_MOUSE	824291.4	952491.44	874800.2	1034160.5	970050.5	1017263.75	1081690.8	796948.1	949629.4	879378.44	966823.1	917369.06	971309.3	1028457.8	733118.8	843443.2	796053.94	892618.8	849823.4	936595.7	966955
Q9D8B4|NDUAB_MOUSE	48054.758	50721.79	43870.258	47149.234	44984.297	49548.96	56687.18	35587.72	33463.508	35957.473	33210.098	32023.14	35974.074	41703.094	14915.809	15487.625	17948.764	15998.231	15176.468	14470.127	20705.95
Q99P31|HPBP1_MOUSE	161550.4	170109.16	159645.7	152092.72	144096.44	160875.1	172731.94	173032.11	197011.94	177598.72	201243.6	186038.73	195409.3	232714.03	146880.47	167361.19	154625.17	162698.97	164006.92	180617.75	189460.02
Q8JZN7|MIRO2_MOUSE	11283.629	10393.827	18438.338	9477.851	7575.024	8131.6143	10082.744	43586.01	37936.867	49296.09	32107.992	34876.402	46818.73	49402.94	52099.844	51840.664	59661.766	44813.074	45640.375	57573.902	60526.992
P15533|TR30A_MOUSE	31141.758	36753.676	52080.2	30882.342	37761.793	36252.41	51566.066	26179.764	33416.73	42140.625	24696.271	35639.227	35278.297	43550.164	26325.715	40441.85	48056.453	27404.82	27514.875	35598.82	43973.883
Q6VN19|RBP10_MOUSE	115526.97	144719.75	144848.97	123637.52	144293.5	149831.33	203899.67	25799.898	37317.977	34670.375	35689.99	44377.016	40058.78	49707.906	93255.54	110162.87	105019.7	101339.69	92599.95	110075.19	114689.484
Q8CFD4|SNX8_MOUSE	319293.62	340836.1	320113	356722.06	349904.16	379984.5	403450.72	172861.36	171263.5	160520.72	163148.97	165967	181938.69	189829.55	167447.2	182708.62	162239.3	168691.86	170378.11	173589.97	196818.23
Q8BFP9|PDK1_MOUSE	15058.674	11546.289	20309.771	16377.152	14343.134	15134.325	14565.252	8921.222	7048.5483	4609.1763	8179.797	6796.7295	6888.023	10583.396	9194.921	10103.326	8201.432	7603.4116	6147.37	10260.583	10023.568
Q9D2V5|AAR2_MOUSE	12478.414	7981.429	11114.766	8992.107	8818.741	9799.077	11066.886	9501.935	10450.017	12525.628	9706.987	7002.304	8632.722	11278.797	10331.958	8871.788	11283.689	7821.03	8836.845	7475.508	12294.993
Q69Z23|DYH17_MOUSE	0	0	0	0	0	0	0	67474.016	78452.7	70023.65	61295.477	55338.92	72829.8	82283.17	0	0	0	0	0	0	0
Q8K2J7|RELL1_MOUSE	22160.7	26696.693	26832.287	31755.8	30870.885	31386.748	33945.26	0	0	0	0	0	0	0	0	0	0	0	0	0	0
Q70FJ1|AKAP9_MOUSE	70929.195	39355.133	42351.08	34874.594	34365.25	40129.406	35196.367	35315.965	38040.227	44556.625	44747.12	39290.957	48507.277	44500.61	51376.945	58841.79	53791.99	69316.55	61673.39	60559.7	60851.7
Q9R0P6|SC11A_MOUSE	245562.62	261569.39	252434.66	261269.03	248490.2	289777.06	322562.1	207513.88	239066.9	214687.84	204623.27	191658.22	212802.06	267017.44	267251.06	290129.6	286168	243368.06	234044.27	270327.44	337424.1
Q9CXW4|RL11_MOUSE	1835324.4	2113941.2	1987588	2428425.5	2283031.5	2310517.5	2459050.2	1591825.5	1890358.6	1679520.4	2179929.5	2006357.2	2062211.2	2205803.5	2460796.5	2860940	2565689.2	3262725	3103894.2	3143133	3325355.2
Q99PW8|KIF17_MOUSE	0	0	0	0	0	0	0	35298.367	37829.95	35418.63	36066.895	32698.695	43666.97	40422.895	29411.27	31373.05	31145.842	35562.07	34624.74	36683.06	35074.52
Q3U308|CTU2_MOUSE	42272.105	41765.758	45527.008	43948.918	41372.68	40401.586	44851.547	10304.325	9480.486	12922.85	6619.505	8889.125	7881.5557	14001.564	31637.535	34293.8	33354.094	33337.016	30926.502	32844.58	40737.727
Q61578|ADRO_MOUSE	0	0	0	0	0	0	0	1829.7588	1532.9978	2405.442	1752.5787	1800.5159	1427.653	3579.203	0	0	0	0	0	0	0
Q5U5M8|BL1S3_MOUSE	90180.37	96730.36	84010.87	87502.58	82957.57	96846.83	94614.17	0	0	0	0	0	0	0	35535.938	38365.85	34095.117	34245.703	33615.973	34572.457	41437.93
Q6NZN0|RBM26_MOUSE	39439.215	44947.754	38922.727	32766.918	27775.572	36904.938	46838.74	34568.844	43666.938	37554.43	29427.75	29832.055	35555.66	47249.344	23995.725	25185.021	32864.105	27734.77	27420.195	27952.121	34626.797
Q7TPN9|PRR14_MOUSE	13649.102	11190.662	9993.217	9739.63	10118.663	9082.744	10092.933	1102.3322	3263.05	2559.826	5637.3184	3328.1682	3508.9355	2407.7976	0	0	0	0	0	0	0
Q91YP3|DEOC_MOUSE	492465.38	445558.7	435218.56	437989.66	398753.12	487843.06	499369.38	363975.56	332589.88	349286.78	349907.25	320786.22	364603.4	383892	427641.2	433590.66	428363.6	457751.2	398129.97	461711.3	505462.12
Q64133|AOFA_MOUSE	29375.867	26891.707	26281.203	22573.053	20918.926	22309.375	29093.453	17974.13	18606.443	19770.133	19060.615	16115.116	22420.62	20405.29	16470.98	10941.557	15521.075	9023.881	6701.8574	9888.958	11620.383
Q3TCH7|CUL4A_MOUSE	24393.125	23549.055	23929.402	27883.45	26195.633	27532.877	26496.406	0	0	0	0	0	0	0	23064.977	22824.82	20649.502	24234.498	21937.152	22723.346	24659.002
O88811|STAM2_MOUSE	157115.36	165578.27	172955.23	188488.16	177826.28	194059.02	215038.88	155073.14	173682.67	169195.11	153778.25	154173.6	159314.33	187750.84	151449.55	153918.75	153585.66	154631.11	146269.55	166999.5	181644.73
Q8K1R3|PNPT1_MOUSE	137142.88	144440.58	142104.27	154196.78	155354.73	160317.66	169363.97	55426.242	67846.2	59735.81	71889.71	72813.41	73924.03	70716.5	142682.72	165919.31	154820.81	170692.66	163338.02	174231.28	190033.83
A2ADA5|PUSL1_MOUSE	0	0	0	0	0	0	0	22777.445	21846.352	31257.953	19932.914	20774.299	26989.77	24756.576	0	0	0	0	0	0	0
Q8BMB3|IF4E2_MOUSE	0	0	0	0	0	0	0	0	0	0	0	0	0	0	49200.508	54855.67	58174.695	52551	51057.883	54525.33	59302.336
O08736|CASPC_MOUSE	2388.5488	3022.5742	11662.293	7016.5205	6745.1143	10058.956	12477.505	9459.331	7458.949	27455.457	9169.539	10908.613	10118.742	15102.8125	0	0	0	0	0	0	0
Q62073|M3K7_MOUSE	0	0	0	0	0	0	0	0	0	0	0	0	0	0	31731.455	33836.633	36625.92	32940.98	28736.727	31217.822	38495.64
Q9D8Y0|EFHD2_MOUSE	3726344.2	4359606	4018145.2	4805997.5	4656246	4624225.5	4801804	3142410.2	3710018.8	3380834	3987884.5	3909935.8	3885164.2	4235229	4307593.5	5097316.5	4785731.5	5753705	5581649.5	5466485	5866215
Q3TLI0|TPC10_MOUSE	0	0	0	0	0	0	0	10398.135	10193.491	14424.67	10143.619	12828.544	7796.004	7734.9517	12906.947	11759.534	20343.588	15591.846	13532.887	15969.865	15661.001
Q3UGC7|EI3JA_MOUSE	409096.56	432246.62	432752.28	479294.56	468144.88	480895.53	536192.2	474765.38	500348.97	466951.94	540466.1	525214.56	532555.6	579632.7	683617.56	715184.6	678605.9	827968.4	803515.3	777209.06	873770.7
Q8QZZ7|TPRKB_MOUSE	0	0	0	0	0	0	0	0	0	0	0	0	0	0	46388.395	41332.23	47335.625	37595.76	38860.582	41544.543	51780.477
P26450|P85A_MOUSE	61764.22	70091.92	63347.047	70746.31	78903.81	73691.99	77028.67	67339.56	60953.86	60478.508	57672.36	57293.066	66350.88	64708.297	107792.84	126171.36	110902.61	122253.79	113081.14	124682.94	129884.64
Q99MN1|SYK_MOUSE	1041808.25	1194938	1130203.9	1233112.2	1215566.9	1286032.8	1375374.8	1282225.1	1465254	1375918	1532837.9	1498190.4	1551856.8	1661387.6	996730.06	1117007.6	1088932.5	1201994	1151339	1222691.5	1263493.4
Q9CQ86|MIEN1_MOUSE	45592	48569.293	48500.62	47810.508	47505.16	44708.695	56480.4	0	0	0	0	0	0	0	164447.2	173930.89	159316.7	174351.84	174861.97	174101.03	183573.66
Q8VBW1|SC6A8_MOUSE	23381.86	12704.823	8162.7495	11033.344	12386.395	9764.7	10875.457	33518.94	16411.9	13109.591	11975.066	14043.406	11359.669	15584.118	41680.375	13612.23	13674.925	13900.487	15665.279	13304.351	13170.681
Q9D7M1|GID8_MOUSE	79370.79	73646.95	78105.3	86481.29	80888.52	84576.78	92625.26	32042.93	48197.645	41752.99	38764.93	41347.09	42968.793	53685.996	160450.47	163945.16	153862.6	163120.02	152152.84	167336.03	181647.53
O88622|PARG_MOUSE	52273.152	48517.3	42034.676	51142.625	43404.652	52654.445	43752.4	0	0	0	0	0	0	0	60964.195	58229.83	54249.125	55986.32	56573.836	54873.082	63562.08
Q8C4V1|RHG24_MOUSE	0	0	0	0	0	0	0	39928.43	49867.77	43995.465	40526.59	37807.7	44610.277	45683.582	13420.683	14673.546	11457.545	12051.809	14949.341	16271.406	15949.218
Q9JJA2|COG8_MOUSE	38448.656	46570.37	42582.938	46399.043	44687.355	48641.19	53062.7	5626.652	5518.758	6561.9727	3308.7178	2165.8442	2838.726	3244.3857	51315.13	53878.29	50175.695	52657.95	48916.805	57074.027	55299.535
O35857|TIM44_MOUSE	370724.78	384306.2	383121.5	417635.16	401406.5	410821.38	446483.47	275212.94	303136.3	265126.44	312448.34	284282.34	330162.16	349490.9	331594.78	372927.88	336738.2	373873.28	351498	378962.06	412631
Q61704|ITIH3_MOUSE	144239.89	183819.92	188660.66	175573.56	159964.53	148514.55	150388.42	115283.06	142517.62	147474.03	152505.78	142541.72	128031.586	118886.57	126383.69	162786.9	161568.34	177725.05	168709.98	139846.11	147400.72
Q9DAW6|PRP4_MOUSE	212295.45	236354.95	228641.48	237711.6	228717.22	233103.11	250790.92	226374.02	233549.44	241054.78	231561.4	235061.66	248185.66	258921.38	204844.47	232027.4	228939.6	228035.61	226983.34	247181.62	266090
Q91W96|APC4_MOUSE	27520.838	29600.34	31359.707	34790.164	31782.453	34072.656	35988.688	0	0	0	0	0	0	0	0	0	0	0	0	0	0
Q62192|CD180_MOUSE	381151.3	383598.84	403178.7	386598.44	354698	416582.16	450768.44	398147.84	430152.75	441507.38	411727.1	386993.28	415501.06	495040.1	531870.2	522082.5	531388.5	511533.62	489145.25	555279.56	634062.06
Q9CPN8|IF2B3_MOUSE	8041.448	11182.26	10924.393	13349.796	9491.629	8699.731	13019.528	11311.16	12474.322	11710.187	11389.143	10491.62	15131.202	15167.94	17771.072	15752.052	18905.191	16114.386	17284.557	18229.668	19390.559
Q62086|PON2_MOUSE	335367.78	375645.25	337631.7	432790.2	422978	396052.62	456676.8	256186.86	285210.7	263784.88	328066.22	306653.5	291552.66	338303	329180.12	351408.38	312731.84	400085.75	382981.44	385167.53	419209.06
P54103|DNJC2_MOUSE	249863.16	263958.8	238527.4	271844.4	256345.98	291834.62	293454.7	91609.266	99475.8	99354.48	98645.664	94991.81	105701.63	120448.75	253004.97	270433.12	271403.6	245189.31	256138.73	279908.34	315004.62
P02301|H3C_MOUSE	164726.72	199501.23	193329.88	251823.95	238256.2	224084.88	250210.95	59824.94	81089.734	77155.91	83676.19	84883.9	70515.445	84670.89	64222.44	78372.805	77209.45	87072.234	81732.26	78128.21	85259.016
Q920A5|RISC_MOUSE	1432508.5	1455767.2	1272191	1631638	1598259.5	1686264	1995118	1715400.5	1719077.6	1485623.8	1978305.4	1970559.4	2060202.8	2343371	1977279	1998015	1782054.9	2171530	2167887.5	2178457.5	2682323.5
P60710|ACTB_MOUSE	47643.008	52715.54	63314.203	47102.902	43626.305	47688.98	51353.83	23365.59	25590.904	31222.951	20378.256	18758.344	19160.86	23193.352	21161.479	25786.533	33624.062	20188.344	19783.398	21448.717	29238.477
Q9CQE8|RTRAF_MOUSE	263164.1	293945.7	286584.47	245675.42	245113.14	263472.75	336820.84	130913.164	140839.62	128908.69	111511.96	109215.46	127588.41	151614.42	120086.33	135180.67	145962.97	113010.08	93548.68	116879.24	149691.36
P54729|NUB1_MOUSE	536532.1	602028.75	575553.8	634231.94	593930.75	633602.44	679385.9	354709.28	417850.94	403056.06	419159.75	431640.66	423829.53	480875.78	584737.7	662702.44	631209.25	666875.8	682152.94	687984.3	778694
Q9JM90|STAP1_MOUSE	0	0	0	0	0	0	0	30674.354	36829.953	24722.764	32130.379	30111.916	28815.17	33465.03	58956.957	68766.42	46850.902	55639.195	59452.29	56298.684	63895.418
P36371|TAP2_MOUSE	388965.22	456208.72	442425.06	417707.66	431523.72	511169.8	504740.56	354837.28	417713.5	437287.72	417040.2	413198.75	458009.7	473940.03	492305.06	546740.7	577572.5	551097.06	553976.56	631849.9	656777.4
Q8CD92|TTC27_MOUSE	48305.8	48670.457	48915.133	48996.184	51370.55	55572.395	54269.54	26740.395	26364.592	22016.777	24095.465	20548.895	22410.36	24610.445	15911.059	18663.434	16218.064	16216.299	19415.666	17867.297	16924.727
Q924N4|S12A6_MOUSE	0	0	0	0	0	0	0	30247.338	33413.414	30648.664	33960.895	29346.62	36997.625	38010.25	0	0	0	0	0	0	0
Q99LI7|CSTF3_MOUSE	83063.22	97899.625	92416.26	88048.336	94154.11	92132.97	98714.57	34430.625	34682.812	38204.11	33193.12	25728.135	34463.844	35029.11	30314.434	26794.68	22792.324	23994.656	26620.566	26840.875	30805.604
Q60817|NACA_MOUSE	707177.9	789152	750892	838933.5	802540.44	792994.75	901873.4	914269.25	1006573.06	941267.94	1102916.5	1034230.25	1055068	1180781.8	1036457.25	1123634.2	1028675.8	1181667.2	1110147.8	1177578.2	1274806.8
Q91YK2|RRP1B_MOUSE	0	0	0	0	0	0	0	25741.088	30015.506	27368.324	30109.262	24232.852	37881.734	27754.467	0	0	0	0	0	0	0
Q9CR84|AT5G1_MOUSE	354349.66	443451.56	346657.25	514408.53	481542.97	542861.25	515586.2	0	0	0	0	0	0	0	853988.4	1172752.5	964503.06	1496949.9	1298468.8	1365449.1	1354939.2
Q8K0C9|GMDS_MOUSE	41981.56	43547.652	38363.195	38585.934	35211.93	48384.977	43834.703	51752.52	53212.07	61377.035	56683.07	54735.984	55945.977	61700.297	63691.113	65675.375	58310.125	62711.027	58332.68	58775.383	72088.52
Q8R2R9|AP3M2_MOUSE	0	0	0	0	0	0	0	0	0	0	0	0	0	0	3494.947	3838.096	6532.538	6962.7026	3506.789	3817.6594	3564.5208
Q61187|TS101_MOUSE	151410.36	145712	140797.11	157750.86	146224.56	159084.88	173165.73	100291.51	103825.7	98871.83	108163.69	108119.58	111072	114182.055	110159.89	117931.97	124963.09	125389.2	117774.94	123674.86	139355.56
Q61249|IGBP1_MOUSE	160508.7	165579.61	152055.97	177073.19	177910.38	180295.73	199332.75	170184.38	196519.5	204775.97	203332.53	196754.73	194911.36	211333	163079.39	191202.78	198679.72	194946.56	186103.16	203280.22	211208.62
Q80U58|PUM2_MOUSE	78745.69	88349.05	75675.41	87041.95	81256.69	89578.44	95018.81	80250.74	96988.44	87407.5	95191.91	88896.92	102125.88	102963.67	63452.664	73965.484	63714.47	71903.82	65438.79	80217.766	83600.375
Q2NL51|GSK3A_MOUSE	47784.543	53785.336	52397.152	59029.633	54509.867	67617.445	60729.875	95628.84	88815.664	97496.8	97199.3	90438.26	100473.984	107732.49	80891.79	75333.69	78984.26	70037.4	82835.766	79642.59	83402.36
Q60973|RBBP7_MOUSE	80363.69	70948.375	80076.766	85534.414	78810.56	86901.32	94157.17	97032.25	89068.99	87366.75	104027.43	94814.52	97707.45	98555.164	225378.03	207024.84	218341.66	238176.52	220818.78	233999.3	243839.67
P25119|TNR1B_MOUSE	100079.3	127568	128985.234	126347.39	101114.81	118326.16	118970.49	116724.664	144344.47	149428.75	160041	132670.34	148857.86	149926.97	110955.16	155701.53	143912.45	162340.17	133496.75	152394.97	149280.73
Q9CZY3|UB2V1_MOUSE	151470.06	175007.25	170147.94	140782.27	133197.31	144607.23	170543.97	286973.53	320878.94	304639.38	294058.53	274339.53	292626.62	332922.97	331239.9	375006.12	348062.8	320630.44	311100.7	335100.1	389990.56
Q504N7|IFIXL_MOUSE	433475.44	535104.8	566172.8	517616.03	573764.5	517024.34	661185.56	326969	417487.03	458793.88	407769.6	471022.2	410124.25	523819.38	493468.06	611901.5	667595.94	628741.9	680118.06	630597.4	783485.6
P04441|HG2A_MOUSE	81989.53	95380.08	90321.914	80586.16	76324.21	86281.336	93226.055	110929.234	140655.5	142471.88	127156.46	121450.19	131604.39	131846.28	137960.33	170875.19	154457.69	155421.81	136658.55	149673.1	159966
P06537|GCR_MOUSE	27510.27	33931.953	26505.58	37346.14	37358.793	38819.19	43997.457	67198.16	84176.445	78942.65	98116.72	95362.59	93555.78	102852.2	67403.8	77014.49	69955.38	88647.56	81800.64	81061.2	83484.14
Q9CQT5|POMP_MOUSE	60459.25	92544.766	71569	67532.484	63585.152	100293.22	76918.766	90362.234	143449.22	114829.875	94175.53	82390.125	135302.75	111910.14	55198.36	105397.66	76936.414	69293.97	48431.77	108059.35	70853.97
Q9DBW0|CP4V2_MOUSE	127358.12	127569.625	118119.88	115131.81	112285.97	132456.05	152703.38	151865.88	133260.9	142737.75	132128.05	117084.73	142276.53	160763.02	183307.1	172794.58	184310.94	170783.86	151344.28	174661.53	193719.78
P54731|FAF1_MOUSE	33233.6	32928.215	36147.723	31088.55	38751.54	38057.945	35283.22	31363.225	26959.617	28339.191	32828.49	35871.69	42568.812	34116.195	21237.96	22474.748	31805.008	27594.61	32720.229	44061.52	38006.14
Q8BJ71|NUP93_MOUSE	469675.84	496654.94	487640.94	517609.28	491633.22	574843.7	598332.94	664593.06	743224.1	705121.8	741338.6	705630.4	782314.6	822991.4	794434.3	863661.3	848334.9	846119.3	834753.75	963400.7	993455.9
Q9D394|RUFY3_MOUSE	259388.48	267810.88	265574.62	281710.16	278043.5	295781.8	314650.8	301508.84	346899.53	335301.75	318164.84	311883.6	343947.06	370764.22	355710.38	379369.44	355583.28	368654.66	375836.44	388667.28	400980.6
P14901|HMOX1_MOUSE	908664.75	1034069.7	1160233.4	1011824.44	1032758.5	1157294.5	1258026.5	622602.94	740263.2	789907.44	730376.5	751982.4	813388.75	954164.6	815844.3	928973.75	1004782.7	944786.25	957487.56	1025217.5	1183744.8
Q61035|HARS1_MOUSE	783487.3	856852.56	829325.06	901590.94	862900.4	931535.56	988784.9	813945.5	928751.56	865243.5	951395.75	956700.8	973933.44	1052280.4	703156.4	780233.44	742512.8	811457.4	748115.06	834032.2	871450.94
Q9Z110|P5CS_MOUSE	377641.9	392263	389127.3	357199.06	344416.1	400189.38	409928.38	351361	361696.72	346362.1	339858.72	326708.97	362998.3	391107.72	399504.16	440147.56	397905.44	428955.3	391489.38	424683.72	447737.6
P70245|EBP_MOUSE	52535.977	53196.793	49581.676	68129.91	59974.023	66189.92	59380.836	127712.67	150431.62	147835.08	165795.4	163364.44	190428.4	173811.31	113343.086	115779.914	119133.56	131928.94	127241.234	132582.8	133331.25
Q9EQQ2|YIPF5_MOUSE	0	0	0	0	0	0	0	0	0	0	0	0	0	0	56672.723	53619.387	51205.78	60030.742	55474.633	64553.31	65714.3
P28028|BRAF_MOUSE	15924.897	14551.236	12102.046	13564.83	12320.429	14951.878	16155.51	0	0	0	0	0	0	0	0	0	0	0	0	0	0
Q8C547|HTR5B_MOUSE	8478.27	10728.129	14038.67	6720.592	12667.555	11734.961	9651.772	39631.734	43209.598	45175.094	44247.96	44239.617	48598.4	57504.027	102691.91	106064.625	102091.93	83659.414	83724.41	88182.42	112559.086
P14115|RL27A_MOUSE	1213918.2	1303257.1	1259606.6	1319111	1235674.8	1457936.9	1601360.9	1350639.2	1491631.5	1356953.2	1432789	1408493	1581702.6	1726621.6	1085580	1138240.8	1072862	1053850.6	988077.2	1174658.1	1311829.4
Q8C0J6|SWAHC_MOUSE	64102.742	67776.14	59611.703	66691.45	69285.14	69527.57	83319.14	38119.555	36198.137	39760.92	37175.332	41326.69	42231.28	50791.03	65848.4	74418.04	81151.3	74277.91	80892.945	84105.84	82336.984
Q9D7A6|SRP19_MOUSE	74547.57	60336.39	65428.332	59678.63	61036.504	55211.97	74040.484	128940.5	93146.21	87812.805	91538.17	89037.81	94887.43	103125.2	61427.062	63987.023	57593.67	62310.5	59910.66	63826.344	80614.414
Q9JKR6|HYOU1_MOUSE	2459205.5	2782086.2	2642487.5	2801293.5	2725504	2802623	3239700.2	2448022.2	2708665.8	2543261.8	2750570.5	2631158.5	2773614.8	3173242.2	3279615.5	3717812.8	3425765.8	3832678.8	3610010.8	3805954.8	4286582.5
Q9Z0S9|PRAF1_MOUSE	81301.58	78176.18	74256.94	74395.92	74716.95	79234.695	81990.78	66970.44	66324.8	66425.03	73004.734	64583.848	72589.43	80246.21	26081.209	27635.88	25252.72	23226.625	25861.523	26625.27	32204.447
Q9WVL0|MAAI_MOUSE	13712.209	11853.284	12868.257	13598.527	11420.578	13502.197	19286.582	8379.834	8466.858	7509.2505	10423.261	7605.665	3907.4321	11491.3955	4038.2046	7187.196	6405.832	6655.887	8210.51	3607.379	8756.569
Q9DAW9|CNN3_MOUSE	10354.113	17404.398	15172.741	9229.17	8916.096	9556.831	16066.16	7607.3164	10888.263	10417.711	6110.8164	6116.976	6349.7656	9164.645	12527.411	13881.994	14221.369	10464.027	10770.105	12506.221	16458.764
P50516|VATA_MOUSE	8678760	9744330	8703315	10055060	9505477	10092436	11586133	7961498.5	8820042	7783441	8893124	8617676	8836984	10486741	11668022	12772397	11375994	13045072	12626530	13332987	15253290
P26041|MOES_MOUSE	18867720	22512086	20868830	24432666	24115046	23497244	26384416	15046226	17985606	17034890	19401234	19145094	18471094	21003920	20207706	24347912	22900700	26380496	26111648	25614710	28281270
P33215|NEDD1_MOUSE	0	0	0	0	0	0	0	21073.355	20149.355	31856.031	27051.744	26113.104	25035.945	25517.824	0	0	0	0	0	0	0
Q9JIF7|COPB_MOUSE	2200588.8	2528139.2	2349140.8	2427282.2	2336885.8	2444577.2	2892874.8	1658561.8	1898052.5	1810745.6	1807011.5	1755251.9	1833219.5	2147338.5	2232977.8	2509248.8	2373214.5	2570509.5	2431191.5	2501720.5	2884950
Q9QY24|ZBP1_MOUSE	231104.61	256498.81	308919.34	244446.23	255445.22	255933.58	322468.12	150012.94	167623.3	192277.44	164347.86	163628.16	169803.22	201870.94	137961.45	156878.61	194523.94	139151.86	153266.9	143272.88	187267.44
Q6ZWM4|LSM8_MOUSE	207600.23	238474.88	229940.7	245643.33	235312.2	263163.75	261115.1	89631.37	105106.63	100127.58	107377.766	104619.85	128693.984	134369.3	158638.64	165673.77	168954.61	170007.8	170864.36	186968.03	207694.2
O88532|ZFR_MOUSE	31044.906	32209.236	32812.82	32936.07	36354.844	30447.59	32889.66	59797.156	66140.41	78529.41	72804.11	72372.34	69000.67	71795.734	80821.87	93045.42	100209.52	101324.47	104538.734	103384.06	110347.2
Q3TC33|CC127_MOUSE	37535.902	40807.64	43965.695	39263.973	43547.316	44731.86	46051.125	23372.475	26972.031	27130.533	22962.203	24694.918	29339.54	29104.77	17004.543	16021.684	16703.299	15937.851	13811.168	13454.343	19268.762
Q5XJY5|COPD_MOUSE	1536910.9	1605425.4	1503050.4	1645865.8	1573398.4	1698184.8	1796427.9	1619727.2	1715881.1	1639178.8	1792528.8	1751732.4	1871389	1966743	1952977.4	2180695.2	2021915.6	2267583.5	2200315.8	2289268.8	2438241.8
Q91YE6|IPO9_MOUSE	67438.336	55843.484	49541.387	61479.29	56977.168	59083.15	70362.98	35484.793	36864.62	34452.523	38178.47	34768.043	37017.168	46901.67	138699.44	157200.19	145629.08	178543.73	176142.75	178942.72	177258.17
P84096|RHOG_MOUSE	1400921.8	1566215.4	1450912.4	1774439.4	1675504.8	1758357.2	1842695.1	1160447.6	1332579.1	1261793.1	1433317.9	1421160.8	1505065	1548175.6	1475274.6	1717585	1544756.5	1794394.4	1719705	1786314.9	1916424.4
P43346|DCK_MOUSE	14514.996	10530.097	11235.181	12340.354	10995.619	9350.084	12638.319	0	0	0	0	0	0	0	52804.234	32753.94	52790.35	36901.63	43456.582	41057.594	40761.75
Q9ESY9|GILT_MOUSE	692099.9	670504.2	605298.9	706297.2	686203.9	748033.9	793426.5	537639.94	502609.66	470307.75	612476.75	594189.2	601119.75	667885.94	997932.25	973226.4	918995.25	1057024.9	992236	1092582.9	1171713.8
P62743|AP2S1_MOUSE	0	0	0	0	0	0	0	59325.62	62753.6	65585.85	66287.08	66554.08	74210.664	80035	64593.61	67481.555	63665.7	60110.164	58774.516	67734.73	73879.44
Q9QXB9|DRG2_MOUSE	98404.19	103198.78	108814.016	102135.48	92775.266	110793.04	132288.1	94364.47	94318.47	98184.61	94775.79	88436.375	102853.21	112257.26	130699.42	132176.2	136175.48	139664.22	132990.17	133313.52	150713.78
Q01768|NDKB_MOUSE	777711	883620.8	789048.75	728318.1	705240.4	801368.56	994286.2	481652.8	541603.9	481675.6	459985.06	440393.34	491081.66	609862.06	1081296.2	1220729.8	1127026.5	1050405.5	984477.4	1239100	1400233.2
P58158|B3GA3_MOUSE	62136.633	64796.293	62011.69	73297.33	68316.18	76598.51	79816.94	38335.008	52537.496	52146.906	55855.902	54539.316	65727.24	61702.527	5251.045	1841.6294	2543.8079	2963.2751	2000.816	821.4484	2010.6241
Q8BJ63|AP5M1_MOUSE	1950.3978	1674.1946	2893.3604	1985.7931	2307.1396	2800.6658	4240.0205	0	0	0	0	0	0	0	0	0	0	0	0	0	0
Q9CR16|PPID_MOUSE	514398.12	568229.06	566452.4	612688.9	605418.4	619748.1	685531.44	408633.03	447220.6	421452.25	451551.3	443083.9	458960.34	520587.62	394735.8	427529.53	392070.84	455736.3	424288.94	470200.38	515920.94
Q9CQL7|MOFA1_MOUSE	13029.598	18830.918	15791.917	15347.343	15201.828	15993.839	20569.115	0	0	0	0	0	0	0	14652.634	14932.061	17053.223	20817.035	17663.797	16640.36	17167.234
O70325|GPX4_MOUSE	698992.6	796819.1	747668.5	857340.25	809837.2	896555.44	954226	402897.5	407454.1	403860.72	467005.53	457458.62	541020.4	569522.06	641039.25	705075.25	652264.2	756396.06	750054.94	817466.2	866733.6
Q8BMQ8|MON1B_MOUSE	3477.427	3416.2708	3285.6177	5990.9355	2563.069	5488.8267	7532.475	10897.9795	11556.267	9189.373	8933.984	9216.72	12527.563	13242.95	0	0	0	0	0	0	0
Q922J3|CLIP1_MOUSE	901671.06	983396.3	913156.5	1018721.8	971525.1	1030807.8	1063887.6	692268.5	778348.75	704496.2	791435.44	779615.1	845993.75	850708.3	786786	850486.6	825301.4	894244.25	861436.56	1034530.8	1033591.2
Q8CGK3|LONM_MOUSE	494081.84	545911.56	521274.16	546591.9	508379.47	596233.6	633581.3	555061.6	626028.94	583403.9	633370.6	599990.6	652976.6	666169.8	567938.5	596021.6	575979.44	621075.5	568540.25	624423.1	653549.7
Q9D051|ODPB_MOUSE	807908	882628.6	839968.2	934746.5	877194	930338.94	1013252.2	725677.3	806174.9	756859.75	821044.56	785820.75	842838.56	888694.2	861477.5	945502.56	913919.9	969220.8	879098.8	976028.06	1094309.4
Q8K1E0|STX5_MOUSE	101087.12	108669.875	103862.695	108079.55	101990.27	116844.21	120204.5	129886.125	129231.2	134900.11	134705.67	129557.23	144853.78	149461.9	93824.56	93161.45	92105.81	101454.52	95855.58	100940.24	110539.88
Q9ER41|TOR1B_MOUSE	54171.656	55926.875	42825.383	43258.77	45381.523	57034.08	63828.457	19514.87	14179.893	21182.566	15793.398	14917.043	16891.217	16163.992	50465.266	59336.848	55092.355	54395.11	48333.203	51915.156	70005.97
P70429|EVL_MOUSE	1632398.5	1841055.8	1623972.5	1886715	1823116.6	2135526.8	2139815.8	1071098	1220267.6	1124184.9	1346125.5	1282511.9	1333611.1	1497522.1	1447949.5	1520952	1461081.9	1736636.9	1695306.5	1812733.4	1946957.6
P53811|PIPNB_MOUSE	59035.65	73808.16	61025.69	79133.39	72879.73	83628.14	88912.48	25710.633	27530.371	33349.54	31177.906	33586.082	34830.367	32343.672	114041.55	121664.1	115481.61	130027.72	127913.016	143166.97	142134.75
Q99LJ0|CT2NL_MOUSE	83591.664	90278.06	86637.84	87924.99	86652.3	87595.48	90932.97	237937.31	246453.16	231907	254935.62	244061.62	271480.4	277994.8	320919.7	327405.53	310794.7	332989.25	341194.7	377061.56	367628.22
Q8R001|MARE2_MOUSE	238616.48	286884.16	268877.75	300056.84	301247.66	296028.97	328232.03	106096.66	135929.69	113743.56	135618.14	128234.55	129848.23	161904.08	168440.06	179928.6	169604.3	181453.58	170067	185012	226946.34
Q07113|MPRI_MOUSE	1782006.1	1912170.4	1784904.9	2066013.4	1969237.4	2141904.8	2217465.2	1704012.4	1788895.9	1633937.4	1941097.4	1806653.5	1977292.8	2030986.4	1794258.1	1891473.8	1729697.2	2087464.8	1934064.8	2154080.8	2134926.5
Q8R050|ERF3A_MOUSE	1069913.8	1220884	1153248.2	1272534.8	1269399.6	1342452.5	1404441.2	1030552.2	1117156	1085981.8	1213510.1	1165103.2	1238995.5	1321585.2	906469.06	1025856	992190.75	1086556.9	1072483.2	1121871.4	1188001.9
Q60875|ARHG2_MOUSE	450188.3	461199.25	435673.7	499863.62	478203.62	532490.3	530883.8	495283.9	497263.12	496323.7	533276	514304.66	556964.75	572677.3	671964.9	690931.06	712386.56	744130	692350.75	758914.75	796086.1
P02104|HBE_MOUSE	76353.35	41640.547	33854.645	35432.188	26351.945	36241.258	51564.95	107252.86	51897.05	40531.48	44330.51	32329.951	48080.266	61098.97	238062.02	136314.5	94952.766	115445.59	84376.33	116829.3	163172.95
P84099|RL19_MOUSE	2349136.8	2686868	2474807.5	2899161	2732319.8	3003666.2	3159058.5	1749786	1937339.6	1724555.5	2081608	2061921.8	2190746.8	2244226.8	2019302.5	2330433.8	2097956.5	2464447	2403971.2	2566437.2	2630420
Q8R0A0|T2FB_MOUSE	86918.07	107033.67	94256.28	98282.24	95319.12	96181.56	129352.56	0	0	0	0	0	0	0	14367.077	14464.371	14295.833	13949.01	12135.988	13521.563	16931.97
O70152|DPM1_MOUSE	453654.44	492217.12	470460.4	469591.16	496531.1	493668.66	545712.7	340250.56	359456.88	354302.47	343704	341695.75	362714.2	404267.03	294390.94	337330	322200.4	317781.38	319524.75	327287.62	358978.3
Q9DAV9|TM38B_MOUSE	0	0	0	0	0	0	0	14643.402	13072.346	12255.009	15283.814	14395.057	14094.913	19047.506	15856.839	9949.58	14937.947	13319.747	16484.018	15928.826	19967.846
Q8K3K7|PLCB_MOUSE	24227.66	22272.559	22615.66	23535.832	27227.32	25497.855	25769.672	13599.262	13360.958	14631.601	11375.625	13885.764	14179.813	19201.756	21953.334	25233.404	22583.822	24010.498	25469.781	26814.588	30671.773
Q9CQL1|MGN2_MOUSE	114154.55	147377.89	135626.86	138333.7	140923.84	127677.78	152801.86	0	0	0	0	0	0	0	113692.72	133688.53	123536.42	137015.67	138242.45	125853.02	141940.48
P28867|KPCD_MOUSE	1716044.9	1970541.4	1869948.1	1963292.8	1914709.2	2045368.2	2131015.8	1002057.2	1148670.8	1129315	1207486.8	1183332.5	1227427	1305747.8	1466927	1784077.6	1721201	1831677.1	1753093.9	1853891	1984235.4
Q5NBU8|XAF1_MOUSE	3364.435	7903.449	10788.902	10113.863	9909.934	9068.745	9869.295	6636.9727	9149.388	9793.758	8684.246	11859.971	10359.477	9088.591	10360.431	10503.645	19833.68	15193.59	15828.658	18155.084	15323.267
C0HKE1|H2A1B_MOUSE	1413853.2	1746061.2	1653768.9	2196886.2	2015448.1	1837786.5	1902039.8	682575.75	770023.56	641717.06	859962.1	819654.75	731048.56	829758.44	1862479.6	2215583.5	2031556.5	2574199.8	2475888.5	2294480.8	2459762.2
Q3ULW8|PARP3_MOUSE	343456.28	379698.5	371890	366935.28	354957.6	391343.06	389644.3	171658.61	197450.14	183243.25	208023.94	186050.7	216114.2	213951.8	283771.8	317862.97	309297.38	306723.25	297983.03	337976.9	334105
Q9JIS5|SV2A_MOUSE	326901.44	365436.88	360321.75	429857.7	382370.8	391781	457637	249229.4	248903.56	250769.38	283602.8	272237	261901.55	291000.06	299917.12	287058.3	294138.75	349343.62	314754.75	318498.3	340467.38
Q7TPR4|ACTN1_MOUSE	1248661.5	1345738	1321347.8	1457896.6	1434959.6	1487209.6	1724225.6	826509.56	941825.9	911248.3	985977.2	967662.4	1022455.44	1139739.8	1094673.5	1184428.6	1132805.4	1307515.6	1251352.8	1344005.5	1509034.8
P17809|GTR1_MOUSE	48108.113	50038.652	38997.71	52742.31	42232.426	54379.49	43886.016	16655.953	14745.519	12015.755	20566.191	20526.617	21638.355	16971.793	41364.22	45965.977	41451.918	52705.234	41040.152	44314.027	52717.625
O08716|FABP9_MOUSE	306027.2	317497.3	283620.1	415804.47	417194.6	414108.62	411523.16	458673.06	486957.62	347385.12	600015.5	586772.8	572289.6	600401.06	472591.62	502610.06	368977.9	614781.2	590777.56	598581.94	640841
Q9R0Q6|ARC1A_MOUSE	0	0	0	0	0	0	0	39457.906	45438.5	40255.14	41094.504	40990.145	46763.61	54394.785	58411.59	63650.78	54155.01	64559.61	58587.55	65496.867	78815.16
Q8R2M2|TDIF2_MOUSE	0	0	0	0	0	0	0	8378.944	12253.057	9495.665	9701.742	9281.207	9972.782	10546.29	23381.352	22694.887	18056.777	18212.277	22799.57	22941.434	26889.104
Q6NVF0|OCRL_MOUSE	0	0	0	0	0	0	0	43751.805	50061.977	47644.6	40070.867	42493.562	48679.297	48111.58	0	0	0	0	0	0	0
Q8VCB1|NDC1_MOUSE	25190.684	19120.492	22896.854	25585.395	21065.191	24127.629	26603.678	7205.831	3708.3396	8479.954	3203.4167	7793.209	3923.3064	5946.5884	19536.61	20204.086	21072.281	19234.254	20219.348	18985.09	21772.004
Q8BPM0|DAAM1_MOUSE	0	0	0	0	0	0	0	0	0	0	0	0	0	0	7321.973	7963.617	5667.9336	5966.3	6590.717	6650.1167	7905.3975
P17183|ENOG_MOUSE	16914.797	11080.087	12057.287	12811.78	11820.057	14208.512	15346.8545	7939.135	14548.154	10900.555	13399.249	10719.482	12241.646	12976.274	3958.2322	4641.377	7922.431	8514.421	9406.637	4957.047	9845.964
O35711|LIPB2_MOUSE	68634.28	82539.17	95071.016	83416.055	78721.83	91341.76	98630.36	78884.26	95594.016	99235	84394.63	81608.17	92082.836	104896.42	103661.08	114389.84	124282.96	104656.31	110640.984	114003.9	123799.83
P57716|NICA_MOUSE	548378.9	562638.75	517608.97	602889	537361.7	596365.9	628131.9	551791.2	592270.25	538232.7	609949.44	571472.06	605953.44	669828.06	878379.9	924681.4	772395.4	940444.25	929266.4	954727.06	1050036
Q8VEH8|ERLEC_MOUSE	13037.204	14039.449	14614.994	14675.978	11007.348	14607.152	13003.568	61705.055	77026.54	75507.61	77608.14	68350.445	81032.81	85056.29	29246.441	28449.418	27545.01	35306.06	32436.71	35797.547	34579.402
Q8VD58|EVI2B_MOUSE	57746.14	62737.96	67116.27	67558.91	67121.43	70105.96	67114.88	75501.16	80833.97	74493.516	82186.64	83139.98	82291.266	89969.266	56561.74	56708.49	52183.617	59996.15	54438.926	61931.42	67235.18
P54818|GALC_MOUSE	238550.1	253841.36	206641.34	260265.95	236061.62	269461.4	274187.3	201202.72	198297.38	169838.73	207511.69	196869.08	219724.34	233281.39	336758.38	327670.97	303899.2	353072.5	328610.2	393535.66	398539.88
Q922P9|GLYR1_MOUSE	141533.38	150108.28	147184.4	143014.45	146549.38	152609.27	177453.64	202872.78	187525.39	195167.12	175815	171730.98	193292.61	213293.39	104178.125	109836.21	112445.01	109047.05	98278.484	110913.42	126875.53
Q924M7|MPI_MOUSE	8936.437	12988.189	14351.001	8951.553	9761.392	11270.684	11494.59	52068.133	46578.375	48747.035	49439.74	49224.88	51132.117	60439.566	101236.25	97333.086	112567.52	95129.23	84285.016	92708.195	121447.836
P18181|CD48_MOUSE	189964.53	228253.12	201046.69	259617.5	249324.12	255223.95	267447.12	175996.05	190465.78	180840.25	219222.55	216776.22	203071.5	232287.16	354912.94	407568.84	372942.7	482031.72	455716.7	425574.7	474672.94
Q6ZWV7|RL35_MOUSE	1051881	1204931	1054955.1	1063930.9	1026385.56	1132067.6	1367228.5	1196674.2	1483840.2	1292206.8	1457316.1	1330009.2	1491412.2	1680407.2	1843491.2	2312899.8	2004304	2085194.8	2055210	2207941.5	2644094.5
Q6IFX2|K1C42_MOUSE	0	0	0	0	0	0	0	0	0	0	0	0	0	0	62287.63	69449.48	69411.25	76289.58	82329.414	80561.76	82119.09
O09159|MA2B1_MOUSE	1075516.8	1164092.8	924016.75	1140399.5	1093331.1	1115169	1204582.5	880951.1	959066.5	778003.1	936348.7	893314	946774.25	1030025.9	923512.5	952941.56	819301.8	971311.56	979569.44	984464.94	1094995.6
Q3UI43|BABA1_MOUSE	278657.7	307141	294431.6	327470.6	322127.94	318900.34	358093.97	138195.7	136059.88	128526.76	152993.64	131896.9	143677.75	157230.84	386209.62	461014.72	410091.72	519267.94	484470.53	475146.88	567898.6
Q6ZQK5|ACAP2_MOUSE	273978.72	305342.28	317077.2	296992.75	293552.6	315938.75	342124.38	210312.95	238641.28	230932.8	253455.55	246040.64	255722.69	271249.06	306524.28	310982.56	319043.1	324943.16	321675.88	341053.44	361131.16
Q64345|IFIT3_MOUSE	509380.97	662051.8	835498.2	564957.2	906019.1	620869.25	1058198.8	280064.75	392643.94	509526.75	331971.56	567015.4	356869.28	686620.8	473508.4	622911.44	734578.2	537563.75	790072	601362.25	922173.5
P53996|CNBP_MOUSE	386642.4	468220.1	463883.38	452403.56	476443.88	445657.3	460717.16	439070.84	548571.7	513003	558356.8	547359.9	565910.1	571790.75	387784.22	485938.22	491889.22	495921.62	482648.62	502421.7	502815.16
Q8BGD6|S38A9_MOUSE	23079.352	22943.316	23850.162	23726.977	22239.07	27102.242	22952.465	22490.145	28435.7	18932.473	26991.898	31300.277	30220.37	33015.023	30752.703	27137.184	27470.098	30510.438	23916.863	28854.402	27069.71
Q3U2P1|SC24A_MOUSE	139187.55	141208.19	147083.14	145383.33	149787.64	129328.586	158829.81	131725.05	125865.88	178672.77	146403.97	151130.6	209822.16	237643.77	189655.77	183107.53	223370.55	205730.38	189324.45	219949.86	235179.38
Q9R0E1|PLOD3_MOUSE	148670.97	161287.7	166965.66	150144.78	153885.98	168855.19	184486.62	153379.16	167768.19	160084.67	162306.69	160455.11	165518.31	198042.22	210973.72	230693.45	219584.89	236783.9	227144.12	255480.39	273235.5
Q9WVA3|BUB3_MOUSE	375983.25	440797.47	430228.75	465096	447218.16	459403.38	491916.94	409479.25	500797.53	485063.78	494459.56	485619	490127.94	518544.3	324842.1	378346.38	384189.6	367200.16	345283.75	386178.03	381208.4
P28663|SNAB_MOUSE	26009.994	25243.43	23054.441	17584.363	13043.098	18096.377	25071.863	48489.52	47206.836	42357.918	30134.06	30866.242	37029.16	54178.17	51553.5	40440.203	51349.51	32753.717	28719.873	34195.594	48287.824
Q8N7N5|DCAF8_MOUSE	0	0	0	0	0	0	0	0	0	0	0	0	0	0	20947.885	22901.045	23019.139	24865.885	29634.186	22882.06	24758.002
P62821|RAB1A_MOUSE	2733037	3230964	2922718.2	3707248.5	3620370.5	3532051.5	3848546.2	2557429.5	3006881.2	2714985.2	3410411	3288833	3201329	3598401	2752227	3188488	2805311.5	3576018.8	3439638.8	3432295.5	3831719.2
Q6XP49|GLIS3_MOUSE	21321.314	25158.887	20253.5	28192.191	29150.643	27183.625	27899.791	18016.63	25113.422	22557.977	23977.182	26832.86	27042.18	27920.832	31920.559	36781.7	33130.547	40107.766	39000.887	38712.258	39377.133
Q6PD03|2A5A_MOUSE	201928.22	258257.08	227006.92	247728.53	241691.44	263421.28	266330.16	199597.1	248156.84	229304.28	241682.9	239571.45	265410.03	260362.05	182734.28	226734.16	208459.06	206785.73	215432.69	232415.14	233255.05
Q61749|EI2BD_MOUSE	117065.33	118808.734	114959.94	119106.7	114929.66	132998.44	139475.61	131750.02	145496.28	141590.12	156358.98	162059.75	158537.89	165507.16	146912.58	143250.62	148494.23	149219.67	160088.12	141149.33	160032.16
P07310|KCRM_MOUSE	174629.55	223781.75	210221.22	243532.33	234455.6	233226.19	254768.4	146111.8	191896.5	163157.81	208172.12	218460.6	195340.31	209903.89	193024.55	242813.36	208321.3	255883.47	260179.88	235077.97	297699.03
Q80TE7|LRRC7_MOUSE	22426.678	20867.06	21601.248	20353.018	24088.264	19930.314	31789.904	0	0	0	0	0	0	0	10403.299	7739.022	11656.948	8398.059	9888.962	9918.183	13735.004
Q921L5|COG2_MOUSE	76317.6	85184.516	77589.19	80759.81	76587.54	92004.72	83173.72	49143.156	55401.78	53365.875	56438.375	57446.7	63899.805	61377.273	67347.68	65577.57	70413.99	66817.8	69201.28	85013.39	78752.96
Q9D2V7|CORO7_MOUSE	1638820.2	1776167.6	1671052.1	1869647.1	1851886	1884325.5	2099760.2	1459509.9	1690992.4	1594889.6	1733285.2	1746963	1802271.9	1893911	1721620.4	1923841.9	1831771.5	2029773.9	2077116	2089050.5	2262904
Q3U0M1|TPPC9_MOUSE	24766.47	24418.121	23652.389	23665.113	19484.684	24262.654	24634.943	0	0	0	0	0	0	0	13258.773	14095.363	13403.929	11806.862	13210.372	14381.417	14544.408
Q64253|LY6E_MOUSE	0	0	0	0	0	0	0	0	0	0	0	0	0	0	16179.342	17307.488	18721.836	20450.596	24780.752	16342.388	20001.686
P52760|RIDA_MOUSE	0	0	0	0	0	0	0	0	0	0	0	0	0	0	23932.775	24199.824	23366.71	28763.354	26890.225	33905.07	30999.611
P56546|CTBP2_MOUSE	111297.65	132088.28	116785.44	138935.31	125227.414	135479.42	141147.08	222433.05	266587.88	263863.53	260123.84	260868.16	280862.94	280467.47	124911.555	150386.97	141247.12	154047.95	136248.6	154029.97	157190.61
Q8CCN5|BCAS3_MOUSE	11058.458	14375.82	11451.299	11971.186	9848.049	7403.8677	11375.663	12460.865	23706.656	22137.523	16951.633	15274.983	13839.645	22070.4	6774.6313	10200.32	7340.1987	9259.221	3190.136	5742.5537	7900.8843
P62717|RL18A_MOUSE	2018361.9	2269979.2	2077500.8	2526349.5	2397723.8	2449052.2	2558823.5	1495585.1	1657460.5	1575801.2	1867736	1789524	1839820.8	1933775.6	2178194.5	2432607.5	2236834	2728345	2645572.8	2613108.5	2785755
O54824|IL16_MOUSE	268174.56	314831.1	295200.16	304888.56	302900.06	322058.94	355220	261144.19	294124.66	285068.88	292302.72	290219.47	303771.47	316982.4	325658.25	358640.44	344626.62	358875.1	337129.97	362118.22	394972.38
Q9D3D9|ATPD_MOUSE	403188.7	439743.25	385848.25	486888.38	466536.7	470649.06	506298.06	487028.38	509644.28	506229.9	608160.75	579045.25	590165.25	627863.1	504361.94	540655.5	483100.84	627514	584690	615934.1	623612.9
Q5FWK3|RHG01_MOUSE	989982.5	1108154.5	1063598.5	1127315.4	1066336.1	1155322.2	1266889.8	1047375.5	1183129.1	1100621.2	1223301.9	1138182	1153806.4	1314404.4	1237850.5	1346383.9	1272124.9	1443013.2	1350793	1402478.2	1548490.8
Q91XD6|VPS36_MOUSE	108056.01	115119.56	98876.734	104501.4	100938.55	95451.59	112550.7	44542.54	50624.926	44480.92	39471.777	34719.555	45706.19	55112.6	136152.53	142578.12	137467.06	140607.7	127837.59	143086.97	156768.12
Q7TSI3|PP6R1_MOUSE	118229.43	128783.64	123441.09	136101.77	137425.72	140189.31	149298.38	155208.45	164266.83	164649.5	150728.7	153311.81	158263.75	172619.05	176228.77	194267.64	188693.62	188266.4	189952.4	194583.75	210747.7
Q3UUQ7|PGAP1_MOUSE	50369.875	49880.344	41813.766	56418.777	49010.652	60047.277	67549.41	65022.12	74329.13	60133.28	75089.414	71893.53	70446.03	85753.28	170753.67	205063.97	197799.56	225472.31	205283.45	251736.47	263305.47
O35326|SRSF5_MOUSE	171503.12	219706.39	198535.8	222594.62	211598.47	244967.28	231509.52	578911.44	723667.75	636752.4	766496.9	730069.75	732045.9	855853	460217.84	565098.2	538361.75	601228.1	587401	598297.1	635322.9
Q8BTW3|EXOS6_MOUSE	0	0	0	0	0	0	0	35442.68	35597.5	37532.78	46845.99	42017.016	44216.215	47476.54	21151.201	21833.562	20648.646	23470.201	21111.846	22012	26885.373
P42669|PURA_MOUSE	148603.42	152378.44	198651.39	162961.08	145278.06	171617.48	198780.75	195030.62	203260.08	237904.81	202402.81	203236.34	207832.67	228870.73	243108.05	253591.38	255756.69	269246.94	256146.11	287968.94	304144.94
Q9D6J5|NDUB8_MOUSE	83541.44	99795.016	87534.555	105969.484	103740.766	115416.92	111305.15	78240.58	94679.3	84333.04	98195.49	87709.3	98303.875	101915.39	126608.766	143204.17	139804.28	164923.1	154226.78	164811.47	159350.72
Q04750|TOP1_MOUSE	667501.7	746155.5	707025.6	802776.7	770880.5	808637.8	847191.9	314294.16	375445.4	362118.47	392289.88	380312.5	385692.38	432818.8	532134	573216.5	562494.7	595888.44	599087.8	608800.1	659381
Q9QY76|VAPB_MOUSE	712681.9	779939.44	724042.3	899573.7	860176.06	928770.1	988991.3	639824.7	716493.6	656365.7	756544.7	732548.94	801140.7	863734.06	993176.7	1128619.2	1083973	1281002.6	1238097.6	1340731.6	1400088.4
Q8CCS6|PABP2_MOUSE	107006.13	115801.85	113814.625	107050.15	102789.484	111515.234	131821.4	0	0	0	0	0	0	0	128775.51	133240.72	124831.06	127638.18	120315.8	129655.11	143251.73
O35593|PSDE_MOUSE	466186.12	486101.5	473315.4	528394.56	496598	505299.38	574490.94	409294.03	443978.7	433986.06	473856.72	449376.66	463888.84	567871.75	448621.53	479630.28	454518.8	497093.2	474463.28	512639.9	556739.8
Q9D1Q4|DPM3_MOUSE	71102.31	74191.69	76219.31	90733.14	84280.9	91936.3	87375.2	137875.25	149862.03	144706.88	167964.75	175544	165866.36	181856.6	96927.414	119029.68	102404.37	134098.6	123313.37	134627.14	133213.19
Q8BH86|GLUCM_MOUSE	100239.23	100321.92	100653.8	101965.97	103656.26	112605.44	115223.81	23745.914	23929.59	22392.293	19794.428	21739.932	26995.342	25533.938	108943.33	117485.55	106305.74	100679.01	94335.13	110094.53	111821.04
Q9QWL7|K1C17_MOUSE	0	0	0	0	0	0	0	15194.351	19759.674	19139.244	16813	17950.574	19510.46	16593.975	20634.621	23515.35	26666.77	23346.072	21126.623	27828.94	19961.436
Q9JIG8|PRAF2_MOUSE	21666.188	24852.69	22481.078	26701.936	24587.809	23293.664	32624.271	47891.65	53768.46	43384.992	48248.195	41805.58	55084.754	55395.26	110733.2	132598.58	112078.74	133966.34	107810	145643.72	144739.67
P0CW03|LY6C2_MOUSE	10430.513	12294.998	12244.131	9709.048	11892.515	10667.185	13565.651	9663.637	10941.163	9549.834	10122.372	8240.975	9371.233	11080.553	8978.522	9243.074	11585.768	11432.336	12461.879	12999.227	12470.999
O88329|MYO1A_MOUSE	0	0	0	0	0	0	0	68964.87	72865.9	75048.39	69518.6	65142.12	82232.55	81077.21	51983.06	61091.062	58834.37	56819.297	59077.758	59274.414	63386.035
P70296|PEBP1_MOUSE	942238.9	1054218.2	968109.75	1185908	1157449.6	1144126	1267033.5	1004720.94	1161716.8	1022209.5	1250595.5	1181543.4	1224376	1298229.8	1134644.4	1263645.9	1157819.8	1359273.8	1294491.9	1361876.6	1476556.9
Q91WK5|GCSH_MOUSE	68140.58	77408.83	77572.875	88839.734	85045.26	89757.89	89170.5	25243.152	27088.135	28245.45	30834.604	34722.883	32361.129	36033.71	46474.53	48660.64	46150.742	61486.164	53784.586	60672.94	55015.53
Q8C0L0|TMX4_MOUSE	76840.55	81379.11	76239.76	85789.06	88452.5	84765.695	96434.35	123041.78	151700.08	131973.75	155083.33	141049.16	159277.12	163376.69	146435.02	162080.3	147262.5	169068.42	169539.28	183201.48	187334.77
Q8BVY0|RL1D1_MOUSE	145636.78	171565.83	149971.22	166229.84	161297.73	167851.86	174312.2	142894.53	150584.48	155994.88	160804.72	152740.31	161851.81	173084.55	117105.836	130752.91	130750.12	127829.17	128534.78	158800.83	144984.48
B1AXP6|TOM5_MOUSE	80306.375	82497.3	83566.164	93874.7	97233.91	103905.05	105913.66	0	0	0	0	0	0	0	0	0	0	0	0	0	0
O08674|RBPJL_MOUSE	18479.816	20976.018	23754.29	13558.039	13365.965	12920.408	19580.47	0	0	0	0	0	0	0	13287.41	15100.891	12996.457	9221.58	8020.0576	11074.274	16071.181
Q8BUY9|PGTB1_MOUSE	193932.4	216196.14	190293.88	216339.05	204171.55	221850.05	243800.19	126997.2	149102.73	131405.64	153628.19	145191.1	152739.23	164065.86	176684.16	218392.86	186957.27	218220.58	211219.11	220389.38	240479.2
Q91W39|NCOA5_MOUSE	39946.17	43791.363	42517.266	40622.12	43523.547	49805.555	49147.914	31338.02	38746.84	37895.164	36322.395	35954.848	41820.71	35428.08	134833.36	125348.89	137362.95	141622.78	139592.14	144207.77	157331.14
Q80XR2|AT2C1_MOUSE	53118.18	60696.33	54108.637	58303.645	56278.516	66970.29	68714	33507.188	26998.277	27929.74	30576.992	28196.988	31572.506	31919.588	113065.94	113228.48	110808.25	117783.06	114534.484	122965.695	127429.58
Q80VY9|DHX33_MOUSE	47731.56	49325.36	56206.684	60142.23	58822.965	63523.1	59620.98	0	0	0	0	0	0	0	66639.51	69605.28	68338.73	76319.73	68199.5	82576.1	80269.06
Q8R5H6|WASF1_MOUSE	0	0	0	0	0	0	0	0	0	0	0	0	0	0	27889.998	31605.018	34949.24	30967.127	32624.146	33293.44	41571.82
P28661|SEPT4_MOUSE	127503.17	132270.47	137655.34	141581.48	128551.16	143799.1	147868.89	91398.56	110257.75	107755.71	111105.69	108270.79	110687.64	111993.93	112556.445	128196.3	108409.25	128727.6	118523.81	128964.42	136298.9
Q3U1V6|UEVLD_MOUSE	4293.952	6005.3643	5014.589	3623.132	5024.118	5476.468	9380.601	7297.5854	7021.5654	7803.2905	7131.604	9270.369	8814.961	9267.556	18130.436	19468.736	23793.059	16828.617	17005.562	10709.375	18164.883
Q8BY87|UBP47_MOUSE	101990.32	108153.32	114603.76	111940.12	100651.49	128775.5	153420.02	171668.44	192657.34	181181.48	195944.52	184170.62	239253.72	242111.2	174493.1	175298.66	175890.42	191835.86	175195.34	229514.72	244900.16
Q9CY64|BIEA_MOUSE	1652622.1	1768034.9	1657206.2	1969658.9	1907526.8	1976820.2	2115740	1729408.6	1868856.1	1741177.2	2041260	1929586.9	2057164.6	2181782.5	1864370.9	1986005.5	1854555.2	2165050.2	2105556.5	2142536	2321822
Q9D7N3|RT09_MOUSE	52730.52	51405.477	53473.156	50058.54	45364.773	54809.16	68950.9	37234.656	46090.32	40867.562	44775.676	41828.55	46899.633	54393.805	27459.906	24588.238	24087.162	28243.668	25909.713	29750.322	30462.047
Q61205|PA1B3_MOUSE	92826.52	89698.77	81211.63	79255.43	81832.19	91439.25	97787.84	103377.23	113601.555	101865.51	114824.766	117428.95	105355.07	129241.94	96429.66	93992.17	82698.81	107035.92	105302.84	102309.68	104664.2
O54790|MAFG_MOUSE	15342.061	19798.906	21147.648	19834.742	20697.957	20685.574	25280.555	15027.871	16390.77	16914.117	16047.51	18137.139	20598.602	24604.785	33722.992	43658.75	44527.688	37785.26	36208.582	48033.715	44023.68
O88693|CEGT_MOUSE	10991.63	14605.05	14314.15	14228.157	15416.744	17523.98	18174.912	9330.74	8906.547	9814.863	9629.173	11476.518	11429.209	14310.682	0	0	0	0	0	0	0
Q9JIQ3|DBLOH_MOUSE	60026.523	67897.75	66710.63	67219.91	56355.066	73108.32	70823.44	54684.188	62597.88	53756.145	60497.887	57416.8	62289.816	61710.13	0	0	0	0	0	0	0
Q64281|LIRB4_MOUSE	277203.34	333346.94	334108.56	328343.12	335272.94	335218.88	413531.97	297850.66	339676.8	357500.44	323931.94	330366.62	345658.94	409395.03	221205.95	281554.3	291713.3	287279.4	273562.62	279106.47	337694.3
Q689Z5|SBNO1_MOUSE	46669.633	54937.383	53679.36	48121.008	47817.523	53020.727	68098.195	0	0	0	0	0	0	0	39461.07	48195.91	45709.43	39920.344	39396.098	44823.305	50880.688
Q5F2E8|TAOK1_MOUSE	12761.041	8687.34	12798.624	14661.492	10629.626	15152.849	19561.365	0	0	0	0	0	0	0	0	0	0	0	0	0	0
Q9D8T2|GSDMD_MOUSE	686123.56	773257.7	759879	796209.56	771540.25	812491.9	867633.25	476028.44	541391	519034	546803.3	536033.9	557367	613078.7	602762.6	721988.9	667829.4	699643	678211.7	753428.3	793640.5
Q8VEB4|PAG15_MOUSE	266300.56	245168.06	239889.25	271264.56	252424.84	277066.6	280685.9	203555.78	195961.22	175096	208459.81	203883.64	226639.64	219913	201531.89	199716.3	211646.81	209791.12	188600.8	219813.72	222654.64
Q6SJQ0|CLM8_MOUSE	248292.11	224681.9	615650.75	233172.97	216343.5	224374.69	243287.53	2636.0376	3627.6282	2964.3728	3998.3552	7958.4155	2089.511	7766.457	79366.555	78725.28	69924.25	105564.305	91334.69	91869.99	113346.516
P60521|GBRL2_MOUSE	21493.84	24549.104	24338.027	24836.293	21903.996	25542.959	27128.307	25989.691	26142.084	28426.662	24892.215	27118.61	27088.303	30452.592	83763.36	97921.414	86449.13	93616.89	92634.47	101295.64	98101
Q9DCG9|TR112_MOUSE	135306.34	140469.05	135746.62	148942.05	147115.2	146929.22	151884.22	129151.36	153577.8	143799.66	169057.7	176971.97	163838.45	189329.9	185817.53	191952.53	181046.84	223443.72	210714.19	217865.84	242999.5
Q69ZB0|LRCC1_MOUSE	83791.6	83531.35	92857.336	97604.14	81651.56	82673.086	94951.19	76440.97	87363	101571.06	89973.53	87855.484	96182.72	107188.55	49846.625	48589.137	48446.957	51722.582	48522.6	48844.297	49631.746
P27048|RSMB_MOUSE	338177.1	377925.2	362391.28	393272.28	376225.88	409003.56	423864.72	337473.38	381381.8	347610.12	340818.56	320120.47	358786.16	396660.62	521309	549681.9	517538.62	514342.44	497744.5	552007.25	618395.44
P01921|HB2D_MOUSE	210840	261411.34	254131.84	238339.5	227172.1	235563.66	255518.47	113150.45	134250.3	130064.125	122749.35	102708.56	110635.87	125352.99	210049.1	255063.34	238057.34	220751.78	207181.75	205925.3	245399.27
Q9R0N0|GALK1_MOUSE	295536.66	322504.6	303112.53	297995.06	287854.5	313483.16	343128.34	255517.9	280258.66	267638.38	269236.16	250541.73	287441.25	302556.38	232365.4	253352.66	245447.22	257614.4	229848.42	255109.83	261186.67
Q3UZ57|AXDN1_MOUSE	36834.055	43205.56	40755.312	54557.633	51696.5	49348.113	57447.156	126989.625	152964.48	121866.625	177313.73	163502.64	160575.53	174681.72	156391.27	170360.34	146599.75	186468.05	193922.78	177609.9	202180.44
P38060|HMGCL_MOUSE	776653.94	867287.7	793895.6	919408.9	893557.2	964313.1	1020568.25	894257.06	957852.4	939723.6	1033455.5	997062.56	1021674.1	1131352.4	838985.75	869731.56	873636.94	939523.5	892028.5	984856.56	1060187.2
P11247|PERM_MOUSE	190539.9	212560.02	175621.67	192888.95	191273.81	199523.9	208045.55	156183.97	172555.14	147232.11	159366.78	146091.38	172516.27	153518.98	157088.44	166252.97	146596.6	146527.84	135396.1	151269.84	145972.64
Q3UFK8|FRMD8_MOUSE	14907.26	17644.992	14214.282	13891.103	11627.797	15197.381	20326.807	84300.98	103019.68	85352.78	98772.44	89204.6	97192.55	102398.11	15511.094	14247.125	13303.524	14284.922	13927.144	14302.42	14923.947
Q6P9J9|ANO6_MOUSE	246853.02	271606.3	236878.2	304668.25	277616.03	290915.16	327492.62	139197.55	134070.44	134498.6	151823.94	134560.03	149992.48	175392.27	310850.47	352290.7	315367.94	361353.56	352835.44	366653.75	399099.88
P01896|HA1Z_MOUSE	352411.62	393110.72	347342.2	368921	386173.75	450365.2	429181.84	342883.6	373325.97	327441	370759.7	367963.1	428123.5	410084.78	418362.5	464682.06	425910.5	464399.7	448275.12	511667.66	551673
Q99N93|RM16_MOUSE	10091.762	10902.335	12668.826	11507.993	12075.2705	10415.272	9382.214	12124.329	8218.061	9671.763	10720.359	12218.82	8816.831	13048.759	25811.652	22750.488	22384.05	26115.549	25501.3	23748.906	27434.906
Q8K273|MMGT1_MOUSE	17837.236	19669.21	17158.256	15886.552	14662.438	20187.04	18978.32	0	0	0	0	0	0	0	20520.523	21592.63	20789.344	23883.424	24271.18	26640.246	27020.986
Q9QXD8|LIMD1_MOUSE	164155.11	171490.9	177982.19	192447.5	184234.45	207141.55	209351.9	96533.64	99580.54	96851.63	116642.47	116684.37	113390.875	122600.36	185008.6	186785.98	188471.44	206595.8	207364.45	218767.44	227762.9
Q99JR8|SMRD2_MOUSE	72723.23	95900.61	85231.48	83802.26	68383.875	86549.766	89374.72	90257.23	76009.47	75024.96	70282.164	74771.164	78031.43	77740.82	196868.08	217227.72	216054.9	193627.81	185660.75	219388.33	228363.44
Q80V86|INT8_MOUSE	0	0	0	0	0	0	0	19759.855	17410.969	18270.006	19682.186	20464.893	21357.543	23191.95	13713.498	14740.918	14867.152	17725.336	18471.113	16785.727	19075.723
Q91ZW2|OFUT1_MOUSE	0	0	0	0	0	0	0	117427.22	114815.03	108841.73	117610.06	113504.25	121022.59	142225.28	39496.793	42370.72	42344.523	45956.418	40497.105	41452.71	45055.668
Q9CQI6|COTL1_MOUSE	8978068	9896377	8877969	11671823	10694207	11090531	11387605	6079986	6894154	6246274	8180708.5	7888436.5	7915174	8294682	10103415	11206463	10400763	13378821	12932483	12806227	13831997
Q8VCM5|MUL1_MOUSE	6020.584	5221.681	5900.1436	5646.908	4687.0645	5127.964	6198.408	0	0	0	0	0	0	0	0	0	0	0	0	0	0
P30051|TEAD1_MOUSE	30032.984	32608.633	36113.668	36143.23	35544.33	33026.465	40232.12	0	0	0	0	0	0	0	0	0	0	0	0	0	0
P08074|CBR2_MOUSE	829699.6	911353	913240.9	1050248.4	990551.25	1054014.5	1086901.2	826517.75	935413.44	916243.4	1037086.94	970599.06	1033831.5	1086711	1156760.9	1357066	1293006.6	1468785.8	1410857.4	1487562.9	1540318.6
Q69ZZ6|TMCC1_MOUSE	66185.586	60088.973	64662.54	57488.64	55607.77	72335.59	79898.28	27307.963	25842.252	25140.805	26238.354	25591.611	26159.605	29325.057	106935.46	96637.81	99187.22	90078.16	89775.375	89412.8	105175.445
Q8R418|DICER_MOUSE	0	0	0	0	0	0	0	67615.03	77118.67	75264.29	76716.1	70948.24	83961.27	83734.54	70855.414	79370.51	83862.984	85779.04	81543.95	88567.32	90212.836
Q9R112|SQOR_MOUSE	970613.4	1057994.1	1020768	1089405.9	1033639.44	1089847.9	1162832.4	660665	715208	710082.75	714686.3	680887.4	714301.25	768652.06	670680.6	701534.7	706248.94	711043.6	698206.94	721760.4	781744.1
Q3UMB5|SMCR8_MOUSE	164838.94	201345.4	176785.98	174808.73	167699.02	213667.4	231709.06	179701.39	203766.95	180238.25	195207.34	172804.72	211306.56	239641.9	131832.3	141965.83	131622.92	127831.2	123322.69	141620.89	156533.05
B9EJR8|DAAF5_MOUSE	0	0	0	0	0	0	0	11579.243	10717.683	9872.389	11097.578	7441.09	13182.154	14539.894	11395.248	12870.606	10834.291	11383.379	8556.123	10875.232	10917.296
P32921|SYWC_MOUSE	1468247	1441170	1389679	1442804.6	1443483.8	1552389.8	1714393.4	881433.75	896827.25	909058.2	910029	937041.5	972121.5	1121925.1	1103244.4	1204234.5	1165699.4	1190796.5	1183754.8	1244732.6	1400904.4
P63321|RALA_MOUSE	450366	632299.2	573238.8	583913.4	588581.06	576243.8	597254.9	194887.39	241212.42	217538.23	284908.2	273272.47	253155.81	292378.34	314774.72	359829.56	322562.22	381556.3	384064.53	365298.2	411178.22
Q9JJK2|LANC2_MOUSE	38636.29	38124.457	47836.97	49750.88	46433.15	53296.1	49964.332	41938.773	38426.484	38340.39	46884.79	40837.8	46762.633	39295.03	75857.39	74396.14	82571.445	82817.52	71108.55	84561.17	97193.3
Q9DBR7|MYPT1_MOUSE	408322	467772.88	435312.25	468737.4	452319.34	479434.4	509649.8	261782.97	289027.56	276902.94	289182.7	289480.66	293809.75	325051.03	462018	511817.72	476309.34	515178.06	511832.22	534630.9	562753.4
P70665|SIAE_MOUSE	0	0	0	0	0	0	0	30895.922	36598.97	33833.44	40722.445	35517.023	40090.3	39993.344	50062.566	48019.367	46771.062	61724.22	51706.746	61375.125	59781.83
Q8R366|IGSF8_MOUSE	112029.234	136683.19	156592.25	131032.19	138890.11	139051.38	176627.34	276975.72	363024.38	385595.7	343363.88	344902.53	326903.22	409791.44	113137.94	129465.05	152659.62	132865.17	140942.86	143033.83	158673.88
O88536|FPR2_MOUSE	17081.266	14815.344	16827.326	11913.83	11568.149	17166.262	17249.863	0	0	0	0	0	0	0	0	0	0	0	0	0	0
Q61285|ABCD2_MOUSE	11593.242	10605.512	10068.62	9127.195	10998.415	10981.003	13966.665	0	0	0	0	0	0	0	14495.04	17829.85	16338.14	17414.857	10587.159	13656.248	14405.204
E9PZJ8|ASCC3_MOUSE	35730.15	30591.531	32005.281	34149.168	36953.64	39747.492	37366.65	54772.43	53690.254	51664.39	66049.45	58501.406	67670.19	67146.5	51919.11	53098.414	52960.242	50716.113	48201.473	47920.043	53403.39
Q3URQ0|TEX10_MOUSE	15996.767	13436.425	13398.755	12647.84	18791.676	16570.168	16269.596	11861.413	8020.4194	8807.604	8829.346	7053.428	8271.996	9772.469	18993.027	15648.865	21054.348	18563.398	20758.309	24262.016	18276.328
Q91VS7|MGST1_MOUSE	561940.1	611474.9	537174.6	677087.9	637392.75	669119	718670.3	317171.9	413871.06	354099.5	398290.25	396166	399022.94	450780	454223.97	541552.6	481487.3	531804.2	493751.34	523025.8	579207.9
Q61699|HS105_MOUSE	703282.06	767170.1	768510.56	796789.1	786150.6	817224.1	881769.8	614327.2	636632.1	637723.94	679483.4	668932.2	704245	771371.8	775584.7	833031.5	834650.56	872021.4	837258.44	893699.8	957274.06
Q9WVL2|STAT2_MOUSE	103332.09	105796.72	125449.31	104808.91	102629.195	106492.7	125469.37	194641.8	124471.055	151573.78	108922.04	98944.945	105513.125	125037.33	95439.78	88831.7	110463.16	80289.32	71641.73	85337.766	102608.15
Q8CDM8|F16B1_MOUSE	87440.09	90030.86	88079.82	80902.68	81691.3	83814.99	94395.78	53169.117	52579.516	56340.797	49618.4	47564.4	55521.582	59384.223	55414.457	60258.965	53096.438	57686.547	61429.51	69311.555	67110.81
Q8CE96|TRM6_MOUSE	45550.17	40661.438	48215.906	40975.93	41349.195	41529.344	49158.836	26159.256	29604.123	26725.457	28881.207	26238.738	33393.605	30121.338	42726.957	42825.727	48495.266	44161.484	41379.023	48346.67	49462.418
Q9WU00|NRF1_MOUSE	0	0	0	0	0	0	0	2933.881	4371.4663	2074.8008	2839.408	1374.7662	2812.578	1394.9672	0	0	0	0	0	0	0
O54965|RNF13_MOUSE	15921.896	12573.012	11942.864	12234.875	11981.273	13759.235	15778.1455	23349.672	19795.71	21006.984	19332.258	22963.324	22056.18	26989.912	13377.134	12278.324	9628.175	13428.824	12515.01	12768.951	13705.653
Q641P0|ARP3B_MOUSE	3866.8457	2737.732	8509.898	3776.069	2851.9282	6920.2905	3402.2754	0	0	0	0	0	0	0	10571.431	11951.616	19787.484	11659.612	8562.25	7804.558	12341.443
Q9ER81|IFG15_MOUSE	14014.095	18892.34	18290.693	17477.602	16045.148	18920.375	22392.477	0	0	0	0	0	0	0	0	0	0	0	0	0	0
Q8BGG7|UBS3B_MOUSE	99768.62	121546.44	105321.78	129383.414	117601.55	131785.4	133058.27	0	0	0	0	0	0	0	21255.71	22145.174	21025.79	18266.037	17331.734	18781.04	28196.936
Q9CRC0|VKOR1_MOUSE	71914.875	62632.453	71290.26	89669.61	86786.836	95783.086	96715.266	23826.422	18578.48	21727.77	30806.014	35191.52	37208.28	28700.094	98138.44	89807.69	83238.54	114598.89	113056.17	116010.125	117447.1
Q61464|ZN638_MOUSE	97424.53	87529.984	84441.84	94253.18	83388.13	104167.72	99326.266	0	0	0	0	0	0	0	55105.31	61999.984	56728.64	62973.1	66301.47	56850.594	76627.766
Q80X82|SYMPK_MOUSE	197287.55	215571.38	211242.7	210085	219044.47	238943.03	238368.03	38930.348	52757.727	50195.395	42637.914	45197.71	37472.344	54687.062	194228.6	135419.73	134373.23	122187.62	119040.63	131481.12	141901.89
Q8C2E7|WASC5_MOUSE	264743.47	285443.88	269807.3	293977	294749.03	315377.88	338971.9	109007.805	116802.086	115848.445	107945	97643.45	111690.37	128686.45	351598.3	417420.38	355421.1	377946.5	346282.75	417970.53	429435.1
Q9WTL7|LYPA2_MOUSE	554568.56	590252.4	556793.25	639096.06	621805.44	658039.4	695344.44	475208.97	554624.75	490578.44	570224.44	549030.3	577313.2	601717.94	617509.3	722371.75	661462.7	735168.5	709277.7	779121.4	777310.1
P01029|CO4B_MOUSE	112172.74	144753.72	143274.2	143543.23	122266.09	131268.05	141226.92	115953.375	135678.06	138061.83	143121.8	139039.98	142233.02	130539.54	141195.28	166364.22	167652.97	189477.3	167187.89	158543.62	172801.62
P20065|TYB4_MOUSE	5062877	6932173.5	5801419	7997590	7889659	6848950	7569300	6540160.5	8628824	7543559.5	10756448	10248006	8883917	10099830	5812244	7773255	6755406.5	9759414	9297227	8151822	9005727
Q8JZU2|TXTP_MOUSE	280806.2	307591.1	282399	321264.12	317723.66	333673.78	347700.7	425631.4	396982.47	379309.78	433522.56	436333.66	457345.72	468701.4	401750.44	368038.28	343895.7	384501.78	366948.1	397389.78	416657.1
Q9JJ89|CCD86_MOUSE	0	0	0	0	0	0	0	22027.104	35381.527	37302.94	24905.602	24608.777	31822.293	29308.398	16733.63	24307.64	22097.953	14111.763	12970.541	12641.308	21681.797
P28740|KIF2A_MOUSE	155707.73	133150.73	135475.5	138134.48	136597.16	147501.56	161665.19	119215.836	117345.86	121148.91	119357.66	121948.086	127804.51	136893.3	120347.305	122739.63	116721.43	119623.53	125969.53	142888.69	134945.39
Q8BMK4|CKAP4_MOUSE	2179996.2	2287909.5	2158632	2674691.5	2539042.2	2703206.5	2802921.2	1833986.4	1922646	1855828	2157360	2058947	2180660.8	2293990.2	2348642	2546612	2375528	2913309.2	2776890.8	2875212.5	3073159.2
Q8QZS3|FLCN_MOUSE	15643.971	15162.268	11435.835	11283.779	12201.213	14119.084	15646.734	0	0	0	0	0	0	0	0	0	0	0	0	0	0
Q6P5E4|UGGG1_MOUSE	2794410.5	2994368.2	2748664.8	2916098.8	2707451.8	2904154.8	3304992.5	2260414.2	2471075	2275594.8	2454882.8	2340140.5	2468616.5	2835637	2935484.8	3196525.8	3065716.5	3116711.8	3017217.5	3247044	3670611.2
Q9Z1J3|NFS1_MOUSE	99956.53	158798	120968.47	112976.54	91211.37	171206.56	113439.26	7949.672	7238.784	8772.907	10263.688	9123.583	9658.942	8768.854	66988.91	70184.19	71510.414	78231.12	76632.83	81300.945	76369.7
Q99L27|GMPR2_MOUSE	286883.4	323065.1	315994.8	343593.56	331183.25	357448.47	354662.34	220491.64	261048.4	254412.6	268935.1	266135.12	293638.38	287323.47	408822.8	456459.94	438872.78	471496.2	466984.44	475168.7	497728.03
P35980|RL18_MOUSE	2078462.4	2156689.8	1970174.9	2421560.8	2336545.2	2589435.5	2526813	1534342.1	1769877.5	1510451.2	1958602.9	1870996.8	1973533.9	2078417.6	1939858.6	2169673.2	1991697.8	2352343.8	2272529.5	2444683.2	2447693
Q91W82|UB2E2_MOUSE	0	0	0	0	0	0	0	34771.484	38632.55	40477.13	44927.13	43983.38	48159.652	50702.453	32691.549	35028.99	35656.03	34338.492	37264.92	37384.113	41036.152
A2AWA9|RBGP1_MOUSE	92555.984	90899.42	86673.31	93871.08	91372.58	107055.17	101952.92	53603.305	60516.08	51246.562	57840.855	59270.152	66319.91	64998.68	42788.67	49616.766	44671.727	49056.04	49887.59	51950.504	54893.773
Q3UHD6|SNX27_MOUSE	868293.5	912766.6	844453.94	972296	915841.2	973115.8	1019053	573652.94	621979.8	577120.44	628478.9	610244.4	633006.9	688506.8	709793.2	760518.44	719359.3	809188.4	784458.5	806536.3	875498.56
Q00896|A1AT3_MOUSE	31846.97	30136.166	25628.916	24833.848	26982.244	24376.568	26643.572	0	0	0	0	0	0	0	0	0	0	0	0	0	0
Q5U3K5|RABL6_MOUSE	68604.44	63482.08	64023.234	69029.336	70190.875	78824.86	84022.17	5400.8677	6234.4785	6209.8076	3149.391	5255.178	2647.1086	6848.2363	28745.535	29759.15	25834.297	31644.266	30465.89	31124.41	35214.746
O55222|ILK_MOUSE	991551.94	1062402.1	1015463.1	1099667.2	1075071.2	1102363.9	1208876.5	1017689.44	1064298.8	1001016.94	1096290.4	1066070.4	1116082.4	1203012.2	1262286.5	1351092.5	1281030.2	1367504.5	1362477	1353311.6	1530616.2
Q9JHK4|PGTA_MOUSE	93184.516	85891.984	99963.48	92547.27	87414.17	83723.13	110273.8	197977.12	207875.89	181101.52	173089.22	168063.03	186822.27	211543.1	117597.16	114744.32	106817.23	99751.586	101382.03	102806.94	124203.69
P60824|CIRBP_MOUSE	28494.61	30888.734	32826.055	21615.885	21677.688	24308.092	33423.426	0	0	0	0	0	0	0	23174.473	31453.865	30902.234	27037.844	24991.438	37818.6	40616.91
Q99LL5|PWP1_MOUSE	82875.22	96784.81	82739.586	101122.414	97773.84	97751.61	107794.93	66514.75	85617.266	79433.51	87124.16	84416.766	78141.66	92563.984	50977.523	60135.715	58552.61	60173.914	62699.81	59457.84	71021.65
Q00420|GABP1_MOUSE	11875.954	14843.217	16482.4	13799.446	13921.682	14784.558	14524.05	0	0	0	0	0	0	0	0	0	0	0	0	0	0
Q9QYC7|VKGC_MOUSE	0	0	0	0	0	0	0	14532.064	11938.52	16785.887	9868.613	9339.97	14474.252	14759.076	0	0	0	0	0	0	0
Q8BHD7|PTBP3_MOUSE	551909.8	566094.44	603291.06	567091.6	536242.6	620707.3	650307.4	483758.56	526253.6	557998.94	497993.28	466600.16	528038.7	560536.1	716266.5	806884.1	814077.56	810301.25	760697.25	861097.4	890092.75
Q6NZQ2|DDX31_MOUSE	0	0	0	0	0	0	0	2341.3474	3053.0095	4919.068	1791.0415	1592.4124	2476.7861	1493.4004	5499.6	4448.8696	2805.0044	2423.6216	1411.6603	2491.5654	2589.1711
Q99LR1|ABD12_MOUSE	877545.6	953202.25	889420.44	981638	953721.3	1063093.1	1103507.4	560500.8	583187.7	578257.6	612839	576334.6	628580.5	668268.5	1039080.1	1161165.2	1080494.9	1203171	1165715.5	1252326.2	1344033.5
Q8CGP0|H2B3B_MOUSE	0	0	0	0	0	0	0	39351.31	49123.17	53904.875	56631.875	51197.133	56947.59	53724.992	203938.6	226639.19	214482.53	239774.75	242654.78	264403.8	241056.06
A2AN08|UBR4_MOUSE	1203396.9	1294873.5	1276724.8	1267003.9	1211958.5	1326561.8	1463305.1	1111480.8	1223245.8	1206742.5	1215559.2	1184165.2	1284983.4	1400462	1689090.6	1854798.1	1779024.8	1830562.1	1770107.8	1954907.1	2072654.5
P55264|ADK_MOUSE	372737.5	417103.3	403869.56	404533.7	386121.38	391489.06	463354.72	423027.12	466756.16	430151.28	461854.56	451140.34	472703.88	516093.03	0	0	0	0	0	0	0
P14432|HA1T_MOUSE	0	0	0	0	0	0	0	0	0	0	0	0	0	0	15435.53	12801.081	12713.02	22413.076	34251.51	17257.371	20579.658
O08811|ERCC2_MOUSE	0	0	0	0	0	0	0	3363.3997	3673.3525	6266.5093	3572.9297	3668.4382	3272.9697	6959.416	9214.29	7265.0347	6174.2085	3295.1064	2657.6384	8573.649	9080.812
P62274|RS29_MOUSE	364016.06	480770.6	450158.62	480080.47	490966.75	456217.4	537547.1	0	0	0	0	0	0	0	0	0	0	0	0	0	0
O54786|DFFA_MOUSE	43219.707	41668.25	42821.51	44360.63	39199.387	42889.363	48324.695	12181.791	11117.631	12267.291	15652.605	17637.266	16335.432	14072.687	31459.287	31820.445	26150.863	34463.69	30262.637	38311.832	35891.527
Q9QZE7|TSNAX_MOUSE	287402.62	310768.88	304987.03	324833.84	308222.72	324903.44	367981.25	0	0	0	0	0	0	0	248557.06	257404.47	265645.7	282955.22	272432.56	287627.56	314410.88
Q3ULA2|FBW1A_MOUSE	45195.895	51023.395	43688.54	42856.77	33736.594	57139.53	43779.977	0	0	0	0	0	0	0	37184.08	36530.42	36311.49	33699.957	31889.38	41614.316	39401.637
O35887|CALU_MOUSE	273556	392128.38	319750.4	322508.8	273429.12	486141.3	364479.2	508379.94	694797.5	559199.2	662966.25	625214	752030.6	718414.4	325545.88	551909.44	417691.1	446621.72	367743.5	636143.44	448694.12
P07758|A1AT1_MOUSE	31846.97	30136.166	25628.916	24833.848	26982.244	24376.568	26643.572	0	0	0	0	0	0	0	0	0	0	0	0	0	0
P62702|RS4X_MOUSE	4766029.5	5617027	5142468	5942871.5	5662909.5	5791582	6496545	3346323.2	3821581.5	3480768	3926908.8	3778174	3977349.8	4362752.5	5533804.5	6346293	5959373	6698064	6371518	6668252	7310277.5
Q8VDG5|PPCS_MOUSE	17504.502	16347.168	15956.667	13784.1	15557.194	17725.06	17374.457	0	0	0	0	0	0	0	21487.086	22575.46	20053.814	21636.533	16907.68	22632.46	27900.725
Q9CQ60|6PGL_MOUSE	725104.9	798318.75	760119.06	842447.25	790155.3	814224.8	924983.5	304928.88	306411.8	300538.72	316042.62	318067.3	308925.25	334984.22	906234.44	931094.3	919336.7	939798.06	912969	958883.25	1018959.1
Q9D2K4|IQCH_MOUSE	29236.62	29228.324	24140.887	24030.314	20765.684	29014.469	23447.686	0	0	0	0	0	0	0	0	0	0	0	0	0	0
Q99PM3|TF2AA_MOUSE	17649.43	21090.395	24126.676	17822.227	18140.047	21497.879	22536.373	0	0	0	0	0	0	0	28198.209	29004.377	27403.125	28972.23	29636.062	26891.793	30819.234
P47738|ALDH2_MOUSE	6633661.5	7345849.5	6425311	7880983.5	7429460.5	7624232.5	8313213.5	6023148	6742754	5816338.5	7131563.5	6718273	6938864	7664878.5	6650824.5	7432390.5	6785627	7974956.5	7628650	7801168	8676057
Q8BVW3|TRI14_MOUSE	84395.26	100826.35	108021.3	98878.16	106158.26	101002.12	121707.53	108846.734	111861.67	120854.67	111354.8	116659.35	112345.94	133162.12	86843.53	104640.11	118078.375	102087.8	105540.92	105659.25	130013.35
Q8R3Q0|SARAF_MOUSE	13059.325	14241.255	14905.681	16625.717	16700.16	17265.21	18472.973	0	0	0	0	0	0	0	12897.9375	11640.318	14298.944	14767.078	11687.077	17084.191	15033.761
P17426|AP2A1_MOUSE	1020832.94	1077585.1	1031956.3	1110358.4	1041880.94	1189207.6	1296992	802230.5	802690.4	783266.2	833883.2	803290.6	891733.9	951264.2	1150628.8	1185519.8	1189422.8	1216802.8	1196673.2	1364259.4	1415413.5
P97287|MCL1_MOUSE	76977.93	88768.53	84215.96	88286.7	73946.12	94396.234	109404.09	73103.195	81054.3	82430.47	77958.99	67625.32	84202.08	90676.42	96430.664	109679.05	107834.555	113153.78	102534.99	119648.96	120558.78
P0DP26|CALM1_MOUSE	9032923	11501668	10241279	12255842	11732642	11906782	12902381	8558695	10562267	9423236	11423518	10999380	11013736	11781059	9898345	11996054	10798237	13088176	12920969	12489422	13817064
Q8BKX1|BAIP2_MOUSE	277520.3	308256.2	296316.03	293001.6	285175.8	329248.94	357148.25	207693.48	224123.03	209375.66	224601.9	232585.44	229541.4	261877.72	0	0	0	0	0	0	0
Q9CR09|UFC1_MOUSE	137094.69	137612.11	131542.38	147343.08	144842.47	147176.02	168328.48	87417.69	100106.53	93172.18	112867.57	104697.78	115993.27	114031.64	179290.19	181590.42	175696.97	188474.94	196109.06	189583.9	204507.62
Q80ZU0|ARL5A_MOUSE	0	0	0	0	0	0	0	0	0	0	0	0	0	0	17033.713	21020.62	16924.338	22346.918	19879.355	25518.451	31098.773
Q8R1F9|RPP40_MOUSE	0	0	0	0	0	0	0	12226.596	14162.947	11819.727	11132.925	10529.168	12901.343	13795.509	0	0	0	0	0	0	0
Q9DBG3|AP2B1_MOUSE	906361.1	996470.4	922901.6	1111079.1	1077538.5	1080012.1	1212284.4	788134.8	902058	830473.1	1004711.4	965229.5	976736.7	1079325.5	923990.25	1048558.56	983627	1139893.9	1099488.1	1124238.6	1263780.2
Q9D5H4|FTMT_MOUSE	0	0	0	0	0	0	0	22556.064	25262.182	25679.207	24844.912	27086.365	24443.328	25721.219	0	0	0	0	0	0	0
Q8VEA8|RAB7B_MOUSE	438929.47	494100.4	445504.56	496775.4	452034.5	503311.25	540992.06	342267.06	367685.3	364631.88	378184.62	338403.88	390026.28	415676.9	347812.25	374589.3	370687.75	376820.44	348934.94	389946.5	411760.25
Q8K0V4|CNOT3_MOUSE	20826.807	21388.9	20121.281	22680.74	22068.68	19710.432	26364.969	44729.094	45670.688	44799.688	46797.047	41698.902	44097.453	46255.055	78413.87	88351.53	82045.39	82417.56	78583.66	91739.95	84873.766
Q91V81|RBM42_MOUSE	179535.08	199793.8	210875.53	203414.19	210202.72	201654.12	211464.34	52916.156	52682.926	54776.695	60367.953	63671.92	62495.93	66095.22	73022.305	76611.555	68152.3	63597.8	64505.773	80244.07	79105.016
A2AGT5|CKAP5_MOUSE	262798.2	265708.03	248882	279248.47	262068.17	311989.06	306620.56	390594.3	498832.3	431434.25	502881.22	461039.06	526504.9	513367.16	365795.2	393376.44	398805.72	407832.06	381208.75	454276.7	435088.03
Q9WU20|MTHR_MOUSE	0	0	0	0	0	0	0	26794.219	27316.887	25265.854	23324.697	25724.295	27473.354	31280.537	30577.87	33505.195	31989.55	32470.285	33425.7	31961.105	39171.21
Q6P9R2|OXSR1_MOUSE	313134.88	337334.94	322243.47	316324.47	328704.62	349201.88	390505.66	310816.84	358409	362321.97	339809.5	315024	356662.6	395553.47	426839.2	480465.3	452991.5	471592.66	487820.72	503278.6	545163.3
Q9CQZ1|HSBP1_MOUSE	122552.266	122461.52	132411.25	131183.66	120026.766	131321.53	150422.4	65267.35	69566.03	65098.266	56343.742	57956.97	64709.18	73512.51	152625.58	164938.05	186823.94	164868.05	150796.94	168956.77	169069.78
Q7JJ13|BRD2_MOUSE	14403.89	15435.481	14628.71	14012.728	17772.133	14173.186	17324.594	12109.848	13499.849	12462.016	11183.934	10573.36	9616.536	13611.632	14757.77	12687.14	11380.094	12559.248	10422.357	13123.05	15013.503
Q80TC6|ZSWM5_MOUSE	0	0	0	0	0	0	0	20575.248	33511.863	29431.723	20149.145	17450.215	19109.705	20442.9	39359.875	44448.78	40947.27	31209.879	30132.207	30302.281	36580.414
P62960|YBOX1_MOUSE	743658	893866.7	716541.75	1105939	1092918	1029631	1108605.8	348046.22	420381.66	343373.56	495574.44	468570.5	461483.12	487825.16	518134.84	622072.6	509425.66	818471.94	817820.6	744114.4	801128.7
Q91WC3|ACSL6_MOUSE	56338.305	75519.086	76720.93	59515.062	60856.316	80374.17	93809.25	46360.02	62910.734	55078.387	47677.047	50241.004	58850.773	66291.39	38092.55	47340.656	43676.95	38727.395	36521.168	53888.504	53588.473
P83741|WNK1_MOUSE	484203	491098.22	468052.78	499722.7	480890.03	497945.2	539967.9	400535.38	422304.1	386958.56	461210.38	447733.25	456221.16	495922.47	394769.66	454960.78	443969.66	468207.5	455585.84	467380.25	510861.28
Q80TI0|ASTRB_MOUSE	28618.998	27973.67	33545.59	28251.975	25455.725	30885.266	33385.996	20082.953	26289.408	22762.793	22217.643	20362.045	24084.332	30052.154	0	0	0	0	0	0	0
Q8K330|SSH3_MOUSE	0	0	0	0	0	0	0	19636.703	20277.627	18500.635	16799.604	20165.42	18124.785	24268.947	21432.73	22243.414	22229.803	20978.715	22608.555	22927.453	25132.47
Q99NB8|UBQL4_MOUSE	67451.414	67362.59	63637.094	65733.8	68641.4	66339	65583.26	11845.614	16424.148	15663.133	14848.001	13643.925	15042.832	16915.008	29101.926	26190.277	28154.373	29961.57	33280.52	33884.066	34441.54
Q9D8S3|ARFG3_MOUSE	59632.61	62651.133	59464.152	57328.74	58891.69	68847.016	63043.58	7035.726	7900.951	7104.9424	6823.014	3079.8586	5841.2207	8325.087	0	0	0	0	0	0	0
Q9D187|CIA2B_MOUSE	84244.016	84848.625	77394.734	80115.09	104858.11	84600.69	93839.08	47478.32	46851.688	43839.67	49034.902	49880.78	61625.125	92464.43	73246.73	77028.555	72714.36	87875.38	99452.17	70051.03	88196.445
Q6PFD9|NUP98_MOUSE	271595.8	276211.62	282244.44	249201.36	253672.88	267259.88	309192.72	322649.78	333916.03	356067.5	307450.1	311384.56	322090.84	369861.88	365839.3	374673.5	405889.03	343093.8	341307.44	361951.1	397350.4
O08919|NUMBL_MOUSE	100656.25	114571.2	100477.836	117854.34	120024.84	119701.375	130541.41	0	0	0	0	0	0	0	103550.38	116083.38	109239.42	124309.06	124536.85	118199.67	151700.6
P56477|IRF5_MOUSE	141818.05	143753.52	162331.8	146101.33	138476.02	150113.08	161340.25	159219.06	163285.22	177417.61	148486.92	147318.12	160509.53	178045.33	162279.2	158577.55	204316.1	141441.88	129920.766	152482.78	172540.03
Q80VP0|TCPR1_MOUSE	154087.03	123062.9	116991.04	123256.69	111337.766	144225.17	145516.94	105612.16	86598.875	87835.695	84606.76	85733.45	99605.78	100897.22	214898.34	217170.53	192682.86	229747.69	215801.48	237672.03	237299.78
P60670|NPL4_MOUSE	349649.5	349542.78	324835.4	352028.34	336037.3	339341.75	357261.9	232366.39	239413.98	227144.53	257081.27	259128.66	255481.86	298960.66	142480.81	159582.56	158544.27	172299.81	158401.14	170110.31	193105
Q9JIY5|HTRA2_MOUSE	169376.05	179626.03	185554.97	168314.7	159560.72	184655.48	201484.6	108462	115110.68	111721.28	118957.59	112903.01	126189.46	135551.9	160665.81	164930.48	160356.78	173579.44	167664.03	176609.23	189033.6
P10630|IF4A2_MOUSE	109929.484	139904.33	119587.266	160421.12	154504.77	163072.25	160798.06	0	0	0	0	0	0	0	125920.266	131289.69	125357.81	144529.17	141555.4	145977.33	153658.47
P97450|ATP5J_MOUSE	316030.44	379249	341258.5	440120.44	446946.56	398692.88	456938.66	0	0	0	0	0	0	0	392556.78	504218.22	437813.8	557852.3	530789.7	524454.75	607273.06
Q9JME5|AP3B2_MOUSE	273144.94	298548.8	282919.88	326145.03	301416.06	330279.84	351930.9	0	0	0	0	0	0	0	286851.4	316275.22	302625.66	330012.62	317057.75	348585.72	363238.97
Q8R5I6|GSTM4_MOUSE	105792.945	108626.56	93318.75	85373.72	82440.81	76309.71	125509.71	119621.13	127511.58	108883.41	97015.77	97501.04	96248.54	145889.16	98292.2	105730.5	97979.31	82011.05	81125.945	71105.95	127190.44
Q8CJF7|ELYS_MOUSE	11653.934	9583.291	8883.807	5888.3765	6567.8374	6650.7085	6236.77	40893.117	43901.773	47590.324	41393.58	40675.504	48936.355	55609.223	41946.773	46719.78	53506.965	58510.258	48145.656	43607.14	56030.062
Q8CI04|COG3_MOUSE	152987.12	161628.9	157645.45	153838.28	159268.47	174115.92	179291.38	81279.38	96262.08	90129.984	83153.01	71286.14	96877.64	94317.77	68929.586	69332.04	74006.32	60916.7	60399.566	62995.668	85051.11
Q3UVG3|F91A1_MOUSE	104843.89	107296.12	93217.12	107009.516	103431.61	106962.99	126309.46	40852.523	39496.26	43106.574	35170.305	33628.08	33985.492	48570.668	96050.78	99059.64	90128.27	92423.05	88168.62	93155.86	106741.555
Q8K021|SCAM1_MOUSE	191009.5	207616.03	197299.69	220013.25	199608.94	231150.81	243259.03	171330.73	195764.44	182664.84	199991.94	194768.95	209289.02	215784.39	0	0	0	0	0	0	0
A2ADY9|DDI2_MOUSE	479046.16	538224	495738.97	525513.2	496241.2	549440.6	567634.6	547075.06	611515.75	570891.1	639316.6	639252.06	661270.06	705147.3	567022.75	615812.4	573927.4	660899.2	633842.6	665801.9	691961.56
Q99M87|DNJA3_MOUSE	39451.926	37641.742	36408.46	43647.863	44332.055	45633.117	49570.582	104205.016	110649.875	110595	124497.17	116227.88	126550.09	134029.3	104069.83	107124.23	103463.8	113540.33	103378.11	110151.66	126107.62
Q8K0E8|FIBB_MOUSE	1262448.6	1403094.9	1312552.6	1293115.1	1249085	1326488.8	1245125.9	1359741	1573341.1	1508542.1	1347707.2	1342893.6	1366725.6	1357370	1613985.9	1876086	1696507.5	1736716.1	1675879.5	1761544	1665272
Q9ET01|PYGL_MOUSE	1567860.2	1777105.9	1695673.5	1839724.5	1792155.6	1865809.8	2025540.5	1171387.2	1369137.1	1298986.4	1399524.9	1379840.1	1443523.8	1547075	2000013.4	2368557.5	2138372	2347987.5	2271510	2414830.2	2609686.5
O08529|CAN2_MOUSE	2429568	2459370.5	2423354.5	2648645	2525364	2735262	2906056.5	2466536.8	2589625.8	2617827.2	2848214.5	2760133	2952155.8	3094389	2855205.2	3082501.2	2938259.5	3268767	3222668.5	3402288.5	3634673.2
Q91ZJ5|UGPA_MOUSE	2310723	2507682.2	2328550.5	2844584	2733470.2	2823381.5	3053441.2	1898463.2	2095733.9	1923032.9	2328209.5	2222923.2	2334046.2	2498071.2	2813051.2	3235268.5	2854090.8	3418751.2	3308861.5	3407351	3757974.8
Q8R4Y4|STAB1_MOUSE	14339.057	12731.264	12876.158	10350.85	7497.2285	13433.259	10474.175	35609.42	29021.127	34399.586	21679.125	23311.96	21957.443	32953.832	137628.58	128228.18	133106.3	92462.266	79852.11	99248.62	122159.41
Q2VPQ9|EAF6_MOUSE	3360.5315	3635.723	2084.7874	7206.6743	6398.0396	7120.1694	7716.8394	0	0	0	0	0	0	0	0	0	0	0	0	0	0
Q91VM9|IPYR2_MOUSE	109157.83	92476.83	94919.01	99480.336	88598.51	100586.39	115129.83	37548.375	36427.273	34897.156	38827.496	30302.883	41798.926	45104.637	30895.104	34393.58	31593.346	28969.553	23775.531	35626.625	38405.434
A2AIV8|CARD9_MOUSE	85158.53	122784.47	117217.07	78301.875	69530.04	80020.95	93645.7	117427.49	121762.98	118621.16	115423.14	113555.71	109211.84	135663.97	42031.258	44172.86	39008.99	35715.652	31134.363	34937.383	44659.25
Q00PI9|HNRL2_MOUSE	1312486.9	1459821	1419665.1	1573495.5	1590793.5	1545785.9	1655833	1031634.4	1149123	1101914.6	1234736.5	1210981.9	1214374.2	1275924.1	1514773.4	1709545.2	1694549.8	1862268.1	1806964	1849610.9	1964331.4
Q8BHC7|RHBL4_MOUSE	22283.848	17209.826	23570.518	22675.348	19021.436	22310.248	26730.896	0	0	0	0	0	0	0	23147.621	25699.117	26105.584	22121.9	25123.326	25228.84	31375.994
Q8BQ47|CNPY4_MOUSE	0	0	0	0	0	0	0	102772.586	119619.12	112263.16	109314.625	99295.27	129830.94	126480.516	144315.97	168863.48	148361.28	150213.5	144118.53	172803.88	167184.11
Q9ES56|TPPC4_MOUSE	55820.754	49838.51	54044.43	63191.207	56132.94	47592.89	65143.32	0	0	0	0	0	0	0	0	0	0	0	0	0	0
D0QMC3|MNDAL_MOUSE	177594.28	231842.56	222451.36	203375.38	224029.2	209070.02	265613.75	116457.41	144504.38	136076.28	129932.72	127294.84	122402.08	164566.92	133280.67	169936.84	166246.94	144157.42	153536.78	146062.47	181770.6
Q9CPQ3|TOM22_MOUSE	238090.1	257383.28	264360.94	287616.94	265453.03	261346.2	318889.4	200596.73	228208.55	210505.69	251080.12	220769.95	229983.7	259244	129313.81	140916.39	141318.11	150623.73	137049.14	152650.67	163523.83
O70400|PDLI1_MOUSE	108379.484	123177.47	121824.73	129986.33	115625.76	120842.3	137565.34	0	0	0	0	0	0	0	176109.94	200813.33	200195.34	195493.92	183285.92	201691.16	196852.83
P28659|CELF1_MOUSE	119599.56	140198.64	132375.22	140451.48	126562.69	147103.25	155542.36	110100.42	139319.62	130616.2	125852.72	128942.2	130683.234	147870.78	95585.84	111172.875	117404.484	114984.3	109570.22	116827.82	124846.86
Q61462|CY24A_MOUSE	640563.5	801671.1	758211.3	729463.1	785534.56	788860.25	880291.94	300091	402938.9	390450.5	353077.53	363114.56	359727.1	399505.38	596596.6	824607.44	756403.9	757553.1	752967.56	781254.7	897171.94
Q9Z315|SNUT1_MOUSE	357206.44	404233.2	397209.5	388326.38	352383.03	423076.16	439722.5	258908.8	314515.88	321391.3	284890.38	270921.62	295057.06	295473.4	340818.4	404467.88	374432.7	371832.1	364081.66	414564.34	405306.25
Q99J36|THUM1_MOUSE	304915	334584.4	309133.62	393959.6	356809.94	418584.75	382351.72	214287.86	219319.72	286520.38	252576.17	230584.64	301831.25	351121.5	258384.39	295480.9	327044	331137.1	303863.2	387360.62	427753.44
Q91XB0|TREX1_MOUSE	138009.86	178124.25	187954.16	186444.34	191534.61	179116.8	213890.53	225110.11	291247.3	324179.94	269237.75	296781.2	263732.06	348970.5	305918.16	411606.75	436885.4	390959.6	411779.56	390340.56	482453.12
Q9JM13|RABX5_MOUSE	0	0	0	0	0	0	0	19214.61	16498.266	16220.803	13573.75	17655.037	17712.424	20597.914	15698.791	7445.997	14126.686	13858.881	11217.985	17425.488	17480.53
Q63829|COMD3_MOUSE	75738.87	85547.63	85496.2	79313.86	84077.35	86182.945	98383.516	202050.75	226903.53	216719.61	227895.05	223837.66	229229.7	249389.23	285880.84	298228.28	293139.22	293337.66	303703.88	296509.7	366278.25
A2AWP8|ARGAL_MOUSE	262344.38	292802.8	296879.38	310426.8	281507.75	297996.8	329228.44	125814.61	128863.01	128323.125	128445.93	121655.39	129442.14	148043.22	229280.47	237265.5	232311.47	224064.6	247602.45	228167.6	272012.75
P15864|H12_MOUSE	7420221.5	9823446	8140403	11056536	10583544	9466201	10775733	6605375.5	9204539	7274464.5	10862405	10140718	8792557	10167056	8387393.5	11364975	9278351	13307110	12088225	10865826	12190771
Q8BH57|WDR48_MOUSE	0	0	0	0	0	0	0	39027.02	64487.273	46104.723	45914.223	35287.31	67641.24	45322.48	0	0	0	0	0	0	0
Q8BHE8|MAIP1_MOUSE	0	0	0	0	0	0	0	0	0	0	0	0	0	0	16211.433	17204.725	15726.194	21040.611	20853.922	18869.43	23978.354
P56812|PDCD5_MOUSE	521649.84	567567.5	523979.34	629075.44	611357.5	609398.75	661780.75	474406.34	524372.6	481801.72	562085.75	560577.44	571625.2	619797.2	547182	628900.56	565573.75	682704.75	669739.7	651958.25	736118.6
P35979|RL12_MOUSE	2199326.5	2734213.8	2536228	3021639	2951876	2842813.2	3123082.5	1799847.2	2135654.8	1988130.6	2420104.5	2284974.2	2246934.8	2454890.2	1897725.2	2306800.8	2115317.2	2553276.5	2498884	2367175.5	2665217.8
Q8C9B9|DIDO1_MOUSE	44465.57	38321.766	44086.145	37822.055	38679.492	42691.58	49683.184	20403.895	21980.723	27453.764	23004.555	20820.807	23826.332	21668.807	54806.992	50833.43	55040.1	61238.508	57431.008	58561.73	63233.336
Q9D0D5|T2EA_MOUSE	4926.7163	2007.2682	2619.0107	2211.3354	1926.9993	2845.1233	1911.126	0	0	0	0	0	0	0	8606.241	7379.279	5197.5537	11675.973	9262.435	10421.883	10575.521
Q8C5W3|TBCEL_MOUSE	9509.308	7627.7573	7791.8955	4563.887	4696.9844	7172.674	11227.762	12543.585	11321.523	13308.414	11021.0625	10471.7295	15413.992	11964.982	15571.229	11057.831	10311.339	13713.3	13563.055	15315.02	14046.9
P97372|PSME2_MOUSE	785047.75	934526.6	892056.3	827017.6	818445.1	917120.4	1069019.8	599380.7	750927.75	765214	684432.44	688955.25	721115.5	875026.06	961375.5	1191851.5	1153749.8	1018335.5	1027541.3	1087764.6	1375868.8
O88455|DHCR7_MOUSE	109187.89	115387.46	110118.39	132685.17	126390.28	138025.73	134833.19	98629.016	106427.875	96901.96	122734.28	115292.4	123787.63	125605.2	50241.87	50520.53	42453.926	52335.145	50683.797	60532.207	60385.293
Q9D820|PRXD1_MOUSE	54178.188	59134.906	55384.13	49907.555	50726.742	49781.387	58363.29	54358.133	55914.73	64946.023	58479.03	52639.11	63502.83	61064.945	0	0	0	0	0	0	0
P06869|UROK_MOUSE	0	0	0	0	0	0	0	0	0	0	0	0	0	0	40706.484	53584.625	58214.133	34756.34	41577.324	59590.53	53822.43
Q91VW3|SH3L3_MOUSE	4670682.5	5253996.5	4503014	5634773	5271826	5626778	5803556.5	3890609.5	4206666	3820801.5	4517420	3972387.8	4445514.5	4686520	4245166.5	4747997	4184176.8	4574574	4368383	4979917	5320853
Q61191|HCFC1_MOUSE	1120093.2	1310884.9	1155798.2	1309171.6	1224606.9	1332006	1308758.6	750337.56	859558.25	799053.1	847846.6	840822	864934.7	896190.75	582036.56	675758.94	592067.3	672359.2	640865	677685.75	717349
Q9CQC8|SPG21_MOUSE	255995.23	272550.4	268136.66	276978.47	277061.28	280646.62	313711.75	224242.1	252198.06	232038.28	235216.22	227669.7	250424.52	289619.2	237519.98	245794.31	233566.53	236610.97	231074.27	268375.06	299340.25
Q9WVQ5|MTNB_MOUSE	248811.97	251335.44	249780.4	244556.88	238020.3	303376.47	301266.66	266513.06	272005.25	264383.38	292005.9	272868.06	304128.75	319156.94	0	0	0	0	0	0	0
Q99KQ4|NAMPT_MOUSE	1695626.9	1970804.1	2095889.4	2001057.2	2014801.9	2175097.2	2515512	1539236.5	1864807.5	1939329.2	1887870	1977894	2045494	2374612.8	2121072	2571709	2649428	2546188	2640734.2	2783695	3262467.2
Q60790|RASA3_MOUSE	378011.25	408685.34	363932.1	379268.12	383248.12	427877.7	424894.66	207837.25	220455.78	202070.27	200395.28	198649	219086.25	220786.08	173083.08	177978.67	170639.03	170164.19	157303	179422.16	196537.45
Q6ZWR6|SYNE1_MOUSE	17014.277	16616.691	20052.36	15448.09	16430.977	11857.752	22626.535	26086.293	25944.469	24812.777	20662.973	21429.465	22177.844	28863.969	28605.756	30096.918	22587.28	25322.986	25144.715	28172.818	28709.773
Q91V17|ZNRF1_MOUSE	7124.9326	6410.0493	6726.556	2935.699	2163.465	6402.8076	6244.6245	0	0	0	0	0	0	0	0	0	0	0	0	0	0
P58682|TLR8_MOUSE	0	0	0	0	0	0	0	0	0	0	0	0	0	0	8309.628	9560.454	7071.973	10636.742	7538.1636	6055.3955	9805.142
Q8K2T1|NMRL1_MOUSE	100393.95	108621.4	106799.836	89828.29	97206.31	96981.28	113490.91	107732.28	114455.14	123386.76	122532.7	120186.78	127089.734	144909.45	174712.67	188028.03	183780.47	185719.42	178361.88	182840.84	213616.88
Q99P65|S29A3_MOUSE	62140	65830.45	58729.92	65402.26	67161.58	75897.38	75407.38	67460.86	81394.15	70513.484	83928.31	85054.8	80619.69	92366.414	57546.008	76595.34	70258.82	75582.42	65940.05	75871.09	85525.49
Q76LS9|MINY1_MOUSE	319749.94	362707.22	327937.38	401270.03	370735.38	382682.34	424121.75	205820.11	224602.97	196292.4	231098.98	223146.44	220842.28	256920.62	319249.97	341357.97	298637.62	384918.47	359736.47	375236.1	401236.9
Q9JHI5|IVD_MOUSE	300369.6	311167.94	296028.9	316965.53	309363	340911.2	358825.8	208604.64	218729.06	227610.56	246787.83	238270.4	242026.47	262833.8	169693.69	169742.23	177445.92	183464.72	168111.84	184387.94	193346.75
Q62095|DDX3Y_MOUSE	108409.93	120542.64	107428.766	118032.41	117663.305	121541.08	134625.45	115182.51	126703.445	115311.61	121355.42	116108.94	117535.016	138918.52	102840.31	114106.984	104429.836	116541.28	102464.53	108529.49	123733.5
Q8R527|RHOQ_MOUSE	0	0	0	0	0	0	0	14318.464	15727.457	16909.555	14722.423	12108.063	17685.916	19642.262	0	0	0	0	0	0	0
Q9CQY5|MAGT1_MOUSE	508649.38	584251.5	511601.94	577811.1	551043.94	599462.4	679655.25	528861.3	564661.1	519554.62	595107.44	582283.94	603377.25	681281.94	417319.2	456431.97	401563.84	456647.28	441041.4	455935.88	538077.94
Q8CAK1|CAF17_MOUSE	13095.894	17202.486	16589.414	14597.902	13364.228	16509.28	16916.584	0	0	0	0	0	0	0	0	0	0	0	0	0	0
P97411|ICA69_MOUSE	13030.559	15548.239	13012.016	17346.285	14518.151	18065.04	23668.305	15545.627	18007.238	14901.846	18387.68	21698.164	19700.254	26216.09	12239.476	17585.283	9946.659	18170.549	17617.014	19534.926	20452.357
Q9DB27|MCTS1_MOUSE	129191.6	136496.03	130768.42	137322.88	129801.09	140436.47	167093.25	69360.18	77355.27	70160.32	78220.32	103720.72	71540.06	91985.7	124050.74	122025.59	124673.64	124275.94	117921.78	122928.19	153411.55
Q8BH61|F13A_MOUSE	6262204	7191392.5	6841613	8072894	7720655	7966240	8340849.5	7000615.5	7948763.5	7651350.5	8974731	8777391	8954486	9196993	8157083.5	9390822	9016720	10690129	10052916	10632874	10907620
Q8BSL7|ARF2_MOUSE	1107109.9	1207805.6	1186146.5	1221549	1155542.8	1244271.2	1372807	1092691.5	1169687.6	1180054.2	1186755.8	1165900.2	1213024	1296703	1220041.9	1380910.1	1320131.1	1386109.5	1345199.6	1404225.1	1664577.6
P33174|KIF4_MOUSE	50312.77	51670.35	57009.37	59655.457	61106.906	60419.656	62629.445	0	0	0	0	0	0	0	0	0	0	0	0	0	0
Q9CWL8|CTBL1_MOUSE	2005.361	2097.3525	1355.7076	0	1258.5626	830.5956	1728.8927	0	0	0	0	0	0	0	1700.2007	1525.2974	1489.3904	915.5594	0	930.48236	1622.4146
Q9DCJ1|LST8_MOUSE	0	0	0	0	0	0	0	18803.97	18959.479	15917.081	15382.474	18470.957	21348.959	21797.48	0	0	0	0	0	0	0
P40336|VP26A_MOUSE	1313814.6	1639130	1531162.2	1650496.5	1525116	1641145.6	1746434.5	1136379.9	1355942.2	1278047.1	1383633	1334821.8	1424175.4	1489268	1322095.5	1605713.5	1554513.1	1784438.1	1656365.4	1772192.5	1837015.5
P52912|TIA1_MOUSE	33411.24	40319.445	33659.57	36093.383	35580.863	38452.29	41927.227	0	0	0	0	0	0	0	0	0	0	0	0	0	0
O35218|CPSF2_MOUSE	117028.91	142101.75	133930.19	132910.92	136085.92	143493.03	149405.81	201075.02	221807.83	213570.45	202010.06	200297.19	207294.62	237358	112733.61	125085.92	118977.04	100922.78	107306.8	114331.39	131069.44
Q3U0B3|DHR11_MOUSE	16841.207	17475.768	16208.042	19233.783	19854.598	17447.512	22209.71	12181.965	11097.952	10288.027	11590.813	9742.322	11596.334	11688.742	24821.576	19854.533	18795.082	22328.162	20949.607	17955.518	22099.887
Q9CR27|WASC3_MOUSE	19627.617	19586.988	24148.486	24745.785	22411.395	24019.13	19501.215	90482.09	95326.984	92492.17	101028.38	105225.695	103426.6	116192.23	115206.14	111209.45	118168.805	127272.44	114312.586	129498.89	126906.19
Q91VM3|WIPI4_MOUSE	13262.005	10121.394	10515.75	13282.623	11689.175	12199.68	13413.925	0	0	0	0	0	0	0	0	0	0	0	0	0	0
P02535|K1C10_MOUSE	72653.5	94185.11	136308.03	108213.52	89381.65	99803.51	95869.445	26328.375	31845.48	57634.758	34045.277	32287.52	32310.576	32290.87	118018.3	147163.75	171424.61	155050.34	122850.17	130520.16	143787.06
Q9R233|TPSN_MOUSE	1891629	2315718.2	2321907	1977877.4	2030548.1	2266216.8	2680193.8	1638632	2100827.5	2111193.8	1866501.8	1898389.6	2005698	2374240	1401494.5	1776166.4	1768721.2	1561836	1570565.2	1789444	2106715
P62141|PP1B_MOUSE	304305.28	334132.2	329902.56	336354	331679.75	353415.4	397989.38	169366.5	194545.88	190541.89	201063.89	200656.19	218039.88	227422.31	221666.16	245052.45	258117.05	251642.6	236333.4	268286.3	278201.4
Q8K352|SASH3_MOUSE	83033.47	88545.05	84751.34	83530.73	75942.586	88065.125	103310.83	109405.56	117744.3	113640.016	100943.266	100617.47	104802.07	129117.47	156501.45	175384.67	171851.31	157274.27	154071.72	149776.02	182932.98
Q8BXZ1|TMX3_MOUSE	760186.94	843425.44	772532.06	868231.3	852690.7	824608.9	961282.4	345044.1	404745.6	368582.3	376730.25	360409.75	370687.94	447299.2	641625.5	699246.44	648599.8	693424.4	669196	659865.44	802570.94
P99026|PSB4_MOUSE	821059.6	893823.9	843547.25	931080.6	910436.06	937748	1004939.5	1039568.94	1107634.1	1105892	1198281.2	1105369.9	1115921.2	1273061.1	999109.8	1082384.1	1057098.4	1111752.9	1059836.6	1062204.2	1236475.5
Q80U93|NU214_MOUSE	156214.16	165104.4	166025.9	173919.67	166005.36	170102.12	178294.56	179187.38	199759.78	182803.05	185315.44	192818.97	198209.14	218707.28	186969.27	212921.45	184879.22	194554.53	193258.5	211284.83	212165.38
P25444|RS2_MOUSE	3759154.5	4374336	4195360	4609112.5	4500768.5	4649854.5	5282302	3701220.5	4434731.5	4138562.2	4495108	4335073.5	4425844.5	5196719.5	5180821.5	6018470.5	5508045.5	6141362	5976755.5	6151099.5	7143722
Q7TMK9|HNRPQ_MOUSE	1920353	2265607	2271308.2	2346128.8	2232553	2322092.2	2627004.8	1395638.8	1710430.4	1576684	1712177.5	1627594.8	1743045.4	1931778.6	2386507.8	2836391.2	2767758.5	2925537	2823284.2	2932481.8	3203281
P62900|RL31_MOUSE	2141606.2	2461631.8	2173254	2712926.5	2594749.8	2592105	2808359	1250855	1478519.4	1313195	1533268.4	1470416.8	1481723.1	1653199.5	1994884.9	2362513.5	2226506.5	2559843	2446314.2	2522075.2	2708352.8
O09172|GSH0_MOUSE	207344.14	241739.67	237909.78	251338.38	240456.89	282512.62	307135.16	132020.02	155802.39	148484.4	154687.6	151573.62	178078.84	193075.48	1049658.8	1108206	1077250.5	1300371.6	1231058.1	1299116.4	1409802.5
Q68FF7|SLAI1_MOUSE	0	0	0	0	0	0	0	0	0	0	0	0	0	0	43276.78	40601.363	42751.117	52578.785	47399.473	61841.32	53298.793
P05202|AATM_MOUSE	2907810.8	3355730.5	3128487.2	3445199.5	3303229	3419520	3848039.2	2775220	3190283.8	2888392.5	3128285.5	3032572.5	3166137.2	3550996.8	2778988	3171998.8	2936164.5	3071646	2978314.2	3126561.5	3534165.2
Q8C863|ITCH_MOUSE	30891.965	41798.57	44839.887	28987.834	24228.234	28068.94	49233.562	32315.887	33815.254	28410.57	32812.2	32745.316	32948.016	35696.73	19245.076	22546.2	23993.258	15591.822	14873.612	13558.334	22777.916
Q9D1B9|RM28_MOUSE	0	0	0	0	0	0	0	23042.309	24430.986	19823.387	22539.781	20776.695	28745.08	24532.92	31548.316	36911.938	34521.527	34074.176	36559.047	37900.69	39708.543
P39654|LOX15_MOUSE	400273.75	362152.6	337093.28	350307.88	336245.75	336759	360991.97	422383.8	387052.88	324465.2	375712.5	361534.03	365547.62	392199.47	711209.5	674609.8	550251.7	599612.4	584292.8	608800.06	676994.9
Q9ET30|TM9S3_MOUSE	367546.78	403219	375069.06	446017.2	415538.25	462928.56	481090.62	181375.34	190678.45	188714.66	217168.98	203475.6	206831.11	240411.17	558349.4	598071.25	564212.25	662828.9	639412.9	671861.8	721364.7
Q80WG5|LRC8A_MOUSE	0	0	0	0	0	0	0	6502.163	7562.0845	7317.59	2816.8806	7447.6562	6151.1943	7788.2783	6016.8228	6074.6636	2931.939	2638.1667	1722.9622	3014.0896	7374.527
P38647|GRP75_MOUSE	4240187.5	4775749.5	4529966	5304463.5	5051659	5266052	5738531	3712110.2	4369988.5	3970566	4846772	4573961	4696153	5188314.5	5270364.5	5998773	5547957.5	6585897.5	6375834.5	6494489	7111934.5
Q62018|CTR9_MOUSE	14744.496	11783.068	13199.409	10693.499	12000.926	14495.177	17852.822	15215.264	19482.277	17642.574	19001.602	22789.012	20577.514	23240.256	37715.58	49342.137	49129.312	42695.055	46560.938	37592.59	43349.984
Q9R111|GUAD_MOUSE	3429225	3800954	3697539.8	4154979	3901239	4079052.8	4530862	3314547.5	3626724.2	3529682.2	3966208.2	3706210.8	3982409.5	4289685	3974322	4352776.5	4252800	4588596.5	4418732.5	4610870	5108787.5
P11352|GPX1_MOUSE	3817856.5	4119149.5	4006465.5	4535144.5	4304041.5	4588049	4949794	4109543.5	4376795.5	4145145	4606648	4330416	4493423.5	4979724	4741308	5048688.5	4830195.5	5497541.5	5320735	5317593.5	5862964.5
P62737|ACTA_MOUSE	9265.146	10402.092	9471.522	10378.181	8467.917	6996.694	10780.535	60518.47	82778.82	88413	71435.62	64106.438	60789.984	66079.64	0	0	0	0	0	0	0
Q61165|SL9A1_MOUSE	22253.92	27163.377	28660.809	25208.793	24048.057	30552.861	30014.545	0	0	0	0	0	0	0	0	0	0	0	0	0	0
Q811J3|IREB2_MOUSE	16356.388	13030.594	19833.457	16954.436	16772.441	20964.086	25608.934	0	0	0	0	0	0	0	0	0	0	0	0	0	0
O88448|KLC2_MOUSE	20069.945	24718.059	21801.861	31605.879	29812.137	26879.95	26038.227	24292.346	27568.357	24983.453	31513.004	31849.438	27722.227	31416.965	43136.93	49293.594	47666.48	58605.297	59554.938	55558.305	58934.664
Q6PD26|PIGS_MOUSE	91930.33	102190.06	98581.66	80309.69	77769.99	81452.3	102158.85	278782.22	296127.9	290161.78	254856.5	248745	265608.72	338830.12	202677.06	200025.69	195064.94	176589.56	175235.33	198246.47	223711.48
Q9Z1B7|MK13_MOUSE	32476.844	34664.55	25762.207	34495.254	36858.016	33667.742	33887.633	0	0	0	0	0	0	0	43453.867	47452.098	43837.777	48574.914	44589.62	47452.992	52659.004
Q9CPQ8|ATP5L_MOUSE	283114.06	314945.9	291019.38	229487.9	230633.27	263271.47	340686.9	264200.1	295703.94	284654.6	276216.44	286595.72	274773.2	351271	537535.94	598155.2	573376	490677.44	485861.5	520256.75	664233.9
P70670|NACAM_MOUSE	707177.9	789151.94	750892	838933.5	802540.44	792994.75	901873.25	914269.25	1006573.06	941268	1102916.5	1034230.3	1055068	1180781.8	1036457.3	1123634.1	1028675.9	1181667.2	1110147.8	1177578.2	1274806.6
Q6PGB8|SMCA1_MOUSE	301198.7	337716.8	326714.25	345276.94	351124.44	329674.06	391507.9	215518.64	276433.94	253468.88	261392.12	262455.16	279932.72	291557.38	179677.56	196037.69	193307.22	217536.47	212815.5	209850.94	251655.8
Q3U319|BRE1B_MOUSE	26356.686	27580.176	27314.16	29082.086	28462.184	26849.814	25821.367	26032.164	31029.648	26448.117	29448.068	30722.572	34152.73	34715.582	27734.45	32292.762	29299.75	35688.57	32867.387	31394.182	35076.2
P49222|EPB42_MOUSE	159861.11	173763.94	186654.4	215697.98	205296.88	293865.75	224673.33	306512.03	319505.66	329027.4	402206.5	384681.12	432070.06	393772.3	693003.3	723467.25	746896.5	911347.75	857683.75	971884.1	922263.44
G3UYX5|RGS22_MOUSE	70025.47	82192.734	75842.1	85631.36	76503.59	95519.19	103049.89	0	0	0	0	0	0	0	0	0	0	0	0	0	0
Q7TQ95|LNP_MOUSE	66994.31	70577.27	67712.79	70509.88	72532.21	72702.74	74948.25	67578.516	65828.56	76437.72	70455.62	59172.977	62963.703	74539.26	106017.48	112001.25	114758.34	114992.05	109265.19	121168.44	128891.47
Q91VR2|ATPG_MOUSE	1293730.2	1457995.5	1343898.8	1536738.1	1469340.9	1502352.4	1651499.2	625210.3	678306.06	632747	722298.1	662058.75	704639.6	768225.2	1278868	1457028.9	1305745.1	1559654	1454578.1	1541333.1	1683468.6
Q80X80|C2C2L_MOUSE	0	0	0	0	0	0	0	35169.76	33907.51	32386.342	34374.51	42405.35	45297.133	47327.83	0	0	0	0	0	0	0
Q9QZ09|PHTF1_MOUSE	31194.115	32821.18	39759.48	42280.547	40667.12	46544.055	44317.11	0	0	0	0	0	0	0	56474.176	61770.727	60254.95	58337.21	54202.727	70047.18	70207.64
O88845|AKA10_MOUSE	0	0	0	0	0	0	0	127058.44	126576.516	116655.42	112096.43	125941.11	128748.35	147395.62	221059.78	221791.3	223016.03	231444	239367	242836.31	267653.2
P53026|RL10A_MOUSE	2934861.2	3613990.2	3292431.5	3715796.8	3613739.5	3594193.5	4226611	2298668	2748421.5	2489068.2	2707300	2634896.5	2716885.5	3177881	2194057.2	2569369	2294790.5	2605919.8	2535794.2	2615708.5	2955609.8
Q8BTV1|TUSC3_MOUSE	8502.566	9154.603	9508.38	9088.826	10169.98	11950.855	10330.225	0	0	0	0	0	0	0	0	0	0	0	0	0	0
Q8C1E7|TACAN_MOUSE	61303.008	70156.18	65169.61	69237.055	75420.07	76452.8	73373.13	33801.043	37927.92	40757.48	39666.89	38045.9	38896.586	42454.086	123449.17	141390.17	127452.19	148853.38	139953.33	143906.4	157726.4
P15626|GSTM2_MOUSE	147897.5	144617.81	129733.04	117166.51	111654.72	113305.16	169017.66	123837.71	130415.83	111724.914	99592.42	100082.86	98566.516	150165.28	136887.98	146591.95	132549.19	109907.31	109895.73	103039.31	169353.05
Q8R1A4|DOCK7_MOUSE	291450.84	306507.16	307224.53	301672.44	290337.62	318305.7	348208.7	278280.38	277543.2	274943.4	273884.94	260540.11	304613.97	317191.22	364912.7	376553.66	393386.75	397662.8	400817.03	383683.8	390382.75
P20060|HEXB_MOUSE	1969486.8	2059343	1851509.1	2336537.5	2234086.5	2291870	2428149.5	2535048	2755202.2	2563492	3053060.2	3082987.2	3026982	3324384.8	2785807.8	3040901.8	2827247.8	3459932.8	3472533.5	3338840.5	3716219.8
Q9EP71|RAI14_MOUSE	76523.17	65509.484	73571.766	76594.6	69851.34	74970.18	79350.875	114713.09	123900.84	127405.805	128815.1	125588.91	134295.25	134614.97	95292.7	104581.586	105034.23	112116.53	111671.734	116138.96	122540.875
P16277|BLK_MOUSE	0	0	0	0	0	0	0	18148.125	19879.2	20164.469	14688.619	18482.92	17516.568	18936.068	26229.73	28911.299	33418.86	27779.738	29002.996	30119.426	37558.984
Q9Z1W9|STK39_MOUSE	88163.68	97367.2	91767.766	89640.86	87552.375	94859.89	110186.59	105738.36	122356.766	115462.7	118719.016	105326.69	119869.695	133347.44	131432.72	141237.6	133169.66	123906.31	140176.47	132292.08	171909.08
B9EKI3|TMF1_MOUSE	22890.506	26695.559	25668.078	29338.508	26872.084	29618.312	32289.367	9866.637	11234.121	12514.746	10957.619	11020.856	11028.6455	10863.229	47681.484	53560.887	58417.023	46936.113	48968.92	50049.938	61632.992
P31649|S6A13_MOUSE	23381.86	12704.823	8162.7495	11033.344	12386.395	9764.7	10875.457	33518.94	16411.9	13109.591	11975.066	14043.406	11359.669	15584.118	41680.375	13612.23	13674.925	13900.487	15665.279	13304.351	13170.681
Q99N42|TYPH_MOUSE	0	0	0	0	0	0	0	0	0	0	0	0	0	0	33564.54	33199.344	52197.86	33041.84	27909.062	31398.336	41666.58
O88712|CTBP1_MOUSE	227564.69	259487.38	225632.7	259435.98	251543.53	259481.25	295682.7	204501.16	226618.89	229992.73	227873.6	220284.55	246310.38	262552.3	187168.73	202405.75	195683.19	220896.39	221310.22	231804.88	235495.38
Q6SKR2|N6MT1_MOUSE	0	0	0	0	0	0	0	0	0	0	0	0	0	0	12461.324	12283.65	12767.57	12419.773	13184.692	13340.244	15018.458
O88986|KBL_MOUSE	3213.5876	8351.027	7024.022	7281.4014	7693.2534	7831.5303	7967.513	24392.6	21133.156	21502.605	26049.059	22317.21	24775.703	27967.27	0	0	0	0	0	0	0
Q8CJ53|CIP4_MOUSE	137881.92	151046.4	133353.42	158109.47	167100.67	156000	184370.19	0	0	0	0	0	0	0	27940.588	27867.377	26203.96	32475.7	32978.24	30285.824	34391.11
Q91YW3|DNJC3_MOUSE	780778.06	820890.06	820151.1	942818.9	908091.1	921944.9	986306.75	299258.38	321486.47	315898.47	350957.3	342072.62	371294.44	392973.7	1030335.8	1143001.1	1089412.5	1327802	1254226.1	1349713.9	1398697.4
Q64705|USF2_MOUSE	37285.63	40477.01	37719.02	41605.07	40883.062	45425.14	50703.566	0	0	0	0	0	0	0	34431.633	40298.12	36246.484	37874.004	38314.375	38279.305	39829.176
Q09014|NCF1_MOUSE	1750291.5	1932634.5	1886205	2021924.2	1921062.1	1992926.1	2175346.2	1731712.6	2029513.4	1950913.1	2167587.5	2033495.4	2016410.8	2220516	1555897.4	1759984.5	1718183.9	1861005.2	1803458	1783909.4	1977332.5
Q62159|RHOC_MOUSE	108657.42	111910.84	106828.96	98013.91	94213.81	111403.67	116115.61	49160.72	47953.863	48663.45	53863.98	61929.086	60038.223	63455.68	0	0	0	0	0	0	0
Q05860|FMN1_MOUSE	10338.569	8353.322	10928.424	8127.483	7346.3193	9821.11	9538.411	0	0	0	0	0	0	0	20576.203	16617.469	21121.219	20858.133	15654.807	16466.105	22667.152
Q62446|FKBP3_MOUSE	226899.44	248809.7	220415.83	262338.1	250276.03	259393.52	294478.34	108351.234	120167.08	95003.22	120356.53	107974.55	122886.5	123334.42	0	0	0	0	0	0	0
Q8VBV7|CSN8_MOUSE	161081.23	126212.88	134578.89	122303.93	117033.875	140385.16	131948.2	169469.25	127704.81	145459.08	120307.375	120827.125	134986.34	144683.14	168656.75	137723.22	143098.66	137454.97	129966.28	148358.72	145329.45
Q8BU14|SEC62_MOUSE	357633.03	333435.72	316688.5	347913.75	323480.1	372608.53	368054.62	162613.14	169356.14	167546.78	190559.75	186817.05	201272.56	206930.47	351590.88	383827.16	363268.53	437052.5	426292.66	453673.06	458311.25
O89053|COR1A_MOUSE	8064675	9505074	8819828	10414383	10176017	10196784	10796178	6316012.5	7730214	7084239.5	8359355	8138563.5	7577437	8495000	10421377	12558691	11643918	13854508	13506105	13087500	14006561
Q64525|H2B2B_MOUSE	29720408	29281238	33690924	37912756	33729324	34152292	34728104	1176577.9	1386785.4	1358084.2	1755567.4	1302890.8	1459122.4	1392830.9	8234884	8356696	8381222	10288176	9378928	9603974	9764023
P14206|RSSA_MOUSE	1983354.8	2237601.5	2040350.8	2176727.2	2069248	2294846.5	2506884.2	1811916.6	1936135.9	1824987	2116000	2026189.4	2136274	2257624.2	2632938.8	2918788.2	2752519.2	2889961.8	2819249.2	2974919	3321272.8
Q8K394|PLCL2_MOUSE	106448.055	114445.51	106914.34	102283.38	111976.9	115296.14	114555.02	78940.05	91840.555	84011.52	77162.11	88076.15	86107.11	100747.97	95088.09	110383.13	105057.92	100409.25	105691.336	105156.164	116127.484
Q9D0W5|PPIL1_MOUSE	42296.363	46751.562	49322.516	50929.36	58000.516	50937.867	62749.63	219806.03	226981.56	228991.53	231214.12	224060.05	239037.95	254774.45	120736.84	132267.5	120341.266	136166.55	127036	143681.52	149526.62
Q3U9N9|MOT10_MOUSE	16300.014	16425.098	18399.938	17785.982	16784.441	20531.254	19072.3	20522.654	20772.719	22843.445	20092.459	19235.535	21389.734	22975.727	0	0	0	0	0	0	0
Q64481|CP3AG_MOUSE	0	0	0	0	0	0	0	37303.727	45733.156	34002.793	46596.23	48358.24	45746.215	48194.285	0	0	0	0	0	0	0
P27659|RL3_MOUSE	4325630.5	4914539	4431377	5389153	5193457.5	5362951	5460613.5	3515375.2	4263760.5	3779349.2	4644867.5	4406431.5	4573953.5	4924159	5410081.5	6302797.5	5675811.5	7005575	6921295	7039520	7319155
Q9Z0U1|ZO2_MOUSE	0	0	0	0	0	0	0	2609.8953	3087.6033	3200.1125	3147.3772	1446.7562	3365.2886	3451.5872	13002.682	17943.03	17055.63	14005.328	16813.678	17781.705	17951.625
P30999|CTND1_MOUSE	381851.28	429472.28	456614.66	443038.88	432407.06	467843.2	469859.5	383074.47	444242.44	460367.12	472196.53	466428	480057.97	504087.2	477501.72	535658.3	518827.6	555778.56	552131.44	575677.75	568392.75
Q812E0|CPEB2_MOUSE	19663.008	23394.498	25235.246	20388.996	16689.795	21289.729	28409.736	0	0	0	0	0	0	0	19565.088	21727.098	22530.47	18559.164	20102.832	19336.707	26361.473
Q64191|ASPG_MOUSE	148889.03	164109.02	154288.16	156226.66	146298.97	170941.2	177976.52	90983.83	94416.64	90254.3	89072.16	90790.305	97247.72	113967.87	0	0	0	0	0	0	0
Q9QYF1|RDH11_MOUSE	102225.14	107605.914	103036.36	107658.234	98778.95	112487.234	127764.65	99700.66	99467.45	96123.74	98636.09	97551.61	99245.75	114420.664	0	0	0	0	0	0	0
Q7TNG5|EMAL2_MOUSE	168132.2	174688.27	175690.73	202050.34	190099.6	202222.55	222335.33	212751.25	233268.3	224519.69	249050.28	239165.58	252700.72	263167.75	197314.05	208411.14	184044.22	210189.56	212869.1	220536.61	237526.36
Q9D6Y7|MSRA_MOUSE	396143.34	424204	399244.88	441676.62	426884.4	441816.34	481082.22	148586.75	148668.5	136439.47	165588.3	166209.5	175156.97	175174.88	371806.12	377591.22	366786.28	404275.44	392237.12	425686.34	447781.75
Q8BH69|SPS1_MOUSE	95748.2	80244.45	88759.17	76765.03	73412.98	88184.42	100411.22	83152.016	94419.484	102653.74	93469.55	84999.55	90853.3	109173.93	148117.9	181655.47	179690.19	173153.33	165755.53	170996.16	190909.62
P19783|COX41_MOUSE	1430096.5	1572046.2	1480644.4	1737676.1	1626001.9	1778245.5	1798903.5	1254737.1	1411474.1	1323189.6	1497728.2	1411256	1502324.2	1586617.5	1948090.2	2107395.8	1997133.2	2362331	2188538.5	2324639.8	2372632
Q32MW3|ACO10_MOUSE	722459.06	842878.9	769827.75	877032.44	859934.6	898754.2	942849.2	389047.6	449233.75	424997.88	439273.78	455062.78	491620.75	499441.6	523930.56	587188.2	547089.25	616332.6	626991	654625.6	646669.1
Q9CRC8|LRC40_MOUSE	45719.637	45264.395	42173.03	37833.414	40777.324	49470.625	45311.676	35773.016	40511.438	35264.297	35402.15	37018.39	42306.145	43090.547	19206.77	24246.623	17613.809	22073.014	19033.766	19549.07	23010.975
P99024|TBB5_MOUSE	1180517	1404634.2	1283112.8	1516141.5	1487943.4	1486830.9	1678803.2	1969194.5	2476305.5	2215254.5	2913531.5	2814578.5	2607775.2	2837239	1801624.8	2151035.2	1901637.4	2362974	2296453.8	2248270.5	2461272.5
Q64435|UD16_MOUSE	381147.2	406803.12	381949.22	419607.56	392036.44	423561.75	467479.66	219100.33	231970.14	218997.84	226776.19	209937.44	229267.73	251342.78	619292.8	629793.9	626337.25	710961.6	679607.4	729610.4	734369.9
Q9CQN6|TM14C_MOUSE	62915.742	73425.95	64726.477	89870.29	85288.33	92362.45	87322.164	74443.266	76085.58	75582.54	110048.07	96316.586	99221.98	92272.88	0	0	0	0	0	0	0
P58749|TM6S1_MOUSE	22857.588	22509.586	22253.645	27063.379	31233.307	30339.322	30884.883	0	0	0	0	0	0	0	0	0	0	0	0	0	0
P61620|S61A1_MOUSE	879864.8	994127.4	908463	1087175.1	1026018.8	1050188.9	1142211.4	943298.94	1059942	943239	1182152.6	1138782.6	1181520.8	1256729.4	1120049.2	1205129.9	1125874.4	1303451.6	1231169.4	1305237	1365654.9
Q9CWN7|CNO11_MOUSE	2181.2358	905.99475	2269.6792	1077.187	1457.8159	0	1354.9017	0	0	0	0	0	0	0	2123.2722	1574.2599	1244.6198	0	866.76495	0	1388.1193
Q60631|GRB2_MOUSE	1116319.5	1267457.5	1195278.9	1442095.1	1422400.2	1415599.5	1500118	1170632	1281069.4	1181952.9	1428351.6	1387481.9	1433949.2	1519100	1528855.2	1729513.4	1585155.4	1918223.2	1870470	1902429	2020808.9
Q7TNV0|DEK_MOUSE	391839.16	494129.3	462586.34	468536.72	480798.53	502347.8	537028.2	366771.97	441044.34	430124.47	422054.25	427259.62	437414.2	475165.47	476460.4	603895.94	588063.4	579742.56	588742.1	594472.94	638548.2
Q78XF5|OSTC_MOUSE	108522.41	132952	125106.72	142367.22	135112.06	123483.484	155202.66	100238.07	120631.91	110721.95	138533.53	119190.055	124912.84	142017.34	131067.65	136371.55	131482.08	141714.67	140922.5	133275.77	164850.39
Q8K297|GT251_MOUSE	661640.9	660602.25	628044.25	714554.9	700784.4	717719.1	769473.56	271774.62	292251.3	280398.72	295397.22	280758	308190.38	323301.78	476723.56	541549.75	512148.72	509511.28	487554	547577.5	571923.06
P13020|GELS_MOUSE	4436660	4897042	4555027	5449552	5141360.5	5384386	5523369.5	3738824.8	4065732.8	3675246	4594989.5	4366552	4459031.5	4678367.5	4871806	5456176	5061587	6097895.5	5857427	5986605	6311997
P11103|PARP1_MOUSE	298576.3	326559.53	306428.6	332685.78	329269.62	353301.38	366949.38	306456.88	324172.72	322038.16	330712.03	305672.84	337504.72	369757.84	315206.78	340207.16	325715.88	358301	344552.12	351146.06	375454.56
Q9JLJ5|ELOV1_MOUSE	48494.938	48421.883	48017.348	50821.844	54176.22	54181.297	53342.195	123705.86	145893.94	135617.11	154291.06	147829.52	151533.47	152094.36	86573.734	99333.41	79667.84	102286.125	99969.734	105559.88	99623.03
Q8BKJ9|SIR7_MOUSE	20476.357	18072.344	26561.152	14122.05	12672.36	15781.423	20168.697	24198.375	23959.984	29111.586	20541.338	20736.01	18425.875	21159.646	9827.367	10701.944	9157.711	12030.442	9712.257	14466.979	12061.147
Q9CPX6|ATG3_MOUSE	375490.4	449215.97	405154.3	464478.3	457886.06	456662.25	511797.44	232899.16	250200.61	230089.28	253858.69	244722.02	259944.5	296353.5	359596.38	410146.88	359479.75	422463.22	416565.25	445415.7	462914.7
Q9DCD6|GBRAP_MOUSE	36899.848	48253.312	44049.023	47062.145	45670.613	41176.266	59823.89	0	0	0	0	0	0	0	0	0	0	0	0	0	0
P35294|RAB19_MOUSE	45807.78	56662.332	53275.61	53271.574	58721.598	51800.668	58677.17	39895.06	48234.89	42059.105	45427.62	41594.94	45407.848	52674.68	46107.402	52097.973	49775.336	48297.234	59271.785	58768.258	60272.316
Q5SW19|CLU_MOUSE	191484.94	188731.5	189382.19	190742.19	186088.88	190035.6	175180.6	69673.875	71304.25	78874.61	72378.95	64982.78	79169.67	73849.14	104405.875	116515.77	104825.805	103395.94	101182.44	112386.76	105462.93
Q9QVN7|TCEA2_MOUSE	157085.88	121859.74	109180.016	135801.23	125884.695	140193.23	130247.875	14933.311	18585.746	18641.49	17617.74	16805.734	23941.844	19194.643	14288.772	20563.496	22302.91	25218.066	23922.895	23540.846	24515.713
Q61458|CCNH_MOUSE	0	0	0	0	0	0	0	6215.3574	6654.6807	6808.266	6754.004	6073.0083	7110.414	5936.572	5269.2036	5067.5967	6015.9937	2150.2104	2834.3286	2705.3625	6029.5337
Q80U78|PUM1_MOUSE	78745.69	88349.05	75675.41	87041.95	81256.69	89578.44	95018.81	80250.74	96988.44	87407.5	95191.91	88896.92	102125.88	102963.67	63452.664	73965.484	63714.47	71903.82	65438.79	80217.766	83600.375
Q9WUB3|PYGM_MOUSE	0	0	0	0	0	0	0	0	0	0	0	0	0	0	21722.633	25472.094	23034.584	23776.297	20556.887	22229.164	27327.38
Q3U0J8|TBD2B_MOUSE	54129.88	69361.55	48521.527	52442.41	43951.824	47671.51	55886.816	74425.75	69552.27	54862.17	95781.86	89766.836	81876.16	82075.484	62761.54	54768.797	112801.625	70136.28	64098.598	69661.14	66681.83
Q8BJ34|MARF1_MOUSE	44009.63	59306.68	57686.992	61264.46	60236.582	58452.168	73822.54	37996.027	38896.1	41527.88	39044.273	35079.883	43470.188	45654.742	31564.008	39210.89	37451.723	35879.027	34083.164	40176.01	46810.406
Q8BRT1|CLAP2_MOUSE	272695.94	234878.89	256227.06	256016.02	251717.97	257265.75	279049.38	137768.22	140550.6	153269.95	150673.62	146385.4	168442.1	180660.78	142564.92	136875.7	147412.73	149603.3	141028.28	178203.45	172086.75
Q9Z2Z9|GFPT2_MOUSE	32123.145	33016.28	30708.547	34148.594	26059.656	36390.863	44302.516	14137.184	14734.092	11785.878	13371.438	13907.576	15845.669	17321.086	23332.102	24396.547	21362.973	24308.479	19044.467	25113.504	27558.855
Q8BYY4|TT39B_MOUSE	0	0	0	0	0	0	0	9744.426	10204.986	12298.448	8756.331	7930.4263	10816.714	13154.919	0	0	0	0	0	0	0
Q9JM14|NT5C_MOUSE	518043.7	568674.94	545707	592183.7	563873.1	634895.9	674246.25	369291.22	393928.78	394293.5	408599.3	396197.62	419714.9	459614.06	395134.88	435428.38	419797.47	428886.94	401259.2	438658.34	472301.12
Q5XG73|ACBD5_MOUSE	0	0	0	0	0	0	0	75963.47	84005.516	79758.984	73440.36	72560.95	79408.86	94219.83	78920.74	82921.586	77481.53	72521.09	66084.59	82166.13	88623.26
P27512|TNR5_MOUSE	146582.47	174537.66	206404.05	174721.33	180395.4	176344.39	198895.4	148085	174444.44	210786.16	176924.22	198819.06	182945.77	211686.44	148235.66	183287.94	210621.27	178251.8	195787.72	183268.72	202823.98
Q60854|SPB6_MOUSE	4086153.5	3644643	3539422	4119233.5	3930529.5	3938874	4449047	4194882	3879106.5	3722281	4441750	4277752.5	4208580	4785072	5079695	4669174	4473190	5513840	5283896.5	5206437.5	5760842
Q9CQC6|BZW1_MOUSE	1238644.5	1391910.4	1345960.8	1422923	1335265	1374691.2	1564384.1	971946.94	1123929.8	1054434.4	1129056.2	1082241.9	1111919.1	1223321.2	1308970.2	1479954.8	1395215.8	1458048.5	1398101.1	1421909.5	1662903.1
Q9CZD3|GARS_MOUSE	988032.1	1123045.1	997478.56	1025794.06	1018262.56	1157511.5	1194159.1	599183.44	692553.44	623136.2	661855.06	620609.7	708461.44	773487.1	772241.7	872952	761614.56	816973.56	803026.06	903442.4	963065.5
Q8K2M0|RM38_MOUSE	75983.64	74102.305	70103.84	62231.758	68743.14	84420.234	83484.234	36488.656	38466.836	37273.953	35087.613	33051.992	37657.773	44960.812	0	0	0	0	0	0	0
Q8K3W3|CASC3_MOUSE	0	0	0	0	0	0	0	48559.43	51778.164	45441.17	54948.066	54121.215	54628.38	49635.938	0	0	0	0	0	0	0
Q8CJG0|AGO2_MOUSE	554039.6	641958.3	572883.25	642409	590082.75	692173.75	663872.3	486173.47	538575.8	511791.06	573627.25	536631.56	607996.25	623372	446923.38	484764.4	446445.8	513013.12	518760.8	558900.9	556170.6
Q8BU11|TOX4_MOUSE	0	0	0	0	0	0	0	48966.11	45836.484	43532.945	43761.61	44565.617	46246.207	54174.676	86859.336	98673.44	94600.83	104020.82	104384.04	111740.445	115654.125
Q91ZV0|MIA2_MOUSE	188416.77	205877.28	186891.28	196731.28	199524	194566.38	240597.14	171443.42	174403.97	186751.78	160957.45	155305.3	158454.77	184559.95	280301.78	268829.34	263991.84	266790.38	272743.44	263880.94	313252.03
P24527|LKHA4_MOUSE	2587997.5	2885355	2676496.8	2968335.5	2876123.8	2999522.2	3225219.2	2335952.8	2681851.8	2422085.2	2748429.5	2701681.5	2762432.5	2938617.2	2625848	2895251.5	2760458.2	3003497	2955437	2983645	3292497
Q9R1Q9|VAS1_MOUSE	123096.95	126982.53	118351.56	106811.625	116307.08	123821.72	134303.77	143644.69	146673.56	137383.83	120333.695	119864.766	129000.41	146740.11	155251.28	149768.1	156620.34	140633.42	136637.16	145797.1	166885.9
P55302|AMRP_MOUSE	841137.8	933180.9	858859	964678.75	928070.6	950060.6	1050338	722854	774769.25	717842.1	816542.56	785183.44	832399	875725.44	881836.94	978634.1	910897	1016901.6	978350.8	1001465.94	1142065.1
Q8BJW6|EIF2A_MOUSE	599420.94	683317.3	622909.44	674038.2	666831.3	732202.8	763682.3	636114.75	738406.75	685201.9	706006.44	679001.1	749471	828139.8	588392.25	668967.56	629688.06	655849.2	601621.2	667977.94	713223.9
Q5SUF2|LC7L3_MOUSE	95384.266	106490.37	107186.234	118997.95	115189.56	124493.14	123745.41	61374.76	56478.977	57681.46	58157.227	57185.43	68122.28	66099.6	96695.72	104162.05	96680.58	100015.22	118630.19	112179.47	128509.516
Q8BG94|COMD7_MOUSE	151698.67	180809.38	147008.16	159392.25	148566.27	183736.08	182545.38	134884.94	155347.4	138841.77	158377.77	143531.69	170075.45	172614.94	105339.73	118809.18	104510.07	111913.26	107417.4	129651.78	126562.49
Q9WV60|GSK3B_MOUSE	69372.34	79029.67	73562.76	72671.77	67808.7	79003.89	84094.49	74853.914	83997.07	76997.664	88281.66	83848.44	92516.58	91672.414	121357.81	128511.69	122214.586	129351.92	124282.16	132835.88	143852.94
Q3TFD2|PCAT1_MOUSE	0	0	0	0	0	0	0	13651.597	11580.834	23576.09	13868.038	11618.08	13269.413	10838.817	0	0	0	0	0	0	0
Q5VCS6|TDRD5_MOUSE	288989.88	303388.53	272159.4	358311.22	349980.22	345189.56	378012.56	292239.47	313563.3	295861.78	383878.88	367206.44	374346.2	391092.78	245320.45	262622.12	250569.73	340027.6	302725.94	312397.28	335336.16
Q3UDW8|HGNAT_MOUSE	49357.676	56010.688	56572.89	56101.992	60823.5	60531.508	56846.027	61616.906	75470.46	63170.94	73874.92	63123.965	65780.664	73236.79	108288.89	118605.25	103653.16	123863.84	120514.56	132388.39	138696.27
P60898|RPB9_MOUSE	0	0	0	0	0	0	0	6174.4585	3282.81	3532.6814	2660.2122	3123.6074	3814.2087	3021.6597	0	0	0	0	0	0	0
Q9Z0J0|NPC2_MOUSE	2135053	2336753.8	1996010.8	2375704.5	2333784.5	2315416.5	2888736.8	1907671.6	2136773.2	1823640.1	2148017	2098262	2184276.5	2590054.8	2402754.8	2627438.8	2228887	2610991.8	2590145.5	2659725	3204137.8
Q9EP53|TSC1_MOUSE	7413.0933	7280.187	6106.757	3182.938	6065.6567	5498.968	5949.3926	0	0	0	0	0	0	0	30010.906	38753.613	36301.145	36798.562	31701.453	41650.89	38625.273
Q8CI71|VPS50_MOUSE	62058.785	65571.875	62614.53	56485.22	48749.117	64386.42	72309.36	50075.477	61370.48	59406.19	41540.418	40804.07	53685.24	60310.375	79214.35	92571.46	91209.28	83888.266	72119.03	89720.61	94743.67
Q8BH97|RCN3_MOUSE	21613.553	19130.38	16495.477	15275.327	11189.07	17272.84	15845.025	0	0	0	0	0	0	0	0	0	0	0	0	0	0
Q9CQ79|TXND9_MOUSE	14481.237	17133.367	15502.285	20172.623	18768.055	14576.296	20669.078	19214.209	27958.205	21095.43	20075.281	16293.672	20849.098	20871.83	0	0	0	0	0	0	0
O35955|PSB10_MOUSE	574716.75	649063	699586.4	671719.25	679161.06	700621.56	756284.7	472802.25	522350.22	570668.94	506580.44	505741.5	552927.5	598519.25	442454.8	502895.34	533156.7	493994.8	533832.06	557833.25	604324.8
Q99LE6|ABCF2_MOUSE	321256.2	377292.34	364990.22	379055.66	370385.97	376352.56	437852.53	278771.53	326071.12	300259.5	342378.6	337375.2	371158.97	383355.66	442182.7	491486.03	462591.94	505545.8	489574.2	522058	565764.25
A6H690|IQCAL_MOUSE	5756.896	8190.6597	5890.955	9825.095	7411.8643	9086.033	9513.693	4394.6343	6183.8223	3896.9932	5408.104	5288.674	3532.3643	5328.538	12320.481	13701.698	11359.385	13895.488	16983.734	15644.495	18430.125
Q9QZ08|NAGK_MOUSE	371695.12	368828.22	365223.9	369734.72	356702.94	386541.88	433616.6	355959.7	363018.7	408717.1	353507.78	346406.78	351360.5	397652.44	475635.44	485425.44	476331.88	466567.62	457387.34	502383.6	534312.75
Q9DCD0|6PGD_MOUSE	7107565	8446311	7519219.5	8418786	8088825.5	8358821	9392431	7262211.5	8739455	7838826.5	8943677	8784177	8722122	9894737	9132994	10955311	9728721	11441981	11218924	11097926	12372316
Q8R0X2|CACL1_MOUSE	50091.56	60730.387	68732.41	62163.555	71375.516	53026.465	56080.668	0	0	0	0	0	0	0	12447.442	16080.547	15300.864	15827.346	15626.705	14462.682	14345.189
P83887|TBG1_MOUSE	21250.316	25201.828	20607.99	18834.55	21928.115	22235.742	21427.969	17035.799	17641.035	15222.716	15510.638	14285.565	16406.686	18029.71	40240.11	39072.78	37432.81	32305.393	34766.8	39383.797	41071.46
P97390|VPS45_MOUSE	155807.28	170526.31	147629.5	171564.12	157147.66	184974.69	185892.62	174715.38	173134.52	177340.27	177117.33	175365.44	189589.98	205291	244112.97	267936.47	254096.6	294601.88	284224.44	304715.44	319115.62
Q5NC05|TTF2_MOUSE	2819.1592	2354.0925	3288.7698	1832.7308	1313.1461	2402.3152	4706.9546	0	0	0	0	0	0	0	12852.277	15550.437	14971.576	17378.236	12784.772	20168.686	18928.043
Q8R1K1|UBAC2_MOUSE	9233.936	10464.675	9124.205	12674.014	10826.372	15057.201	14617.115	0	0	0	0	0	0	0	0	0	0	0	0	0	0
Q8R015|BL1S5_MOUSE	43177.29	42122.812	35885.06	35244.414	40080.023	48071.625	51168.676	53152.14	46796.42	52103.79	49111.45	46822.64	52293.14	54135.586	58682.707	55524.383	49942.15	51614.438	53558.562	54857.375	55761.74
Q3TWL2|PP4P1_MOUSE	107817.78	115459.016	116399.33	132946.45	130161.72	131638.38	137225.48	155509.31	169652.88	166572.86	191612.4	185762.4	183056.47	195062.44	204488.4	231543.77	217167.53	251864.36	260032.12	260228.45	264439.4
P42567|EPS15_MOUSE	501425.3	508711.66	514436.25	502082.44	499154.56	523094.3	564925.3	477202.56	472467.84	515482	453648.84	467773.78	464765.6	520822.28	505460.2	535766.8	548375.75	557576.9	539806	567192	629959.56
Q8C9W3|ATS2_MOUSE	0	0	0	0	0	0	0	19101.217	28188.795	26041.807	22186.895	25391.143	25319.545	23302.389	30135.184	41259.71	39840.062	38721.887	37618.164	35960.54	32619.596
O54784|DAPK3_MOUSE	0	946.94867	0	0	2270.6084	1887.3076	0	8336.437	8310.4795	7580.1562	10999.732	11212.895	7977.8633	10148.185	10251.552	8049.3174	10904.88	8031.614	8025.578	9176.896	7612.1416
Q6ZQ08|CNOT1_MOUSE	271798.56	298872.25	313652.7	264097.2	259458.39	297409.88	322954.72	315832.22	325563.5	316771.7	305325.25	298297.1	315669.8	352656.47	453770.72	465572.88	482071	454183.8	441639.9	489398.2	548136.5
Q8CIF4|BTD_MOUSE	6582.2656	3339.6929	5672.506	6196.961	5450.8486	6190.394	6260.154	5916.047	5584.6655	8638.148	6092.6377	3110.1882	6867.7427	5892.0396	11799.661	9653.575	13175.078	7883.312	9116.339	9382.324	8444.158
P29477|NOS2_MOUSE	22867.783	24407.45	26204.684	21805.201	26244.072	26952.58	44441.18	25100.81	24892.688	29405.547	23966.77	29609.572	34178.445	61269.21	36279.203	39939.918	43995.156	32214.006	41497.855	47528.76	77068.61
O08997|ATOX1_MOUSE	359024	413056.94	378829.5	432960.44	458267.28	443482.72	477163.62	448973.12	545874.6	482057.06	600286.6	588923	553492.7	574654.06	550609.44	670122.44	615912.3	753692.9	722560.25	754381.5	724501.75
Q8BTH8|KC1G1_MOUSE	28229.85	24578.943	28356.836	25749.936	22177.16	30850.93	34926.24	20271.473	21006.627	21952.363	20449.717	20434.09	23007.32	31587.643	0	0	0	0	0	0	0
Q99JY9|ARP3_MOUSE	5053859.5	5838181	5430635	6379964.5	6225649.5	6320787.5	6791299	5712747.5	6766164	6178981	7425494	7183757	7338052.5	7912748.5	6768396	7813855.5	7328064	8676293	8331732	8500358	9155571
Q91XD2|LIMS2_MOUSE	27042.574	25021.918	28284.607	22213.879	22790.324	22610.543	25714.379	26653.2	26420.248	24648.268	28264.666	30049.064	23789.977	31367.898	0	0	0	0	0	0	0
Q8R5A0|SMYD2_MOUSE	0	0	0	0	0	0	0	0	0	0	0	0	0	0	71350.95	66919.34	63093.035	82821.45	81856.695	73362.984	76591.86
P32233|DRG1_MOUSE	164641.48	171372.4	193055.03	201953.44	169721.75	197640.94	205520.5	218826.97	243252.75	241674.39	263537.84	253281.7	260921.31	273426.16	221344.88	241604.39	235469.39	252793.44	242940.48	272217.4	271552.1
Q9CRC9|GNPI2_MOUSE	53334.254	52258.57	60959.65	52770.586	52033.36	60105.465	62057.812	46648.902	54919.465	49995.23	53172.855	60928.227	56106.055	67625.414	41194.406	38414.98	38873.09	41928.023	43511.19	41825.293	51212.258
P63101|1433Z_MOUSE	6320497	7728790	6856322.5	8918896	8701809	8096140	8967159	6421106	7627065	7050389.5	8963680	8722732	8159849	9077205	8130000.5	9830818	9004985	11380868	11102051	10605147	11567333
Q9DBC3|CMTR1_MOUSE	118226.03	137621.36	138735.88	155372.38	154220.14	150922.34	166010.67	13196.545	16694.338	17180.621	16913.764	18050.309	13220.304	18057.523	106195.64	125629.375	130847.23	145995.33	159432.4	143789.77	154222.56
Q9R099|TBL2_MOUSE	60095.902	65498.473	67265.38	59915.336	57581.918	68518.26	75618.34	18223.344	24890.3	23245.086	26375.271	23291.424	25446.104	24786.727	78712.73	100118.94	105284.14	100589.375	102813.44	100019.64	112042.56
Q9EST1|GSDMA_MOUSE	0	0	0	0	0	0	0	105006.09	177285.33	117839.42	145799.62	127168.34	181871.27	145811.5	116288.65	188825.78	138001.39	164677.11	140268	192718.28	168783.16
P97310|MCM2_MOUSE	45882.402	47404.25	43161.695	53636.086	46188.824	54418.85	53237.695	6618.257	6877.363	6135.1865	7618.075	6188.815	6876.7764	8018.577	32598.727	33123.85	36033.516	31339.672	27280.969	28691.797	35053.84
Q91WE1|SNX15_MOUSE	135632.7	165985.4	143107.28	146989.84	147165.06	141062.19	172071.05	12169.078	12336.673	9810.699	17224.816	16878.758	16739.592	15420.02	47964.234	49816.945	49818.113	61703.957	59504.566	49670	60931.715
Q9D659|VISTA_MOUSE	113970.234	158242.66	128260.58	123910.016	116149.2	131227.4	127758.8	50577.656	47464.51	45417.22	48062.965	51249.992	55006.445	52634.484	0	0	0	0	0	0	0
Q8C3J5|DOCK2_MOUSE	2183846.5	2349958	2170479	2362524.2	2245346.5	2366013.5	2745276.2	1688883.4	1821835.4	1695136.4	1746370.4	1642904	1776613.1	2023355.2	2159570.5	2372056.5	2242788	2364468.5	2257764.8	2364627	2716599.8
O55128|SAP18_MOUSE	335125.5	377380.47	357376.44	413394.44	404053.72	406984.28	436400.44	151711.47	168260.45	161590.7	175138.53	164157.4	169857.98	187256.45	280917.4	300955.8	284709.4	345796.38	341562.56	333594.47	348896.03
P30681|HMGB2_MOUSE	2142078.5	2742563.5	2556277.2	3105168.2	3008691.5	2806936.2	3029297	2469354.8	3023765.5	2752348.5	3474906.2	3314542.2	2947049.8	3296546.2	3124112.2	3985476.2	3663695.5	4700783	4499000	4003299.2	4589048
Q0VGM9|RTEL1_MOUSE	11514.273	11045.669	11566.536	12178.937	11361.203	11526.725	11404.19	0	0	0	0	0	0	0	0	0	0	0	0	0	0
Q8R4V1|NFAM1_MOUSE	0	0	0	0	0	0	0	63795.777	67001.67	61702.742	63512.484	60331.71	66702.89	70673.22	0	0	0	0	0	0	0
P60334|CDO1_MOUSE	94096.305	105736.36	96552.29	111778.77	107414.72	113798.77	128561.55	26064.416	25201.896	27298.53	31132.234	31316.682	33617.188	34045.18	25223.941	27163.889	24533.783	30478.312	27051.688	31488.39	36499.625
Q9Z204|HNRPC_MOUSE	2056017.6	2367831	2204666.2	2543688.5	2447487.2	2533243.5	2712039	1445454.1	1757310.4	1645250.2	1883753.5	1801714.9	1865291.1	1999549.9	2285691.2	2687312.8	2593630.8	2954398.2	2815632	2906635.2	3119337
Q8BH43|WASF2_MOUSE	647231.1	819000.44	686296.25	766717.2	713261.75	885560.4	835230.25	532048.25	581693.1	559245	605245.4	608320.8	602450.7	649428.2	796009	944001.06	857912.8	932750.6	900578.94	992222.9	1004179.6
Q9EQN3|T22D4_MOUSE	46563.797	55053.414	45074.68	50009.22	45718.188	55522.14	52607.465	112461.23	98197.69	103579.39	101448.94	94209.16	113218.695	114448.22	109467.72	79559.72	76992.8	72944.766	62563.492	74487.305	86592.414
Q01730|RSU1_MOUSE	807458.06	908121.06	847975.44	912260.5	885830.06	938239.2	1047080.44	872847.56	992044.1	926501.6	1051256.2	1008328.25	1021153.75	1146313.4	1294757.5	1436657.4	1311721.2	1537053	1458718.9	1485551.2	1656078.4
Q8VCR2|DHB13_MOUSE	245909.08	274146.7	275958.78	301581.12	282942.22	283314.25	320634.8	316437.25	380834.06	356247.72	434400.62	405806.25	402038.94	473551.38	383677.47	451767.03	431421.06	502285.22	465981.44	482135.53	564854.25
P07309|TTHY_MOUSE	0	0	0	0	0	0	0	30925.137	29561.598	28901.295	33201	26469.39	32527.34	35462.207	35725.4	33064.848	31426.668	36055.42	28945.59	34931.902	36500.383
P42230|STA5A_MOUSE	127695.49	144792.53	144327.66	120786.09	121177.78	114713.266	149186	35839.8	44253.594	49672.715	34771.19	31545.488	32981.516	48936.34	22581.012	33482.43	34139.42	21411.549	19035.725	28407.654	35153.17
O70589|CSKP_MOUSE	8004.746	8180.8438	7037.8184	6280.054	8417.901	7224.3457	7463.803	2452.5457	2919.201	2659.9287	4958.594	4701.675	4962.5425	5501.069	5407.1143	5363.005	5235.31	2600.6216	2750.1921	4644.3003	5483.558
Q9QZ73|DCNL1_MOUSE	57076.074	58825.58	59551.96	71730.195	67755.34	80194.55	72618.55	0	0	0	0	0	0	0	87395.94	94473.516	93997.16	111660.06	106659.37	136850.36	129001.78
P54987|IRG1_MOUSE	1152035	2292589	2872857.2	1662331.4	1916442.5	2118703	2943970	2128456.5	3800082.8	3965921.5	3108714.5	3370697	3518450.8	4524190	1434119.1	2504931.2	3022882.2	1870219.1	2055377.4	2306171.2	3090555.8
Q99PU8|DHX30_MOUSE	0	0	0	0	0	0	0	19891.043	23520.678	22464.12	21820.703	20695.885	22282.297	26364.145	0	0	0	0	0	0	0
Q9CQU3|RER1_MOUSE	43986.156	46848.043	44819.53	64164.875	66820.21	63220.566	60956.812	40852.21	46912.83	44643.785	69547.016	65083.562	62910.637	62197.96	91850.5	94252.04	95942.75	117475.91	106493.87	109435.57	116349.266
Q61115|PTC1_MOUSE	102615.65	117078.64	122745.766	131797.1	123274.14	127798.95	140082.1	99063.78	119439.62	122054.61	129519.375	134597.25	132236.25	141340.5	77423.22	83308.82	95263.24	102592.72	102155.37	98048.51	100143.984
O35083|PLCA_MOUSE	46029.586	47976.14	56562.074	53037.062	50892.43	54534.703	57145.996	76145.53	84665.92	90765.01	80530.42	79593.67	87626.305	101197.45	68232.74	63808.047	65021.34	64714.742	57195.71	79987.75	71342.27
Q9ERN0|SCAM2_MOUSE	799223.44	962682.1	827053.06	1030798.3	1037099.8	948604.5	1111516	524886.5	600396.1	528323	662878.25	646312	620685.75	740510.4	608112.1	669790.2	602653.7	706112.6	709841.56	692056.5	802870.4
P14234|FGR_MOUSE	486602	585688.3	554841.8	537381	521774.6	593168.94	611495.5	295571.2	355387.28	323857.66	325712.38	313417.7	341599.66	351518	534579.25	609645.1	578552.7	552529.3	548991.3	605514.56	637708.94
Q9D1A2|CNDP2_MOUSE	10602385	12108091	11280043	13094550	12706010	13097892	14946363	10002163	11382757	10524823	12099212	11726165	12260671	13743680	10497912	11927029	10843149	12545053	12269284	12686198	14435756
O09000|NCOA3_MOUSE	9172.101	8954.795	9576.313	12056.59	12210.28	14820.6045	12687.308	7590.482	5854.467	6500.9604	7237.859	2795.2715	6262.6895	6261.5884	0	0	0	0	0	0	0
Q9JI18|LRP1B_MOUSE	41116.31	38301.395	40742.297	47986.902	53216.605	37981.215	45753.918	28141.725	30186.424	25227.129	35674.73	30283.002	30502.27	34775.406	0	0	0	0	0	0	0
Q5SF07|IF2B2_MOUSE	156085.12	183703.34	160401.3	184987.86	178796.78	203077.25	193896.69	22526.889	24078.549	21146.824	19885.15	22734.613	28221.773	29332.928	85233.56	73827.836	75304.5	85801.31	92141.945	76930.67	76836.125
P98083|SHC1_MOUSE	58684.14	77377.1	73195.2	56447.28	52446.297	64435.793	62399.836	104593.766	116522.27	121019.164	109303.72	103863.24	115695.19	118285.13	136562.25	155512.81	151966.22	139304.47	137699.48	145821.39	160003.06
Q8BX80|ENASE_MOUSE	44500.16	35846.46	39030.582	29326.818	26434.898	33006.703	32857.156	52750.53	46670.664	49392.36	52599.53	50680.844	52704.516	49094.973	34274.07	29094.852	26881.266	32129.67	28992.543	32168.428	31927.375
Q8BI72|CARF_MOUSE	0	0	0	0	0	0	0	52610.164	57165.72	51062.07	54141.36	56944.312	58399.766	63217.08	76043.77	99893.61	96156.67	94212.61	100264.734	99969.57	107321.086
A2A432|CUL4B_MOUSE	15074.097	12782.109	13049.206	15867.78	18466.322	15474.408	15490.01	12315.242	14114.351	13625.177	15388.638	14670.405	15282.432	18564.002	11587.236	16817.959	14040.965	18918.967	18241.533	17809.328	18023.213
Q9D486|CMIP_MOUSE	2346.374	6517.228	2854.353	3541.9165	3248.1768	3602.6182	3454.0674	2714.9397	1096.3053	1292.043	3321.683	2563.0374	5124.4893	3764.572	0	0	0	0	0	0	0
Q7TN22|TXD16_MOUSE	50059.95	60828.027	53819.855	65740.81	65098.797	71821.875	68085.77	0	0	0	0	0	0	0	73943.88	88759.37	73363.69	90497.195	88560.3	94959.06	101774.19
Q9D3E6|STAG1_MOUSE	90353.125	98363.53	95938.43	103404.11	106586.27	102719.03	107136.45	9007.9	9136.979	9295.446	10399.915	7576.2334	10917.445	8575.043	54302.332	62253.266	53859.934	75890.82	67683.72	70688.16	57396
Q7TQK5|CCD93_MOUSE	264448.1	279901.7	262342.78	268852.47	269490.25	271740.88	301162.2	224315.78	243262.48	239115	263528.16	254628.92	263584.7	268126.56	513387.88	579361.7	520777.4	566240.06	532217.5	557957.75	574194.6
Q9CQW9|IFM3_MOUSE	93992.8	104989.586	103631.57	95606.625	92869.5	100791.375	105904.22	53888.164	68964.92	71708.06	64021.28	70029.2	78549.695	77022.68	52031.805	61515.51	59645.46	59421.508	61896.742	58474.695	76849.51
P14685|PSMD3_MOUSE	1624913.5	1906756.6	1827057.5	1807777.2	1704704.1	1914992.1	1944651	1206131.5	1285051	1329092.1	1300566.8	1234149.9	1351302.2	1447907.8	1621415.2	1789072.8	1841102	1794975.2	1707296.8	1799049.5	1902477
Q99LI8|HGS_MOUSE	547542.44	617967.75	561737.6	631278.2	647684.75	642555.9	671510.1	497080.3	582143.56	552200.5	592373.56	575293.4	595677.94	620675.8	913353.3	1033963.75	952901.1	1047681.75	1047526.4	1036769.1	1124260.8
Q8K183|PDXK_MOUSE	1295830.6	1386350	1283938.4	1515932.5	1423912.1	1506288.6	1592029.6	1508666.4	1673434.4	1535825.5	1881490.8	1795256	1869102	2003194.4	1572486.2	1725422.8	1567143.4	1988857.2	1899456	1892387.5	2061564.4
Q60769|TNAP3_MOUSE	68714.56	62238.438	57895.75	58718.906	56311.703	58123.297	80503.164	39135.766	34711.484	43087.39	32034.78	37648.12	32791.88	39873.164	134112.08	118031.18	112751.16	110246.61	101079.97	122702.98	140724.6
Q8C5L7|RBM34_MOUSE	3266.852	2548.4607	3292.4082	2420.3538	2295.4526	3124.652	3395.081	0	0	0	0	0	0	0	0	0	0	0	0	0	0
Q6PEB6|PHOCN_MOUSE	201184.62	220404.25	213152.7	229522.23	220150.53	242784.03	280423.12	115086.53	113297.33	118853.734	121759.91	120015.875	127079.92	147349.84	270958.8	295407.44	281076.56	334031.7	321994.8	329550.8	370544.9
Q9CRY7|GDPD1_MOUSE	105436.94	98620.625	90395.68	88036.84	92992.39	87857.22	111706.31	72042.83	88545.26	83630.83	74885.89	78473.625	75768.64	92043.86	0	0	0	0	0	0	0
Q3U0V1|FUBP2_MOUSE	2508421.2	2883589.2	2660516.2	2933274.5	2868077	3008551	3269909.5	1999935.8	2357530.2	2111765	2459136	2421650.5	2456739.5	2649030.5	1995970	2337638.2	2172394.5	2327030.8	2300784.5	2461305	2612430.8
Q8R0G9|NU133_MOUSE	243771.05	237936.97	243091.94	242072	239309.77	281064.22	279759.06	85905.74	101070.85	90176.55	92763.14	91519.31	104277.58	116655.67	218554.44	233597.97	247796.33	233461	235448.22	245379.86	277793.94
Q9ERS2|NDUAD_MOUSE	176635.38	193958.05	173567.66	207932.84	175191.48	197993.97	234409.4	109798.17	136719.67	122234.56	135313.25	118037.63	133080.31	159448.62	242457.08	265158.34	235132.42	264384.5	250900.75	257199.8	307672.2
Q8R4C2|RUFY2_MOUSE	36951.05	40821.566	34890.934	46289.43	42888.89	48246.504	49007.547	0	0	0	0	0	0	0	53989.656	61478.664	54872.016	68636.09	63336.445	72522.734	67411.05
Q6P5F7|TTYH3_MOUSE	1536.4939	1787.3689	1275.4497	0	0	1766.0408	1564.5009	0	0	0	0	0	0	0	8160.3965	11309.866	7380.831	3497.3552	3838.9124	7837.5464	7239.7305
B2RXS4|PLXB2_MOUSE	1118842.8	1195578	1106132.6	1197552.6	1160344.1	1319329.1	1350723.8	827235.6	923349.75	964559.1	909537.6	878704.75	976469.2	1087743.6	1021263.4	1084185	1116738.6	1108271.5	1068497.9	1190485.8	1246069.9
P49717|MCM4_MOUSE	0	0	0	0	0	0	0	28346.754	26094.764	30809.418	28416.492	30449.305	41941.22	34489.375	26802.65	22145.625	29138.176	27135.586	26274.406	34461.75	34205.883
Q8BK08|TMM11_MOUSE	82262.17	103203.76	84984.14	97372.53	86011.766	117490.93	102882.78	60059.668	68364.41	64273.848	59944.7	56630.055	67774.79	79835.8	0	0	0	0	0	0	0
P62334|PRS10_MOUSE	1142789.5	1263791.6	1191163.2	1295480.4	1240060.8	1309057.4	1428310	738767	806659.06	767919.4	809465.1	738019.44	821688.25	895470.75	1055216	1146747.5	1058028.5	1162304.5	1124660.8	1178564.8	1256132.9
Q80VJ2|SRA1_MOUSE	41417.227	44592.17	46001.156	40421.062	40120.305	41959.203	51697.25	21271.82	24885.014	20622.79	25646.293	24952.855	22486.096	32011.938	54736.203	66337.016	60479.89	65456.227	61681.734	65710.47	80240.484
P63037|DNJA1_MOUSE	352530.38	385667.4	395039.44	361025.9	346552.34	387110.7	425753.4	355539.75	398583.38	389704.88	388320.2	367045.03	408681.22	438826.44	528743.25	615449.5	589487.25	609578.94	595568.94	630959.1	666217
P62281|RS11_MOUSE	1885903.2	2281287	2024267.6	2510508	2434275.8	2483913.5	2630536.2	2118202.8	2488862.8	2325861.2	2687669.8	2635591.8	2672875.8	2859794	2261488.8	2704986.2	2486809.2	2950213.2	2857938.8	2875608.2	3162580.5
P00342|LDHC_MOUSE	1444134.2	1381611	1361226.5	947452.06	870601.8	923700.9	1575001.9	1557825.5	1617927.4	1528935.6	1221339	1145774.8	1268310	1755842.9	470972.03	480506.3	437003.7	373564.2	337462.62	394314.94	549287.44
O88851|RBBP9_MOUSE	38993.844	39295.39	40211.7	46504.9	46042.453	45533.07	41509.17	0	0	0	0	0	0	0	0	0	0	0	0	0	0
P09405|NUCL_MOUSE	5349667.5	6743611	6257763.5	7138614	6852663.5	6830759	7575865	5077823.5	6344153.5	5866366	6789508	6527480	6631049.5	7219730	6016590.5	7605087.5	7075408	8034614	7687414	7855369.5	8494821
Q8R2Q8|BST2_MOUSE	148426.19	183914.16	279990.97	164299.22	201591.88	179919.53	247706.97	83147.52	106074.4	157269.78	93708.555	104439.1	101406.11	130191.1	113910.8	148479.4	229476.98	142403.25	150689.62	147355.98	183377.84
Q91VY6|CYTIP_MOUSE	60088.164	52839.965	48683.344	56828.93	56576.086	63469.586	56528.67	0	0	0	0	0	0	0	43085.84	42494.508	40003.66	47568.715	42258.016	48778.27	47501.617
Q6PE01|SNR40_MOUSE	39894.406	43006.68	45106.85	47293.43	45046.062	46217.246	48713.508	103860.42	101251.51	107017.45	123646.375	127034.8	148609.16	143413.2	79838.984	78170.766	80795.41	82541.43	88271.16	88543.234	99622.55
P49446|PTPRE_MOUSE	151472.39	156323.52	168009.38	155694.2	139956.64	164357.5	177360.61	105852.81	121560.59	125452.375	108848.31	105328.56	111979.125	122789.33	127973.016	138477.81	138829	136259.9	137357.58	128610.7	144957.2
Q8C0L8|COG5_MOUSE	30364.766	25867.041	26119.783	25498.496	25803.129	25903.127	26897.125	42300.99	38559.355	38383.805	35063.95	36030.754	45420.773	46658.23	83910.2	80066.836	82085.28	82843.61	83455.04	87090.664	93427.125
P28665|MUG1_MOUSE	215305.39	278759.3	233517	251102.36	264449.53	236276.25	266556.44	218590.19	288227.56	228763.22	232632.62	267612.53	236493.45	270465.8	179957.06	241577.78	194543.55	210089.8	231468.69	198488.75	218668.2
Q9DBX2|PHLP_MOUSE	0	0	0	0	0	0	0	10457.853	11831.444	11111.625	9895.68	8543.219	10788.431	13611.016	12622.628	16857.188	17151.592	15459.045	12703.34	16337.419	17645.2
Q9JIK5|DDX21_MOUSE	837647.75	946921.8	913552.94	989047.94	957598.1	981353.1	1074661.2	657288.44	733791.75	744056.6	748051.6	753924.1	784528.8	828175.8	899741.5	1010832.9	1009066.3	1049642.4	1070266.8	1122102.9	1205066.9
Q9JIY0|PKHO1_MOUSE	280895.1	290414.2	280745.2	312165.56	276898.2	346515.06	360448.28	158756.66	154831.38	142880.69	160701.98	150037.62	158059.8	157572.92	249094.27	220012.52	225043.92	246463.16	235337.69	263865.6	252195.44
Q8C129|LCAP_MOUSE	764923.75	853996.6	810272.6	850654.2	814705.56	891546.75	1004864.8	753770.25	794450.3	755634.1	840337.3	828265.6	854750.3	955365.3	957350.7	1034799.56	984096.25	1115044.5	1058286.2	1151635.2	1234071.2
Q60597|ODO1_MOUSE	1591749.2	1607741.1	1497791.4	1579583.4	1495558.1	1672742.6	1862105	1847059.4	2001708.5	1869588.5	1923131.2	1851286.1	2095816.1	2357051.8	2342692.2	2510822	2317287	2475194.5	2395099.2	2628510.8	2912360
P58854|GCP3_MOUSE	109449.19	108369.14	104129.555	111891.93	118304.56	137880.14	131569.23	304356.8	363618.7	366104.2	352845	364558.6	385844.25	418427.9	85662.234	104232.12	98136.85	98185.34	101277.42	106328.02	120871.23
O35316|SC6A6_MOUSE	130154.37	133942.03	136660.03	127074.43	116902.59	137360.14	141973.25	141270.8	161317.53	135787.61	156143.83	154554.94	161314.22	175442.38	104971.734	128099.11	121410.17	125457.86	131368.31	143576.61	148682.45
P28798|GRN_MOUSE	1956374.5	2100774.2	1866060.2	2311729.8	2195043.5	2245805.5	2299430.8	2143705.2	2374841.2	2070293.2	2656101.5	2639735.8	2425810.8	2630687	2355407	2589199	2207949.8	2978556	2837222.5	2716387.2	2853631.5
P18653|KS6A1_MOUSE	144357.62	152248.34	139324.17	145074.77	132073.8	148944.55	171764	50492.023	52659.285	50937.27	54260.79	47080.023	59879.785	57916.695	56821	58799.207	54229.168	51568.945	49770.85	54453.973	64523.297
P20108|PRDX3_MOUSE	685623.94	785080.06	726187.56	755676	710123.44	765231.25	844937.2	501818.06	530748.25	508074	572221.1	509508.94	563093.94	617758.3	626825.56	676815	640047.1	720611.94	675772.7	723074.5	773505
Q9WU84|CCS_MOUSE	61685.344	67887.87	55839.285	63972.082	61935.5	69508.08	60608.754	37928.008	37705.957	41163.344	42208.777	42710.242	38781.508	35578.598	145572.31	178572.48	144495.66	170948.38	147736.23	168782.2	165122.4
Q9JI81|CAT8_MOUSE	232082.47	209023.7	179179.66	269429.2	229530.52	264841.78	253303.25	206775	201637.27	162562.88	233758.62	203910.66	244613.08	234493.03	319989.12	268554.75	258816.27	389956.12	330753.7	393478.06	398017.38
Q8C5H8|NAKD2_MOUSE	0	0	0	0	0	0	0	0	0	0	0	0	0	0	11361.448	9653.143	9237.658	10541.342	9339.078	10260.238	10084.633
Q9Z266|SNAPN_MOUSE	154726.44	173209	152930.4	184232.27	169057.84	189513.61	191221	47881.727	45291.047	47529.266	45196.965	43646.426	44787.973	53741.305	55899.266	54417.188	57717.72	54293.438	51547.55	59691.06	61021.664
P97484|LIRB3_MOUSE	470715.47	427418	363644.03	405826.56	376985.2	464395.44	439232.47	313803.16	356224	330631.72	390100.78	401997.12	392366.94	418333.88	408682.2	471729.12	426013.38	452737.22	443094.84	440845.03	449003.44
P28741|KIF3A_MOUSE	97741.86	94306.96	94403.586	116710.65	112557.836	121776.34	112039.75	124884.64	155804.53	147217.64	127263.34	123298.086	132171.86	143917.2	80562.56	98888.5	99993.34	86140.62	84551.94	89020.47	89108.05
Q8C3R1|BRAT1_MOUSE	27091.434	23866.078	25974.309	23077.754	23060.12	25669.824	32007.715	19205.863	16914.227	14640.06	13732.172	14620.735	11719.991	19785.09	16637.16	13998.439	14659.384	13963.296	12621.72	14241.204	14290.651
Q9DB73|NB5R1_MOUSE	227484.23	236624.53	219729.44	249205.84	235070.78	250881.84	281004.7	134690.1	138658.94	135492.81	132510.86	133227.56	151212.4	163721.72	266690.12	283831.88	252031.69	268541.8	266219.62	280409.25	337756.22
Q6PF93|PK3C3_MOUSE	66662.19	60080.33	67900.49	62513.367	66186.44	67565.65	81068.15	138131.3	147205.3	148312.02	142214.69	146232.8	153930.47	174806.58	29805.223	23951.584	24087.742	25480.783	26607.941	28515.555	25719.299
P97300|NPTN_MOUSE	238644.8	273605.25	288864.25	283100.53	262596.75	289212.44	285569.5	267200.44	293847.75	286116.94	310017.6	291504.25	318458.78	323639.25	205685.02	218727.88	214917.62	218439.52	211825.4	224000.92	239100.72
P63168|DYL1_MOUSE	131550.05	150723.81	140696.5	166941.92	162868.19	160698.2	178787.22	152629.95	190848.39	151256.52	185854.72	161343.81	169797.56	188264.58	380270.75	468556.12	415417.7	469198.8	483906.88	452268.38	511027.75
G5E870|TRIPC_MOUSE	359486.2	389435.22	388174.44	410178.62	404406.22	464440.3	491137.6	445615.28	526432.94	483680.25	536334.94	552925.25	511855.2	598187.9	525896.94	551506.3	563940.8	566516.9	568097.56	577693.2	645350.56
Q8BIJ7|RUFY1_MOUSE	938983.1	979652.25	902381.2	1084817.1	1056365	1100138.8	1173377.4	695374.7	714816.44	714009.9	783863.2	774053.56	839335.1	862991.1	929988.25	994320.6	972029	1044432	1037033.7	1119238.6	1141923
Q922B2|SYDC_MOUSE	2338568.2	2544965.5	2481921.8	2800315.8	2697145.8	2759118.5	2962307.8	2033922.2	2177278.5	2105228.2	2294024.5	2196327	2282360.5	2463820.2	2711628	2965616.2	2730721.2	3092056.5	3033440.5	3089572.5	3313761
Q6P1E1|ZMIZ1_MOUSE	35901.098	34062.367	33729.58	36011.484	38473.023	40115.84	48696.65	58673.742	60956.324	58136.96	53970.633	53902.68	64720.383	67154.516	44179.945	44649.875	42886.395	46079.39	46468.31	49713.652	51053.707
P10639|THIO_MOUSE	4193168.8	4860762.5	4492154.5	5165814	5080194	5178337	6048260	4506546	5350659.5	4902624.5	5523352	5581643.5	5552695	6530785.5	4310720.5	5008308	4552166.5	5383267	5346765	5276397.5	6041139
P35700|PRDX1_MOUSE	18525764	23830382	20950666	24580844	24741152	25036652	28582458	18774448	23867644	22074532	25075324	25135478	25239272	29723260	21199050	27782552	25700410	29570104	29785208	30430896	34029764
Q60749|KHDR1_MOUSE	314300.8	347744.25	327323	369101.5	355173.88	362780.34	404262.3	366436.88	367184.03	352537.72	420540.3	417359.16	390486.22	444948.9	701703.56	774261.25	727371.94	865061.2	840716.56	823998.5	869098.3
P99027|RLA2_MOUSE	3861807.8	4563040.5	4145625.8	5089547.5	4719068	5133887	5394682	3018743.2	3678270	3333650.8	3954748.2	3809209.2	3953909.5	4321786.5	4049638.2	4709634.5	4351428.5	5571193.5	5053244	5254127	5797927.5
Q811U4|MFN1_MOUSE	40803.71	38275.566	48404.79	39170.83	42710.656	52583.996	61975.812	36288.176	37107.17	44632.4	37651.37	37558.65	43591.266	44981.57	35241.152	38665.047	49830.664	39551.11	34699.08	42553.883	50640.305
Q91YH5|ATLA3_MOUSE	764814.06	832596.9	833070.75	886263.7	857287.44	905901.7	970327.5	520111.72	526350.2	529242.75	525891.75	537358.5	586129.8	598932.8	729643.56	784648.75	751615.56	799218.2	814519.6	861096.5	904578.75
Q8VI75|IPO4_MOUSE	235544.47	262993.66	250711.05	239676.22	230363.8	271482.62	279636.78	154527.78	177005.22	158499.6	159424.22	146485.28	178458.05	180795.1	118900.695	130672.36	133733.78	98905.45	96150.62	132365.89	139021.28
Q3UJD6|UBP19_MOUSE	34959.715	25442.588	29599.002	49081.75	51832.277	33933.71	46011.395	33190.156	33064.785	32887.09	44329.12	47505.203	38512.234	38062.684	30391.03	33494.418	36006.32	42750.97	48504.23	36531.758	40331.664
Q8VC31|CCDC9_MOUSE	140180.66	157948.78	143165.25	174283.58	173503.19	168506.19	176461.12	99339.16	116721.78	113015.95	125487.1	121169.54	125394.625	127939.87	122887.31	143431.95	128235.77	142633.77	144149.1	138415.9	150560.06
P12388|PAI2_MOUSE	236580.27	263613.62	304461.7	268905.34	253622.66	257243.77	310413.78	251691.27	294784.62	326248.97	300120.78	253018.64	280758.53	326434.12	286448.66	354902.38	385718.38	345595.25	315488.7	342650.47	395078.8
Q8C1Y8|CCZ1_MOUSE	68166	62967.766	56542.89	58164.887	60713.66	64879.266	70247.11	0	0	0	0	0	0	0	55693.406	55632.484	47765.496	56902.062	51024.574	58780.89	57918.04
P25911|LYN_MOUSE	328811.8	330141.8	337912.5	322690.88	322564.94	336817.62	397764.34	343950.8	370079.2	383217.8	342853.06	357437.56	393276.9	448739.22	485815.78	548829.94	567877.44	476430.84	496860.06	554747.4	694379.75
Q925I1|ATAD3_MOUSE	388699.38	420212.88	372826.03	441223.5	430761.12	442320.94	466538.7	225698.6	248593.38	230825.06	281644.38	264499.8	277154.78	295905.62	196221.64	205904.69	202438.44	244328.95	220183.62	234162.8	241731.53
Q9Z277|BAZ1B_MOUSE	211400.27	223223.36	227225.89	216641.77	217065.06	244917.22	254514.3	227559.7	249318.39	236910.36	249551.52	226320.53	256744.12	279574.78	239699.14	257351.62	264957.1	255395.56	251558.58	275486.4	286787.06
P97369|NCF4_MOUSE	1313571.6	1483158	1546474.8	1477085.9	1455001.4	1462354.4	1705392.2	1241367	1439230.2	1359039.2	1459765.4	1349897.1	1408664.6	1652047.6	1518163.4	1707373.1	1653240.9	1717552	1654625.8	1673298.9	1926909
Q61142|SPIN1_MOUSE	0	0	0	0	0	0	0	0	0	0	0	0	0	0	19794.562	24049.05	20980.045	19286.328	18344.2	19079.492	21800.24
P14602|HSPB1_MOUSE	123120.57	124656.64	118784.33	117341.734	100266.09	119276.39	140470.19	0	0	0	0	0	0	0	144992.78	163788.69	148643.88	142750.7	132977.25	162973.62	159272.1
Q8R0S2|IQEC1_MOUSE	18752.906	17825.268	16840.69	21789.115	18173.406	26197.488	21958.982	43950.883	37399.414	38428.418	31975.953	34051.906	41983.492	41614.36	31553.96	24395.416	20845.682	15259.992	17551.19	19167.172	20854.652
Q99KV1|DJB11_MOUSE	672771.4	756224.5	730599.9	832653.2	802747.75	851544.06	929611.06	638420.75	695279.1	689237.4	795846.2	750005.75	814585.3	886166.94	674653.5	764999.94	737885.5	858720.56	810345.5	875377.44	939514.9
Q9DD03|RAB13_MOUSE	17607.68	18265.598	15450.435	16813.266	15767.003	19280.021	15663.652	0	0	0	0	0	0	0	71907.38	76154.42	70723.55	77898.09	69578	79703.55	83447.94
P26883|FKB1A_MOUSE	416924.38	479498.2	447964	482451.12	471452.3	490020.5	515382.06	549327.7	632108.25	592134.25	611255.5	621351.56	599493.6	670155.25	561106.1	627733	591630.2	617465.25	609246.94	621338.6	662140.6
Q9D0L7|ARM10_MOUSE	121192.18	114367.98	127482.45	127537.125	118302.54	129205.664	141577.9	57439.28	63116.395	56051.02	61063.39	54024.363	65406.37	69927.45	184168.62	205612.94	183705.06	198367.06	194320.31	219260.94	237663.28
Q99LT0|DPY30_MOUSE	91438.54	90154.016	91673.336	100691.734	94969.06	98810.79	92711.44	29996.889	26964.564	31009.947	28587.809	27687.309	28079.998	30861.838	99033.305	104877.27	108015.41	128544.11	111650.69	111961.92	121705.13
Q62348|TSN_MOUSE	384934.22	408098.34	367698.94	413403.5	396199.62	423637.28	463047.06	441673.94	479024.9	445375.78	429167.66	419620.8	484799.28	538760.9	297381	324551.12	315638.38	330113.62	324892.06	374903.28	393930.12
P60843|IF4A1_MOUSE	3401447.5	4102373	3756231	3512572	3274616.2	3649211.8	4631154	2700994.5	3270432.5	3072744.5	3089555.8	2948907.5	3205355.2	3863629.2	3416741.8	3998966.8	3767840.2	3746160	3581333.2	3886296.8	4637551
Q9ER88|RT29_MOUSE	56693.324	63801.17	53557.41	51418.492	49988.86	58486.68	65302.68	48962.008	49293.36	46557.06	45193.273	40772.906	47731.03	56906.438	22322.37	19116.79	25380.97	18546.406	16912.832	21135.531	22226.55
Q6ZPG2|WDR90_MOUSE	51788	60897.234	64707.812	62407.387	62258.625	63019.496	72907.66	0	0	0	0	0	0	0	0	0	0	0	0	0	0
Q64704|STX3_MOUSE	140180.73	145154.97	134361.67	146594.1	141184.58	164311.86	171646.44	91540.266	90713.01	97687.07	88098.055	91413.33	100934.83	96283.57	69625.9	58361.965	66875.54	62377.074	59891.305	66996.28	71267.234
P35282|RAB21_MOUSE	493804.25	526154.2	533025.1	554737.3	525945.94	575341.5	613167.6	175260.34	174917.4	168780.75	171980.6	169166.72	186772	197681.83	425317.16	460728.16	459109.2	498162.97	478647.75	488210.88	534264.6
Q8K1A6|C2D1A_MOUSE	44403.633	45635.875	47714.348	54779.375	71103.6	53914.406	58800.33	55155.734	52386.203	51094.797	60245.766	66505.28	61471.83	59833.93	63501.906	77825.56	69666.21	89462.945	96614.19	82024.93	86071.41
Q8K2C9|HACD3_MOUSE	34737.51	32604.91	40649.62	38454.96	32024.33	39694.734	43864.34	0	0	0	0	0	0	0	40604.227	48213.785	47505.22	50239.39	44230.43	46096.285	57621.06
P02468|LAMC1_MOUSE	106520.47	104616.45	96533.78	106244.41	106604.63	114702.41	120627.49	93817.83	101727.42	93800.04	107718.03	102400.08	114638.805	105523.875	130241.59	117206.414	123471.7	130841.96	124000.875	146267.11	133354.92
Q91X52|DCXR_MOUSE	169762.36	191731.97	173276.64	186565.94	171760.14	229674.78	219558.31	141399.95	146815.73	142036.23	144535.77	147856.8	157084.89	159815.44	156330.97	162606.53	145798.72	178071.84	169815.34	189531.88	189010.48
O54781|SRPK2_MOUSE	10464.477	11611.059	14106.099	10152.32	10661.733	9769.1455	14369.051	0	0	0	0	0	0	0	19035.002	20618.406	22825.105	16607.736	15418.65	23762.77	22859.06
Q9ERS5|PKHA2_MOUSE	182912.89	203581.4	192753.72	194643.47	173002.17	205346.7	220398.69	215710.86	252602.2	231333.7	223794.66	230460.48	248979.27	283557.9	270555.9	284423.94	274154.75	288891.8	275445.34	295567.84	345991.03
Q9ERG2|STRN3_MOUSE	46261.156	43849.08	41371.68	36491.008	33870.06	47979.16	42229.6	69989.53	74785.81	71184.84	81086.29	72824.32	80114.33	86224.086	80727	77524.266	71685.14	70815.73	76482.125	84462.58	81597.99
Q9DBL9|ABHD5_MOUSE	21617.533	20726.613	21244.344	20946.285	17140.848	22790.139	22050.336	2952.2512	1673.8375	4595.7544	2173.09	1427.2493	1526.863	1658.8763	31395.805	29209.887	32446.488	27312.287	28106.994	26198.512	30495.736
Q5G865|DFA24_MOUSE	0	0	0	0	0	0	0	0	0	0	0	0	0	0	43276.78	40601.363	42751.117	52578.785	47399.473	61841.32	53298.793
Q9D8S9|BOLA1_MOUSE	27176	31064.934	28641.36	26883.592	27227.094	32419.574	33627.64	5876	7298.338	6836.689	5494.5176	6523.517	4923.8003	5401.2188	0	0	0	0	0	0	0
Q9D3B1|HACD2_MOUSE	27261.406	30331.865	27440.582	31460.785	32078.246	29020.082	34883.188	45909.617	48580.43	44841.043	39894.58	39571.227	37235.03	48921.88	14741.218	16266.532	14340.499	17393.197	18305.826	15640.435	21151.193
P59325|IF5_MOUSE	394474.84	442464.5	426322.28	480868.16	439103.38	458984.9	506453.6	402623.44	447543.62	439896.38	500397.88	482186.25	495081.06	527405.56	505884.5	547712.4	535605.9	609077.1	585171.06	604593.2	673270.9
Q9DBZ5|EIF3K_MOUSE	554983.5	635408.1	574055.25	676587.7	653582.06	688084.25	762728.06	538550.1	587525	562201.6	645969.75	616056	658947.3	713293.1	487729.8	546631.44	512089.78	598091.7	574443.2	612004.7	657709.6
Q3THK3|T2FA_MOUSE	122231.9	136838.94	130594.32	142579.53	125088	187900.31	168959.66	88939.46	105252.695	91764.49	106777.68	101702.94	148299.1	123787.74	279624.2	298478.7	284997.44	287272.5	258005.39	345683.78	334396.53
Q8K4B2|IRAK3_MOUSE	76533.32	84657.75	90219.53	75310.36	76088.11	79917.15	90300.67	136052.61	145122.19	145851.62	137829.12	123945.695	151102.55	151737.66	49365.777	50303.93	57722.062	54171.285	50076.22	61889.61	54654.938
Q8VD75|HIP1_MOUSE	2217090	2459199	2341642.5	2685621.5	2623900	2664854.5	2894953.8	1442505.9	1644074.4	1545035.4	1771867.6	1719239.5	1780960.6	1996899.6	2398552.8	2610556	2552232.8	2786545.2	2750285.2	2828745.8	3048353.5
Q921H9|COA7_MOUSE	13656.734	14857.832	14061.389	12861.601	15330.336	15054.092	13653.432	2939.567	2736.1658	2698.8748	1805.8217	4689.7266	4490.517	6532.39	18096.3	21633.635	17421.803	22763.346	18874.191	19640.555	21464.113
Q9JL95|PRG3_MOUSE	25910.78	27040.742	22614.086	20519.656	22452.145	21284.988	23692.283	42759.258	48051.97	38770.79	37261.832	33134.285	43168.65	46676.18	16979.564	18962.865	12410.401	14037.88	14593.948	13395.507	15343.014
Q9QZB7|ARP10_MOUSE	114130.22	134240.84	118539.44	126588.97	112965.77	144500.16	141269.16	113196.25	133161.38	125487.695	122318.36	117194.43	131000.305	159441.23	139731.33	140155.8	161050.6	138110.61	133127.58	142709.67	164329.38
P52792|HXK4_MOUSE	360852.8	400237.56	381274.38	467478.28	422315.03	486539.97	478740.94	364898.34	387207.4	362599.88	439353.78	447376.72	465370.25	482622.5	262601.16	326550.6	279247	353176.12	331703.9	384982.3	378937.3
Q99KW3|TARA_MOUSE	79178.95	81286	73834.2	75170.875	70087.64	75717.41	84811.125	61061.477	72635.02	70485.41	71270.84	72571.555	68915.24	71611.36	87618.46	107951.19	103568.33	96590.56	87382.48	98203.555	115850.29
Q9D6J3|YJU2_MOUSE	7919.014	6117.5093	7328.695	5852.373	5990.2983	5927.854	8216.787	0	0	0	0	0	0	0	0	0	0	0	0	0	0
Q8CBB9|RSAD2_MOUSE	601088.75	1123724.1	1245808.2	794011.4	1415160	851956	1946185.8	475819.53	918088.9	1022907.8	639939	1242846.6	700679	1661946.2	581067.56	1159709.8	1360894.1	753142.2	1420737.4	845858.2	2130558
Q61069|USF1_MOUSE	0	0	0	0	0	0	0	39669.203	14272.308	49108.594	10752.63	9562.589	8407.993	8577.819	0	0	0	0	0	0	0
Q6P542|ABCF1_MOUSE	645492.9	701587.4	697562	699647.2	683552.94	695943	777472.6	538662.94	592441.75	532640.75	592304.9	565344.6	606622.75	665609.1	814899	901584.8	860806.25	996545.7	940442.5	994213.1	1027292.4
Q9CQ56|USE1_MOUSE	74207.78	73123.61	75319.35	73193.82	65919.055	73327.47	72870.29	37913.934	41414.242	39562.336	41750.117	46845.164	45903.54	39674.89	155542.67	155323.44	150711.7	161993.17	163234.52	170508.84	166618.16
Q9DCT1|AKCL2_MOUSE	95047.8	106492.52	99748.63	112947.125	108493.56	109400.84	107046.2	57641.414	66965.97	62369.336	71524.42	64274.117	66854.97	66152.6	70102.61	68564.47	70612.125	69366.055	64983.945	65726.24	63009.117
Q2VPA6|HELQ_MOUSE	77981.34	97085.234	89738.04	67118.37	62241.41	65778.39	110078.72	92213.54	108084.86	96455.22	78643.12	76795.42	84893.41	128282.34	97555.58	117443.22	113109.35	86005.734	79447.01	90201.516	129106.984
Q6X893|CTL1_MOUSE	19918.06	12629.588	13887.391	10314.398	11701.885	13957.889	16538.22	0	0	0	0	0	0	0	7295.88	8088.919	7127.262	5878.647	3014.169	2596.3372	9093.45
Q8CEE7|RDH13_MOUSE	61357.96	65954.31	61771.195	62091.78	55820.57	66970.83	69508.67	12264.039	8799.453	10720.761	13457.589	9813.489	12174.634	12695.805	27427.594	30815.162	24661.879	33618.51	32241.412	31318.18	35226.676
Q8K1T1|LRC25_MOUSE	154068.03	163029.8	158114.55	174645.28	165220.66	174192.66	191562.5	120735.14	128108.38	132833.16	127715.01	128708.06	138451.34	155163.97	160836.52	172856.1	178956.45	184101.19	187557.6	208747.14	209064.19
O88533|DDC_MOUSE	378676.9	429968.06	391821.7	446703.44	417513.16	506896.06	473975.5	292126.28	336349.8	285664.4	326721.53	307386.5	347864.1	344916.28	478206.6	490596.8	479382.25	528451.7	535615	575118.4	571057.44
O08663|MAP2_MOUSE	234303.8	246068.75	247502.55	228613.47	236557.98	239295.81	271655.62	216235.81	216279.22	226085.48	202079.6	196399.9	203491.34	246151.33	268537.78	277171.72	295123.22	291408.75	270561.84	287491.38	326685.72
Q9D379|HYEP_MOUSE	5289.806	2801.2722	2589.7036	5071.5986	3164.7983	5484.624	5072.514	0	0	0	0	0	0	0	5870.83	2979.2688	3055.071	4145.3647	2131.5364	2562.3494	2118.6797
Q9Z199|SPT4B_MOUSE	9441.483	9664.114	9538.695	8881.641	7905.694	9248.477	10660.146	0	0	0	0	0	0	0	15765.023	19015.656	19748.082	20395.723	13696.881	20473.172	20895.613
Q9JL26|FMNL1_MOUSE	682634.56	734760.25	706597.7	763510.3	741760.1	778609.56	797888.7	713977.25	795938.06	721759.9	841365.3	811733.6	830757.9	866896.8	1132660.4	1233239.8	1132504.6	1249115.1	1235083.6	1257897.2	1383551.9
Q9CR26|VTA1_MOUSE	254792.8	330372.44	299227.4	306294.38	278317.56	374285.2	345970.8	101807.41	124237.9	122087.2	121826.04	123486.875	128193.55	145440.33	149332.72	175269.75	156569.52	174120.08	159273.16	185493.1	199527.6
Q9D6W8|BORC6_MOUSE	0	0	0	0	0	0	0	28918.197	17275.72	23178.564	18383.164	19584.986	23486.723	26555.703	21067.531	22850.402	19706.383	20523.65	18933.172	23164.643	22101.602
Q8K2Y7|RM47_MOUSE	0	0	0	0	0	0	0	0	0	0	0	0	0	0	13248.3545	14350.056	16382.341	15940.446	13988.971	17122.777	19744.137
Q9QUI0|RHOA_MOUSE	1201840	1375588.1	1239273.8	1530155	1491788.1	1468169.9	1633991.2	98716.07	115641.95	104305.31	103195.086	100142.03	117621.29	119162.64	1276846.4	1419668.9	1346334.2	1748940.4	1652710.4	1623873.2	1778378.9
Q9EST8|IKBZ_MOUSE	38597.656	50250.316	63158.26	42114.184	39779.953	36346.73	50695.324	11906.245	10823.748	23547.621	10733.166	10288.668	11241.127	14142.044	0	0	0	0	0	0	0
Q9CWH6|PSMA8_MOUSE	0	0	0	0	0	0	0	0	0	0	0	0	0	0	50078.297	51651.344	43893.46	44744.83	49961.414	43128.863	56734.67
Q60715|P4HA1_MOUSE	190580.17	195904.95	219934.95	201746.4	205656.31	221334.12	230356.47	110048.83	144008.52	140925.34	123344.93	125913.11	132547.5	142249.22	62628.477	79373.98	82774.945	63753.68	73358.8	76149.59	82001.305
P63325|RS10_MOUSE	2083534.4	2421579.8	2231063	2445775.5	2338996	2428519.2	2722444.2	1497423.5	1762461	1655801	1881125.2	1791618.5	1804399.2	2033160.6	2267726	2635196	2392654.8	2738619	2593056	2665047.8	3028789
Q9Z0H7|BCL10_MOUSE	88544.39	109363.22	115816.53	101899.16	106256.91	113449.98	117285.79	59879.215	64518.387	70827.805	59680.062	60922.805	65190.992	74129.09	71076.95	79606.06	83672.6	78403.766	81255.9	93578.6	93113.64
Q9D1Z3|ACKMT_MOUSE	0	0	0	0	0	0	0	38679.547	34812.61	37299.074	33131.06	31341.723	35418.477	37945.46	0	0	0	0	0	0	0
O70309|ITB5_MOUSE	42779.676	33240.336	27387.48	29467.098	24195.012	27226.88	43629.133	35264.71	34914.8	29776.666	32537.957	32475.66	35694.703	46821.508	56077.97	58885.617	57714.734	44578.7	44831.92	50454.805	58426.59
P68433|H31_MOUSE	1884518.5	2165839.5	2206902.5	3584987.2	3861122	2729051	5856672.5	2071435.5	2333585.5	2114641	2842944.5	2682604.5	2463604	2750800	1877244.2	2161753.5	1883630.1	2683148.8	2389197.8	2297200	2577243
Q8R1Q9|RBSK_MOUSE	67514.41	79891.47	72679.56	83973.79	76524.83	99252.74	89079.836	36317.168	51826.71	42810.785	42946.555	36286.26	54821.332	42947.65	0	0	0	0	0	0	0
Q60864|STIP1_MOUSE	2680999	3182173.5	3139292	3413007.5	3358213.2	3275012	3503228.8	1924887.6	2233871.5	2143205.2	2360664.2	2269329.2	2307188.2	2528659	2563886.5	2989413	2802735.5	3123244	2983696.5	3127441	3331918.5
Q9WUX5|IRAG1_MOUSE	31058.666	33541.74	34862.875	31716.594	29822.314	41819.273	43968.234	40373.57	39308.113	35294.594	42289.465	37902.15	43149.99	52036.227	28493.492	30979.604	27943.53	31089.277	27768.777	28177.404	39417.992
Q3UEB3|PUF60_MOUSE	505760.12	600288.8	582053.9	612725	585369.94	628037.44	686836.5	375289.62	472556.03	464336.78	442703.8	439097.88	468095.38	528754	382676.34	511192.94	464731.97	469037.9	489398	489886.72	551415.25
Q8BT51|COA4_MOUSE	0	0	0	0	0	0	0	0	0	0	0	0	0	0	14412.834	15557.6455	11618.161	14078.122	14765.9795	15267.741	18460.1
P63073|IF4E_MOUSE	522988.3	575574	544895.6	596832.5	585931.44	640274.5	643279.6	286721.25	328724.72	319356.94	368502.25	331298.6	372324.47	384430.56	592158.4	676156.25	626278.1	711118.75	661620.8	691324	763327.75
P47757|CAPZB_MOUSE	4029831.8	4674195.5	4318598.5	5086985	4907522.5	5049566.5	5584261.5	4266866.5	4957120.5	4603751	5377441	5193000	5358267	5888808.5	5225931.5	6147667.5	5702057.5	6660194	6392051.5	6579575.5	7292734.5
A6X919|D19L1_MOUSE	54144.594	43101.87	38567.61	40055.69	39837.48	41371.387	49153.992	14940.429	14018.89	20142.05	13981.743	18287.31	18117.838	15688.424	22240.275	24696.646	25021.955	28579.092	26216.879	32191.23	28345.678
P07742|RIR1_MOUSE	12884.388	11541.649	13379.87	14755.346	8615.754	11050.028	15175.112	33844.94	32913.137	30075.64	44979.695	37831.67	39984.344	47688.555	16126.024	14945.145	15147.5	16018.28	15701.054	18849.717	19597.227
Q9CQJ4|RING2_MOUSE	17071.385	18701.44	16493.54	18968.871	16013.042	22443.38	23378.16	0	0	0	0	0	0	0	0	0	0	0	0	0	0
Q8CH18|CCAR1_MOUSE	339824.9	415114.2	370220.2	393029.06	349996.9	448253.2	404784.62	167483.1	190895.4	158823.12	171454.47	168736.64	190783.03	188378.81	200403.5	228360.05	218638.25	227391.11	210112	249373.34	249372.5
Q8BWG8|ARRB1_MOUSE	177195.62	191617.81	174808.38	216022.1	226104.38	209463.19	218830.81	88795.81	90199.35	85733.875	109564.86	110024.484	103271.3	105963.016	216471.34	240332.4	212941.06	286116.62	282100.4	261078.84	271649.88
P85094|ISC2A_MOUSE	345458.44	456904.56	401927.12	393257.53	382572.94	400181.8	529825.75	310021.25	354106.56	324594.28	347438.62	326147.94	358559.44	411134.38	273411	332465.53	304896.2	304431	302682.7	319583.25	392877.56
P00375|DYR_MOUSE	30975.25	26323.758	29730.707	37640.848	30533.809	31825.129	35894.79	63782.03	67390.66	76016.125	74700.64	71455.75	66168.87	77419.49	53984.953	53214.156	52369.016	57185.938	49787.594	52111.96	61221.28
P16879|FES_MOUSE	107734.57	110428.78	125287.01	111642.695	110799.62	120659.9	117766.98	62424.594	63291.348	82140.55	52939.406	48298.664	55785.05	62004.66	240799.47	238004.42	229844.12	254382.55	242868.84	257742.78	267784.78
Q91W92|BORG5_MOUSE	17017.123	15367.327	14662.75	14259.923	12275.537	17678.73	12220.559	11975.457	10448.491	9918.872	11037.434	8388.354	14241.75	10637.754	0	0	0	0	0	0	0
Q9CZ28|SNF8_MOUSE	109692.01	124230.984	112881.11	124362.82	105210.05	131964.6	137302.94	64769.27	71404.34	63290.46	67820.73	66996.625	69940.45	83762.28	125724.51	141812.5	128181.31	146422.14	144250.3	142200.38	158840.66
O08795|GLU2B_MOUSE	1676108.8	1903668.2	1770229.2	2024434.4	1977490.2	2013867.9	2212920.8	1578239.1	1803085.1	1646973.1	1999286	1961965.2	1932725.1	2121423.2	1714148	1921692.1	1756474.6	2140184	2084617.4	2081238.5	2290032.5
Q8BMJ3|IF1AX_MOUSE	15507.587	20212.209	14265.331	18231.178	17019.795	20225.473	23391.803	71159.3	84325.01	72100.94	86926.06	78803.83	82318.07	91656.31	98270.086	116105.33	111886.89	122077.16	121203.93	119198.18	133678.88
P21550|ENOB_MOUSE	2798.9111	5022.1533	4762.7944	5080.892	4731.164	5695.5054	4851.3975	0	0	0	0	0	0	0	0	0	0	0	0	0	0
Q9CW46|RAVR1_MOUSE	155874.98	180612.61	168508.06	165226.06	162747.94	189338.89	188493.34	88660.8	108076.04	95422.19	105143.2	88880.24	105838.516	114961.48	192731.88	213302.05	205505.97	206431.47	201965.73	226865.05	254976.5
O09012|PEX5_MOUSE	3870.6995	4307.6104	2683.8816	2541.258	1702.3864	2263.9229	4099.499	0	0	0	0	0	0	0	0	0	0	0	0	0	0
Q9CQB5|CISD2_MOUSE	461741.84	567064.1	507120.75	603501.9	562037	594792.5	643158.1	572019.44	726005.9	628936	713366.9	704293.6	724449.25	778940.8	539344.94	677743.94	610016.56	669825	631031.25	678304.7	737558.25
P19258|MPV17_MOUSE	64013.867	68847.055	65762.72	78241.7	70778.5	74577.125	74176.68	60474.055	52411.617	52912.504	52406.223	47939.562	57600.625	63499.914	16882.025	10552.252	10684.83	13525.551	11590.959	13680.517	12561.117
Q9JLM8|DCLK1_MOUSE	0	0	0	0	0	0	0	5763.6963	6764.5537	6461.268	3074.1904	6677.542	3208.1074	9207.824	0	0	0	0	0	0	0
Q8CFX1|G6PE_MOUSE	227592.34	240319.5	244523.03	240279.05	229322.03	266622.88	271555.28	200296.23	222260.05	216976.97	220073.39	218794.84	242139.03	235700.12	295109.44	317810.97	299366.5	316088.53	313690.88	340003.94	368125.6
P60879|SNP25_MOUSE	73399.81	78359.49	72371.87	83699.25	78657.68	93048.7	99273.14	33633.62	32207.895	29328.754	40122.688	35548.695	40866.867	43853.867	116352.81	131671.22	121733.555	138557.28	141644.6	147566.6	161623.94
P22437|PGH1_MOUSE	25717.926	26905.975	28199.807	27094.043	27140.49	28554.635	25495.637	31454.514	39841.066	36350.434	43920.227	38955.12	43651.97	49687.215	34779.18	36824.863	40622.965	41360.188	44929.496	39165.98	42089.844
A2AIV2|VIR_MOUSE	0	0	0	0	0	0	0	9109.971	5704.519	5344.4814	6413.86	2347.446	5574.99	7651.5693	9327.089	6604.1304	6967.42	1105.9434	1765.0886	5425.0815	7446.3696
Q91YU8|SSF1_MOUSE	16135.121	12804.961	12486.797	11852.528	13040.22	14556.002	14680.133	35010.312	36274.71	32979.22	32821.188	30053.844	32200.322	36211.758	77981.31	90054.04	89990.945	87010.66	84472.125	95114.82	94207.38
Q920A7|AFG31_MOUSE	21533.066	23143.117	16949.496	21734.662	19733.3	19607.209	25990.902	23847.785	25015.236	19799.07	30677.371	30071.182	27671.514	27715.67	36449.84	34053.594	33641.754	38768.56	46020.676	46584.945	52484.637
Q9QY06|MYO9B_MOUSE	1059084.4	1123037.4	1044275.2	1124708.8	1050924.2	1188480.5	1220390.8	554232.5	562694.75	567932.4	567567.1	526827.56	573882.75	623499.9	1062082.9	1097558.8	1065845.5	1060443.8	1032226.5	1155259.9	1194504.9
P22315|HEMH_MOUSE	34782.848	35074.27	37443.734	36541.48	37199.195	37167.383	38732.59	97594.445	103012.6	108087.6	118916.42	122289.97	113826.34	123965.33	58828.91	58345.09	60346.72	62520.984	62465.87	61415.79	77195.49
Q78JN3|ECI3_MOUSE	0	0	0	0	0	0	0	0	0	0	0	0	0	0	17897.53	20986.244	22679.158	25242.328	22881.727	24022.52	22583.512
Q3UM45|PP1R7_MOUSE	457745.8	471459.66	454349.25	473264.25	469528.53	503473.53	547086.25	362382.44	399477.44	355325.4	397122.4	353001	369622.12	467333.97	533849.4	573755.1	544256.9	588060.06	565663.1	579830.25	659499.2
P58771|TPM1_MOUSE	144235.98	152204.83	129752.82	129083.74	122339.06	157209.75	166430.86	52727.18	49637.586	58765.63	53769.414	50379.152	56046.188	56841.797	61292.29	63849.86	59838.18	66139.766	57490.977	72489.86	63921.46
Q3TCX3|KHDC4_MOUSE	0	0	0	0	0	0	0	0	0	0	0	0	0	0	69162.67	67646.69	55144.6	85773.77	89818.086	75868.72	81059.36
Q6NVF9|CPSF6_MOUSE	440224.4	498949.3	477778.12	511252.84	473536.4	554933.1	546175.25	303747.75	328013.44	322615.44	332053.66	305338.7	362107.88	359131.2	473656.78	498977.28	483677.56	507678.2	499923.34	543357.2	564115.8
Q9JHW4|SELB_MOUSE	17612.43	15322.035	15046.764	14682.857	15644.022	18765.717	19570.682	0	0	0	0	0	0	0	14593.81	14315.659	13256.083	12438.474	15918.72	16005.65	20148.992
Q810W6|CXCR1_MOUSE	23241.725	30790.625	19378.334	26458.818	21334.75	22524.87	31937.637	42033.164	47539.773	41647.516	35974.4	38335.773	42286.42	51619.195	31225.404	27123.04	27510.502	25106.812	25898.512	29915.309	30497.37
Q9DC58|DRAM1_MOUSE	23413.992	33927.918	33582.64	26156.064	21005.645	28662.035	28765.55	0	0	0	0	0	0	0	0	0	0	0	0	0	0
Q8K3Z9|PO121_MOUSE	3260.861	6663.4355	3854.6191	3814.7673	3178.783	3792.846	7160.959	11283.082	14947.208	13144.68	12098.089	11102.382	13312.84	15796.852	0	0	0	0	0	0	0
Q9EQW7|KI13A_MOUSE	16510.229	21000.777	17020.002	21528.717	23407.273	25036.475	21198.336	0	0	0	0	0	0	0	18000.002	20113.809	14095.863	18523.082	22835.86	22021.602	21398.086
P20152|VIME_MOUSE	114335840	131922280	121490536	153213152	144152656	152842832	159067616	98468904	112748592	104584896	131680232	124027984	129106184	137382208	127607488	147391792	135676576	171658336	162591008	168674048	181813904
Q6PGH1|BUD31_MOUSE	127341.445	140577.42	143095.34	142517.44	137641.4	142690.47	156737.1	38584.89	39729.734	35240.69	44495.24	41888.125	43978.39	47775.65	28184.877	31103.887	34302.61	32790.895	31105.922	37233.508	37316.598
P35290|RAB24_MOUSE	135818.48	172296.95	149089.06	150679.92	147103.98	161338.88	171985.58	0	0	0	0	0	0	0	80605.93	100938.99	86040.83	89324.33	88954.74	102115.3	103596.664
Q3UGR5|HDHD2_MOUSE	65446.953	84019.46	78687.66	81745.05	69699.54	75653.46	87454.375	67115.78	80301.66	78892.3	77345.08	71313.68	78314.93	90628.41	135377.19	160622.78	149302.58	173311.94	157055.67	169867.8	188132.16
Q9D024|CCD47_MOUSE	359400.88	399445.2	377290.72	405062.62	397069.6	414319.7	465592.25	242212.64	259522.28	258820.02	281179.62	264845.2	267916	310579.38	248132.6	240688.81	240194.02	259176.38	258199.53	264993.1	296021.88
Q9CQE5|RGS10_MOUSE	116995.484	126962.03	117221.59	121915.945	125699.016	119640.234	130554.87	41792.824	39703.965	40256.02	44441.977	48059.98	42649.797	48708.383	0	0	0	0	0	0	0
Q80U87|UBP8_MOUSE	104610.07	101095.14	108519.58	87755.41	95627.734	112661.43	119384.63	54678.55	56505.188	53570.723	69758.734	68249.59	72477.37	77221.81	98627.38	112632.37	109740.55	97267.07	101391.12	116261.72	135932.47
P14434|HA2B_MOUSE	222148.4	246716.7	237491.77	254168.81	220629.16	243962.73	250345.44	136919.33	176245.39	158134.11	158068.94	147183.47	154814.34	163299.25	268625.12	328217.25	303258	296494.75	289646.84	306024.84	329739.4
Q9D753|EXOS8_MOUSE	94170.664	109296.945	100503.21	104737.86	106919.81	117460.21	118108.43	71540.19	75180.41	71209.97	81007.44	81351.445	93147.88	95069.42	109801.31	117225.47	108328.484	112147.28	106292.586	117416.45	127875.555
Q99L13|3HIDH_MOUSE	149047.9	163305.16	171408.3	158515.28	156323.97	165555.08	165983.36	137511.55	147621.86	171738.45	145346.5	150078.73	152260.34	169540.11	156169.12	172970.69	214178.47	177159.17	172547.14	183573.38	186621.45
Q9EQU5|SET_MOUSE	477237.34	580425.75	536773.6	597141.1	600382.7	600683.9	671814.2	411017.66	475745.78	449188.8	496478.94	503644.5	491117.25	564100.94	763921.6	902767.6	865464	990210.94	952129.44	915283.1	1066459
Q05144|RAC2_MOUSE	502179.47	525730.6	513904.6	557907.8	557505.9	579092.5	621542.56	581177.9	633010.4	623937.4	665922.44	644830.9	725406.25	743927.4	791614.2	939739.5	867560.5	956105	946132.3	1009958.75	1079050.6
Q9JI11|STK4_MOUSE	371982.5	424919.06	391530.88	451424.56	395883.5	424243.78	467325.56	361367.3	404188.75	385064.7	433630.97	413090.53	423495.47	457287.8	378610.75	425380.03	411550.03	427618.72	415630.12	426365.12	496308.7
O08915|AIP_MOUSE	222789.53	239639.94	240866.34	273170.53	243407.4	276078	284127.8	127851.68	135951.72	132244.75	142885.95	144620.31	144607.56	156486.62	185926.48	207652.27	188466.28	212816.89	209959.31	223027.06	219779.88
Q3U5Q7|CMPK2_MOUSE	653508.44	898213.1	1287884.5	802957.75	1258073.1	856999.5	1664192.8	658230.25	968732.44	1326413.6	843812.94	1306817.4	905705.9	1736739.1	658726.75	877623.7	1265348.8	805975.7	1215490.9	858683.5	1624631.6
P63030|MPC1_MOUSE	0	0	0	0	0	0	0	130725.14	132133.77	126812.14	144326.75	140150.64	155329.64	156754.31	92121.72	106794.42	89681.625	103616.8	99431.09	115002.66	112518
Q80W21|GSTM7_MOUSE	482374.28	516643.78	426723.12	561137.4	535666.4	524201.78	618757.94	476238.2	540229.4	461505.06	559556.5	543958.25	533611.1	639182.5	594073	681846.25	564776.5	732071.8	705311.2	678345.9	816404.8
Q8CBY8|DCTN4_MOUSE	220071.5	188786.2	194381.3	216957.69	207825.81	217811.25	239824.53	159609.1	160044.81	160800.25	152186.36	154710.44	172483.97	176480.7	186810.47	194401.31	187067.69	178671.44	177323.83	193475.19	216354.56
Q8CH72|TRI32_MOUSE	0	0	0	0	0	0	0	11251.628	13074.412	13170.367	15880.686	13269.168	15603.996	17042.66	0	0	0	0	0	0	0
P55086|PAR2_MOUSE	71784.36	70482.86	58514.273	85982.89	88262.445	87897.66	84913.125	70375.38	71720.805	51689.965	79604.47	83220.75	84703.336	89068	121740.125	121009.82	101768.945	146245.27	152284.81	141826.6	165914.34
Q3UP24|NLRC4_MOUSE	0	0	0	0	0	0	0	9873.696	10018.564	10480.454	8479.894	8827.218	8683.049	9974.234	0	0	0	0	0	0	0
Q8BHZ0|CYRIA_MOUSE	249786.94	285382.6	286513.78	273480.47	282507.4	295986.1	307236.16	45070.3	45598.48	45243.406	54474.164	50208.383	53140.336	57683.805	174157.08	199442.95	186819.38	211875	190500.69	202924.39	219203.58
Q9CW03|SMC3_MOUSE	567482.7	621376.1	596624.06	617250.2	598244.1	651759.3	683333.8	599208.5	676365.1	638736	653884.56	640499.44	678999.6	733935.2	543349.1	594407.7	594652.4	620983.25	577539.9	612758.75	672408.8
Q9R061|NUBP2_MOUSE	53773.07	62824.24	52399.17	60568.72	57538.016	61401.37	66349.75	63173.17	57942.547	58621.17	57051.125	57253.395	63806.812	68518.61	67330.88	75037.375	78162.086	81793.21	76928.914	78690.39	88949.336
Q91VZ6|SMAP1_MOUSE	54771.246	56710.062	57078.902	61836.406	63300.715	65863.84	71484.81	66302.44	68500.84	73906.8	70193.9	69875.875	68301.766	83702.086	92438.875	98914.41	99239.5	108309.07	109877.64	109235.51	130792.6
Q9DC07|LNEBL_MOUSE	118406.61	167229.72	145998.28	188835.3	180325.69	172154.55	174643.1	15199.112	23913.467	21804.43	27402.207	24330.29	26741.502	27898.217	26752.072	40017.46	35587.965	47492.797	45438.305	41563.39	44272.97
Q8BVP5|KC1G2_MOUSE	28229.85	24578.943	28356.836	25749.936	22177.16	30850.93	34926.24	20271.473	21006.627	21952.363	20449.717	20434.09	23007.32	31587.643	0	0	0	0	0	0	0
Q9JLZ3|AUHM_MOUSE	28296.793	27411.242	24672.146	30613.287	23734.516	26341.889	28091.826	0	0	0	0	0	0	0	51225.375	42143.24	48157.586	46929.688	43737.03	55756.492	60532.93
E9Q555|RN213_MOUSE	3612025.5	4293061	4879261.5	3892005.5	4105614.2	4197909.5	5114574	3014268.2	3660798.5	4146919	3222626.5	3421704.5	3514569	4332083	3614660	4292305	4848130.5	3859528.2	4166037.8	4178148.2	5119223
Q91WZ8|DTBP1_MOUSE	10233.826	8443.899	10685.705	9776.771	10681.56	12072.209	13482.173	0	0	0	0	0	0	0	0	0	0	0	0	0	0
Q921L3|TMCO1_MOUSE	126833.586	144491.61	140267.3	125251.48	126459.58	132846.06	149658.97	0	0	0	0	0	0	0	93462.625	92345.336	88439.086	74937.695	73246.25	81646.14	106914.31
P28033|CEBPB_MOUSE	404018.75	591363.9	637786.5	562956.8	510162	630506.7	554857.5	427298.62	548917.25	593171.6	593391.1	547903.06	591414.5	604683.8	419376.25	522717.8	593551	557136.6	534665.1	571460.6	596302.1
O70475|UGDH_MOUSE	781251.1	829715.06	788939.2	906660	885730.44	947444.06	1022772.8	632214.25	662224.7	660830.5	674761.3	644647.2	675864.6	770636.8	575882.8	607236.94	622206.75	634835.94	620849.9	651781	722667.4
Q9DCE5|PK1IP_MOUSE	20398.2	25177.965	25187.852	28655.574	29218.086	31856.152	35801.598	52812.027	42265.21	50466.598	42184.15	34663.438	43970.414	45217.367	67538.18	64153.617	66204.734	59696.79	54837.133	69736.39	69669.32
P21729|GRPR_MOUSE	163940.06	188565.12	173221.97	198726.6	194212.31	190747.2	216185.22	61349.613	69379.86	67033.23	78228.6	73740.82	72070.82	75641.5	96936.234	119907.984	109009.89	114753.445	119314.78	120960.74	128760.84
Q922U1|PRPF3_MOUSE	174075.19	210418.98	201158	212640.75	204653.6	226859.78	227337.1	173001.6	198836.47	201326.84	217415.27	211141.31	221742.25	235039.88	142656.16	179032.56	166309.34	174551.69	181661.06	183665.66	192103.12
P19639|GSTM3_MOUSE	307474.47	325908.7	272472.75	251420.55	255980.98	254895.84	380827.75	512147.7	574781.9	453534.06	456151.94	451585.44	450373.8	657212.25	398729.94	484112.12	398377.06	360260.3	357897.2	365986.2	527275.75
Q6SJQ5|CLM3_MOUSE	47523.79	37984.18	45167.22	54831.652	45643.402	56800.59	58174	8994.349	9525.212	8588.326	11539.9795	11612.709	12711.913	10552.126	11728.33	12218.405	9946.933	11498.697	10906.655	12065.996	11716.106
P08101|FCGR2_MOUSE	136618.9	131875.17	130122.64	116243.875	135531.05	113431.34	143090.47	165804.66	184799.55	153954.56	158220.78	158643.22	152429.73	186741.19	142253.47	179467.05	155207.75	153850.56	168501.44	155796.06	197019.03
Q62167|DDX3X_MOUSE	360548.94	426683.75	371560.78	423408.03	394391.53	457825.38	455491.78	209019.4	240179.52	223864.94	245670.38	221663.62	261316.31	253029.47	388886.97	431144.94	411020.47	440423.2	428843.72	480897	496039.22
Q80VQ0|AL3B1_MOUSE	477740.8	497915.5	462380.75	508159.06	489499.4	518981.53	591153.5	361153.16	372575.7	342059.66	359883.5	362043.78	401900.03	431379.66	367117.12	393001	337724.94	378317.9	378744.44	390506.6	434877.78
Q91VB4|HPS3_MOUSE	16731.623	15806.29	18276.559	14730.674	14895.672	20341.09	21049.738	12556.2705	7612.406	13049.925	6963.6772	7639.1646	8866.83	8740.526	5918.53	3469.3188	3503.503	3232.7263	2072.0637	5295.1855	3445.8894
Q8VDN2|AT1A1_MOUSE	2131586.8	2430022.2	2212866.8	2469748.2	2389785	2671166.5	2746133.2	1647079.8	1756086.5	1642711.6	1890209.4	1799910.8	1957260.2	2080005.6	2451551.5	2765590	2482809.8	2968703.5	2861132.5	3132054.5	3168610
Q9JJZ4|UB2J1_MOUSE	20670.867	23932.266	20599.75	22039.191	24190.928	27461.799	23270.307	10454.59	15679.18	12865.856	12526.507	12655.664	19555.453	15366.365	0	0	0	0	0	0	0
P56480|ATPB_MOUSE	7951804.5	8730206	8138205	8983367	8418308	8920789	9882651	7880800.5	8670472	7895963.5	9158755	8528736	9133022	9876790	9507657	10556662	9733981	11283303	10469794	11101003	11994979
P31001|DESM_MOUSE	249352.52	257570.42	260325.75	252951.38	260967.28	277756.56	302646.88	141346.77	152226.84	137244.94	146060.31	136089.66	165874.9	176447.38	241253.38	278128.44	247092.8	248118.25	237431.28	265463.9	294942.38
Q9CYR0|SSBP_MOUSE	256114.39	263301.97	243248.38	297130.8	278952.6	291446.4	306995.7	292298.75	299558.03	302682.8	290450.3	284573.25	315666.44	331817.6	412284.72	408626.62	385707.6	425930.97	413517.4	449917.2	482332.28
Q9D4V7|RABL3_MOUSE	10045.615	8201.673	10411.417	8149.7017	10482.324	9536.56	12352.539	9311.662	10051.998	13100.747	12420.784	11058.601	12807.325	15178.179	0	0	0	0	0	0	0
Q9QUR7|PIN1_MOUSE	134323.81	142890.69	151111.45	136339.83	135076.56	142145.25	164079.9	81719.375	80360.09	83539.06	80784.46	85220.805	79970.336	95403.78	118115.336	126801.75	125334.55	129751.42	116356.555	115701.67	146563.81
P63147|UBE2B_MOUSE	19729.48	20977.73	17073.43	15317.046	14183.009	18127.246	22963.814	0	0	0	0	0	0	0	0	0	0	0	0	0	0
Q8R422|CD109_MOUSE	8680.383	7572.217	5957.9746	6228.2905	6408.564	6066.223	8199.856	9081.865	6441.979	5494.248	6555.896	7811.0874	8898.335	8351.313	16516.422	13517.171	13008.186	12981.462	11987.683	11988.778	18954.832
Q9JI08|BIN3_MOUSE	0	0	0	0	0	0	0	11943.094	7999.9414	10327.916	12350.301	9320.12	12665.521	13474.265	3321.6548	2734.538	2602.735	6513.851	5095.848	2423.2412	5419.194
Q6Y685|TACC1_MOUSE	60745.652	79360.51	66917.9	70649.81	65260.71	76674.97	79038.93	36699.27	43012.23	39095.184	38556.082	35298.297	44070.215	47744.117	160202.53	166033.66	145987.25	173376.05	169319.06	190990.6	188916.44
Q9DB60|PXL2B_MOUSE	62725.133	78792.875	64616.812	79918.57	92308.37	79178.51	85764.36	96612.836	104623.945	90392.41	126316.41	125516.695	121408.86	123121.75	75835.91	84250.945	72611.19	92956.31	92499.81	95736.8	103785.37
Q9CY00|TT30B_MOUSE	190773.56	195969.72	171488.89	144345.58	133817.86	155476.81	195165.8	102781.4	116157.82	99746.71	72961.12	58204.812	77970.11	103886.445	297443.2	320124.16	273799.47	189957.98	179300.42	204497.92	312645.75
Q91W69|EPN3_MOUSE	46892.707	58158.562	47358.1	59525.934	58390.027	66046.89	60759.766	77382.23	83945.47	80605.22	95318.305	97878.52	99002.05	97154.1	51781.46	61476.316	53497.62	61153.227	72928.17	71095.19	70467.04
Q9D1L9|LTOR5_MOUSE	94196.99	94100.89	99314.06	105989.77	99143.48	100893.984	116823.35	197212.8	235693.53	220422.45	230363.02	213153.12	233221.1	253414.97	196948.97	239873.14	200557.66	214403.72	197117.06	229523.19	251238.6
Q921H8|THIKA_MOUSE	336177.44	419531.16	391316.88	427977.5	409382.62	422487.75	471280.28	165537.06	204789.23	196124.98	212511.23	199325.8	235534.19	253181.19	328610.88	369940.06	361032.84	406044.2	387370.06	384982.03	424960.88
Q6PGL7|WASC2_MOUSE	406788.16	456227.9	430056.62	472914.88	454392.44	468780.4	502156.1	453389.9	497338.44	486538.97	502656.88	500670.34	507802.84	560452.5	470160.12	499466.25	510182.53	546648.25	528621.7	563748.2	612191.9
P68254|1433T_MOUSE	1042226.1	1129209.5	1061813.8	1205858.5	1195012.8	1187858.8	1317331	1110573	1188436.6	1137411.4	1256654.8	1257755.8	1233718.1	1384964.2	1318415.6	1424015.5	1375688.5	1502058.8	1460999.6	1484638	1673521
Q9DCC8|TOM20_MOUSE	51206.656	48750.836	45473.758	47104.254	44201.17	47479.16	51403.016	0	0	0	0	0	0	0	28934.762	32690.732	28453.879	36430.11	35334.95	38201.56	38742.547
Q8CI33|C19L1_MOUSE	41324.984	50409.617	52531.805	40858.67	39954.508	49512.902	48004.746	24702.965	27225.023	29309.258	26055.143	25868.594	28702.445	32185.098	32486.424	38260.28	32956.21	39570.63	34021.43	36290.875	36261.605
Q91V12|BACH_MOUSE	311739.12	341981.38	349524.16	326754.9	319165.88	363097.2	372979.44	226633.94	244887.38	261349.22	259208.1	260383.06	271076.06	286863.03	387826.4	456130.16	456801.7	466753.78	452678.53	469067.8	508390.62
Q8C570|RAE1L_MOUSE	182553.36	204437.36	194902.48	194883.7	200635.97	221156.6	241826.16	375785.88	433802.06	402385.75	444110.72	431270.75	481370.7	472714.97	236059.84	258986.36	225895.88	251002.97	252955.89	273906	281427.06
P06797|CATL1_MOUSE	930803.9	903067.5	846298.9	1025041.44	890774.8	1105269.4	1116700.9	1018608	961717.94	884030	1141908.2	987860.6	1197431.9	1243331.6	1097039.2	975116.7	918475.3	1165845.2	993480.44	1253248.5	1279769
P62075|TIM13_MOUSE	346521.16	370501.72	365264.3	393509.88	386391.62	380198.12	434217.66	349212.47	370441.7	359325.8	373973.7	364189.44	378324.94	424840.4	267978.66	306587.47	276735.22	299216.8	282602.8	294302.66	330109.44
P41233|ABCA1_MOUSE	12202.245	13877.081	14055.882	16091.18	15293.816	18634.096	20338.475	5317.9053	2972.7478	6017.712	2861.8455	5751.9404	5068.1567	6288.237	6963.3447	10348.782	9344.755	8836.209	7742.956	8261.815	11111.942
Q3THK7|GUAA_MOUSE	811523.8	892942.75	866873.44	923577.7	883503.1	910477.9	990279.4	499526.2	541609.75	520682.5	542717.7	541939.5	540249.94	613979.56	793494.25	863760.75	817189.56	863007.4	818833.2	890569.2	971660.7
Q9D7V9|NAAA_MOUSE	41417.375	26965.53	36174	33203.2	29305.104	30183.68	35116.547	19017.547	25483.26	23720.965	22789.705	23359.547	19561.83	29741.377	23236.107	25175.82	22560.201	24516.61	26898.445	25891.252	30805.764
Q8VD00|SGMR2_MOUSE	0	0	0	0	0	0	0	37538.137	38654.527	36966.1	35911.54	38299.8	41670.957	37551.1	58181.04	58496.508	57367.547	48222.66	52371.348	55948.508	57115.453
Q62351|TFR1_MOUSE	809350.3	959588.6	802950.7	848380.44	791226.8	934680	999980.9	814601.75	931200.4	789266	830719.8	815327.44	889910.6	1008702	951379.6	1091423.1	948598.3	1021069.94	985909.5	1101680.8	1247461.9
P14231|AT1B2_MOUSE	72826.984	75347.55	70332.875	93094.055	92130.875	90327	97032.125	0	0	0	0	0	0	0	170755.1	191092.31	170287.48	231299.19	230126.67	233321.75	248765.77
P58389|PTPA_MOUSE	491570.12	522763.6	518183.9	528438.75	499160.06	536577.4	601703.56	289126.47	271639.7	260322.52	276574.28	283211.38	267636.6	303667.7	534862.4	545906.25	524145.25	559146.9	530754.75	568238.25	619669.44
Q7TN98|CPEB4_MOUSE	54602.31	63274.97	66637.695	58715.246	51638.15	60486.57	74790.234	15306.97	21281.201	24149.602	25620.412	27299.057	23455.197	35127.62	19565.088	21727.098	22530.47	18559.164	20102.832	19336.707	26361.473
Q8R4B8|NLRP3_MOUSE	59644.35	80887.03	92580.28	79872.67	78908.25	91896.65	105096.125	50980.72	77651.7	86987.95	71159.266	71840.57	89044.42	97795.95	27656.55	46549.258	54835.875	41617.363	40977.5	44545.363	50587.633
Q8CF66|LTOR4_MOUSE	0	0	0	0	0	0	0	2883.4583	2368.7349	3326.2085	1497.3123	2102.0354	3190.7039	3703.9314	127472.73	133879.67	115865.45	147156.45	155707.8	156737.47	160137.25
Q91YR9|PTGR1_MOUSE	795212.9	888212.56	822195.9	1020915.1	1029808.3	973877.3	1033521.3	637502.2	692009.44	613175.8	761950.7	747078.56	779547.06	779313.5	962445.8	1070770.9	964670.8	1174685.9	1174838.8	1176153.1	1237710.5
A2A8L1|CHD5_MOUSE	268953.97	270901.56	278596.56	293891.56	277638.7	287651	328419.78	276818.6	305642.06	287942	294049.2	270963.9	299401.72	334392.44	231148.4	246594.98	246991.28	257951.38	245453.38	265003.94	281393
P28063|PSB8_MOUSE	951241.6	1087060.9	1086367.9	1102153.2	1094825.1	1164381.8	1258909	1018002.5	1160720.1	1117859.6	1173974.2	1140505.9	1217834.6	1362961	1089464.6	1206746	1178206.4	1257032.5	1267858.8	1309901.5	1475112.8
P29341|PABP1_MOUSE	3878604	4419135.5	4274283	4667287.5	4599982.5	4764427.5	5144666	2832625	3210989.2	3097298.5	3413614.2	3369410.2	3304141	3707582.5	4678097	5297708	5148880.5	5800214.5	5715832.5	5658607	6264655.5
Q9JLJ2|AL9A1_MOUSE	1751158.9	1886589.2	1829774	2077698.8	2031375	2130690.8	2226485	1425345.1	1530759.4	1484531.4	1622911.8	1628419.9	1648669.9	1766513.6	1963421.6	2137096.8	2042036	2309912.2	2266379.5	2341389.8	2476182.2
Q8CII9|CRLF2_MOUSE	0	0	0	0	0	0	0	45313.29	54001.34	46284.773	57470.676	51987.68	58897.008	58376.32	29035.73	30639.44	31332.86	30856.18	34664.945	35112.734	38506.95
Q922B9|ITPI2_MOUSE	39070.01	39039.72	40861.477	34026.355	35859.64	37941.37	42974.312	46578.785	33783.867	44940.164	36076.18	39105.395	39952.336	43085.996	7202.1313	6057.6567	9309.198	6915.7344	3749.5825	6565.276	7877.7275
Q9JI75|NQO2_MOUSE	147881.08	151165.56	148103.75	174549.78	180859.39	176748.48	181719.5	226642.75	216165.16	211578.5	240087.03	241550.1	243392.31	265793.47	185730.97	195968.95	189828.03	212117.5	204120.1	202965.31	228800.4
Q8BYK6|YTHD3_MOUSE	140603.36	168375.44	144936.31	167224.7	159295.5	174005	201280.2	159346.6	190423	171645.22	189629.27	181843.03	188916.6	209873.78	299978.2	286025.22	417490.47	313886.66	315245.78	313369.6	349723.6
P97864|CASP7_MOUSE	67214.46	52835.625	54497.863	52705.656	54026.44	63112.22	59892.832	0	0	0	0	0	0	0	0	0	0	0	0	0	0
Q8BGD8|COA6_MOUSE	29352.58	25259.396	28783.361	31090.59	29987.426	33571.098	34871.113	0	0	0	0	0	0	0	0	0	0	0	0	0	0
Q99KN2|CIAO1_MOUSE	259231.97	296188.34	250685.38	267847.8	254852.98	318444.38	287264.4	171608.05	180738.58	167552.45	164904	169601.78	183778.58	202596.78	269332.84	285520.66	267471.3	315292.8	308767	356385.66	353836.66
Q91WA6|SHRPN_MOUSE	0	0	0	0	0	0	0	0	0	0	0	0	0	0	46128.336	51102.324	41536.027	42122.617	42510.297	46059.836	52915.69
Q91VU7|PUS7_MOUSE	25646.611	30393.092	32729.742	30273.217	33022.855	29235.484	40348.582	0	0	0	0	0	0	0	0	0	0	0	0	0	0
Q8K2T8|PAF1_MOUSE	51154.504	48670.117	44073.445	47026.22	47087.938	51798.508	53488.594	88625.56	84129.84	88388.734	92360.47	86226.695	85814.33	98979.99	78012.5	81371.35	80536.54	84336.516	86237.22	90113.016	90215.266
Q91W86|VPS11_MOUSE	437939.16	460842.28	442291.66	491871.47	492859.38	527232.4	533625.3	263166.62	282862.34	258194.77	290406.9	278629.8	316937.12	331139.22	465359.84	473948.75	443031	517466.38	494815.3	531397.3	570569.75
Q9CX34|SGT1_MOUSE	327725.44	360076.25	360338.8	363471.2	370416.84	362672.44	426050.34	350557.38	388061.8	360729.56	377575.6	377199.84	398631.47	420256.66	598523.06	632811.7	598022.5	685049.06	678021.2	692672.7	744779.94
Q3U095|NXPE2_MOUSE	54383.094	60271.08	50949.61	67246.04	59188.477	65147	67750.96	17699.795	20206.146	17145.832	18925.605	16914.072	20123.383	19246.38	0	0	0	0	0	0	0
P32883|RASK_MOUSE	45541.73	52805.48	47414.324	52445.766	54795.652	57142.42	51736.953	61226.125	78037.14	72010.46	72360.21	80054.17	77784.08	93452	113173.64	136673.12	122640.54	136550.28	142421.44	136184.03	160151.61
Q9QZ03|S39A1_MOUSE	0	0	0	0	0	0	0	19911.064	17618.877	18237.926	15752.211	14978.439	17954.719	16429.969	0	0	0	0	0	0	0
Q7TPW1|NEXN_MOUSE	488216.88	562328.5	504803.88	629004.1	599913.4	630233.94	687770.9	438224	480191.66	425772.88	531148.4	511290.25	518450.78	607109.1	562065.6	638970.9	547737.25	719593.6	658378	669655	775750.1
P99029|PRDX5_MOUSE	3564998	4566565.5	4423100.5	4491567	4375979.5	4613811	5437196	3021091.2	3857338	3753627	3803712.5	3561549.5	3743123.8	4621692.5	4358156	5511593	5364768.5	5333610.5	5281562	5427319.5	6624027.5
Q64516|GLPK_MOUSE	558749.6	628541.7	563073.94	677836.8	689826.7	702689.8	716430.3	481425.56	585860.7	487592.03	564332.1	549897.9	574794.9	628563.44	676347.9	810494	693850.75	785280.75	781187.4	838666.6	931855.9
P80317|TCPZ_MOUSE	2041821.2	2339792.2	2220648.5	2353989	2303149.2	2410276	2656532.5	1868504.5	2088568.8	2023520.5	1969724.6	1922119.5	2052044.6	2418209.5	2309843.5	2596627.8	2419207.8	2485863.5	2502217	2553249.5	2914429.8
Q78ZA7|NP1L4_MOUSE	329335.8	361694.88	317324.4	359641.38	357313.16	357212.47	432566.53	470414.38	536688.56	507745.47	512161.88	485310.3	526574.44	637748.5	450607.75	481113.97	466136.56	489299	463947.97	495877.47	573687.94
P83870|PHF5A_MOUSE	261701.23	295926.03	286704.47	345924.38	333013.34	339701.06	333831.56	276564.75	296673.56	330813	386442.06	368363.78	445712.62	480203.56	464753.47	523496.8	537072.06	651484.8	628660.75	709328.8	748145.7
P97288|5HT4R_MOUSE	0	0	0	0	0	0	0	30539.852	34707.133	29104.209	30212.377	33647.254	30726.793	37068.227	47336.957	44728.367	44648.91	51344.785	58398.52	50234.668	54502.117
P97425|ECP2_MOUSE	1109346.5	1156720.2	492378.53	979167.56	839651.25	928902.06	852293.6	767355.5	777183.4	333236.2	640183	598022.6	621043.5	602291.4	813461.1	841857	358074.75	693618.4	650287.4	650848.7	606906.6
Q80X85|RT07_MOUSE	0	0	0	0	0	0	0	0	0	0	0	0	0	0	23635.79	20452.785	20893.47	24786.385	24863.877	24421.773	27312.605
Q99K95|RTF2_MOUSE	0	0	0	0	0	0	0	3066.0117	1993.0363	2152.2957	1209.5216	0	1809.617	2663.0544	5018.6357	5124.655	3019.3564	2620.4998	1766.267	1946.8862	4670.3013
Q9Z0H8|CLIP2_MOUSE	9857.613	7473.6084	7623.4795	6418.475	8771.786	5993.855	12268.101	0	0	0	0	0	0	0	0	0	0	0	0	0	0
P35951|LDLR_MOUSE	45354.508	53749.57	48128.19	55858.645	53854.848	52335.566	57459.07	31138.373	35755.42	37680.85	36462.082	32523.615	31988.96	41400.168	24259.77	29877.834	27957.795	25711.84	23854.385	26783.174	33031.41
P47713|PA24A_MOUSE	93284.13	100185.74	104420.055	103762.46	101749.32	104144.22	124461.97	117681.11	143700.47	151317.7	144619.44	149206.33	145967.06	156619.84	128465.055	148132	141891.97	137847.9	131957.3	147573.53	177650.84
Q9WTQ8|TIM23_MOUSE	75158.56	68305.46	70102.18	68113.625	66619.31	80038.625	88296.45	27437.777	31414.3	36127.652	33225.82	28137.46	35501.484	37152.195	52145.227	50024.492	52357.207	52698.926	47727.844	56037.31	59879.195
Q8C878|UBA3_MOUSE	249922.94	285965.2	283158.44	275640.7	260554.36	278834.84	314940.2	171259.12	188260.03	187494.9	182810.66	184026.02	202049.69	217685.77	189721.97	193571.9	186030.36	170333.92	193348.1	202264.34	261555.98
Q9EQ61|PESC_MOUSE	146919.12	152250.84	138111.56	144580.84	147376.62	153874.38	177261.48	16216.89	15560.985	18281.812	13774.89	10358.41	15885.386	15915.003	80926.79	86133.25	72455.266	97935.14	81979.19	89007.266	99643.86
Q924T2|RT02_MOUSE	20823.393	22410.645	19681.234	19251.03	14118.651	19676.844	20981.107	10128.685	8815.659	11815.262	10560.631	9577.222	11185.895	10656.815	11225.032	11678.148	13752.271	14685.477	11543.328	15130.732	13720.343
Q7TSH6|SCAF4_MOUSE	0	1682.6096	2094.6365	1273.7179	0	1354.3529	2832.1714	0	0	0	0	0	0	0	0	0	0	0	0	0	0
Q5I012|S38AA_MOUSE	105547.66	113223.07	105557.32	118547.83	106757.16	125132.64	134313.17	80626.3	82136.03	84731.63	91826.19	89945.16	106194.38	111024.69	16941.057	20163.947	17847.209	17503.322	19341.404	16463.412	20140.166
C0HKE4|H2A1E_MOUSE	1413853.2	1746061.2	1653768.9	2196886.2	2015448.1	1837786.5	1902039.8	682575.75	770023.56	641717.06	859962.1	819654.75	731048.56	829758.44	1862479.6	2215583.5	2031556.5	2574199.8	2475888.5	2294480.8	2459762.2
Q5DU57|SPT13_MOUSE	0	0	0	0	0	0	0	67520.73	71179.734	67490.34	77983.66	85180.33	78207.4	88156.16	0	0	0	0	0	0	0
P51881|ADT2_MOUSE	2985237.2	3640504.5	3173166	3412974	3110758.5	3413284.5	4026082.2	2745603.2	3195297.2	2830797.2	3002918.8	2782414.2	2832430	3580899.8	3738970.2	4493936	4036991.5	4114833.2	3992351	4079319.5	5041435
P20782|ACHE_MOUSE	71815.945	66598.93	64711.46	70366.516	68525.664	74065.086	84890.96	0	0	0	0	0	0	0	84001.61	81574.555	75799.945	89258.555	79834.75	83737.945	92177.62
P49718|MCM5_MOUSE	48839.504	51279.93	50439.812	49341.71	48798.785	55977.246	60792.73	37346.53	38776.734	42534.035	42008.688	45614.35	46952.715	45746.45	17710.559	21030.445	21026.004	19550.664	22819.582	22755.535	21971.176
Q9JIW5|SMAD9_MOUSE	57569.188	53776.36	53168.164	57244.008	44536.92	59811.46	64944.07	38723.93	23101.688	20118.584	18899.436	20996.479	22299.578	28191.682	70456.05	48223.23	46204.566	48361.54	39462.914	48069.34	54469.71
Q9WUM5|SUCA_MOUSE	420569.34	456274.97	413558.6	491110.9	470706.56	510210.78	551745.56	448790.7	450603.2	457396.56	507860.84	491027.03	492447.97	540336.94	510419.66	547916.4	520822.66	605311.1	579651.3	596859.4	631085.44
Q5G866|DFA23_MOUSE	0	0	0	0	0	0	0	0	0	0	0	0	0	0	43276.78	40601.363	42751.117	52578.785	47399.473	61841.32	53298.793
Q8K310|MATR3_MOUSE	847077.75	965428.44	947219.3	1012618.7	966723.4	981772.7	1057628.1	847931.7	998233	947370.1	1048587.2	1019222	1043704.9	1120385.1	869729.06	990948.6	968870.6	1033476.6	1011303.5	1032861.94	1124125.1
P26645|MARCS_MOUSE	337520.62	423560.06	427030.8	493564.62	480593.25	462425.47	562787.25	197486.08	233132.11	235035.27	241279.97	234362.52	247510.31	281422.62	234074.56	309678.28	320777.3	294778	301083.5	289270.56	346703.5
Q8K3H0|DP13A_MOUSE	133719.94	129327.58	140370.66	151642.14	152801.36	165552.86	166208.4	37069.11	41805.438	41357.125	48609.836	49363.883	52266.18	50329.98	71095.63	65159.055	60878.023	76764.56	79484.96	93564.2	75728.805
Q9D735|TRIR_MOUSE	15515.773	16034.14	14888.008	17241.502	18157.01	19199.531	18610.248	28242.486	34949.79	35094.113	40719.92	35579.086	40064.348	39718.17	16803.979	21501.488	21699.393	18800.848	21980.887	23151.805	23876.457
D3YZV8|CCDC8_MOUSE	56991.582	65115.332	58788.902	58607.23	55101.555	65151.066	70332.13	0	0	0	0	0	0	0	0	0	0	0	0	0	0
Q9EQH3|VPS35_MOUSE	2460446.2	2692806.8	2506355.8	2543545.8	2562608	2686808.5	3032341.5	1657961.1	1733930	1674022	1734374.6	1647287.8	1776370.8	2051940	2373740.8	2487537.5	2414158.5	2418051.8	2300000	2540277.5	2884186.8
Q61542|STAR3_MOUSE	38194.48	35242.812	32842.27	30383.504	30752.684	30349.23	38547.547	69503.47	69650.836	72392.71	68069.664	68619.44	74470.66	82506.66	18406.275	18962.201	19262.041	15402.781	16000.006	17276.564	19316.822
Q9CQD4|CH1B2_MOUSE	69956.31	95493.68	80422.02	90299.85	80603.48	90445.51	85720.32	0	0	0	0	0	0	0	64985.637	76622.914	70332.62	71144.29	67169.95	73556.336	80417.72
Q8C561|LMBD2_MOUSE	0	0	0	0	0	0	0	40750.74	44569.656	40689.867	46184.29	48241.688	50626.543	54846.016	0	0	0	0	0	0	0
Q8QZY6|TSN14_MOUSE	0	0	0	0	0	0	0	26947.69	31107.336	20809.9	29615.941	31613.865	30484.463	31450.262	40849.203	40782.484	33702.082	44952.68	47157.133	54353.066	48795.555
P14069|S10A6_MOUSE	5447147	6201655	5696131.5	6569342.5	6425659.5	6601622	6711915.5	5182544.5	5940516.5	5386467	6272304	5882177	6118511	6489567.5	7147408	8063241.5	7780924.5	8867858	8605222	8696138	9026749
Q8VHP7|ILEUB_MOUSE	394353.9	464158.66	474377.75	565417.3	541607.8	529721.44	636716.9	406414.53	454854.8	419849.66	509284.2	523469.34	494108.12	562927.75	590528.25	690570.5	671365.3	807285.44	774282.9	745604.4	806253.1
O70378|EMC8_MOUSE	202698.69	230556.75	207987.66	233633.56	220381.5	244669.69	258948.14	225797.62	227206.88	230432.98	220671.5	214210.86	222482.06	245110.66	240126.69	229620.55	242750.06	235460.62	229684.12	239587.61	261888.45
P97770|THUM3_MOUSE	146913.58	166656.25	150328.5	147924.6	143585.97	155340.44	159978.19	124913.42	146795.42	128442.55	133506.86	122420.95	157004.4	140267.1	145734.86	201565.84	168915.81	155637.16	140027.39	202942.81	178773.31
Q921F4|HNRLL_MOUSE	518320.25	565306.94	531839.25	604272.1	557654.2	609141.2	664517.7	400108.66	458739.88	440537.56	488216.8	460712.06	506026.4	552884.44	808272.75	922373.4	881626.3	1028806.3	969919.4	1028567.75	1083507
Q3TPX4|EXOC5_MOUSE	158669.53	182426.61	163097.17	172854.78	161187.25	192826.5	211856.61	123756.17	125025.94	118691.22	121926.375	125676.31	132731.95	136728.78	261168.92	288716.38	257008.62	267583.7	271898.94	304101.4	306569.2
Q9EP73|PD1L1_MOUSE	87195.06	128813.97	165805	108239.695	177514.44	139739.56	232616.16	119687.266	150958.06	191719.95	141533.88	190218.45	174053.4	240124.25	87438.91	117693.164	157395.94	112743.03	152015.83	133827.28	187190.06
Q8R2U0|SEH1_MOUSE	15405.399	20227.766	17952.965	16408.957	13249.755	18343.266	20995.504	72962.305	77729.54	81278.92	63689.254	61445.16	73901.96	86395.53	62070.76	57587.68	68623.09	49901.945	58817.17	59417.344	68900.47
Q9CWG9|BL1S2_MOUSE	27859.025	30854.484	28378.87	26042.678	23699.633	28543.096	27488.025	32447.48	33094.176	34299.066	30631.494	29247.588	32871.668	42116.1	0	0	0	0	0	0	0
Q8K2Q7|BROX_MOUSE	306432.22	330652	314533.9	341531.22	335882.38	347128.4	394260.88	412054.9	444901.12	437567.28	452704.22	430567.25	446666.5	536183.25	378789.28	429553.84	406911.94	428187.8	406143.6	437351.12	507369.5
Q3TTC2|TYY2_MOUSE	42535.887	55430.668	51401.773	56008.613	53105.22	61797.703	59825.387	41854.24	58931.766	45044.22	47680.695	40009.145	55859.75	48340.04	0	0	0	0	0	0	0
O55126|NIPS2_MOUSE	187979.88	194067.2	177115.56	194119.1	183753.73	201935.98	225384.66	135313.75	150780.45	143632.23	160786.11	164646.92	164577.36	190426.62	209940.77	225807.62	213456.48	236891.19	226831.48	237117.05	261095.2
B2RY56|RBM25_MOUSE	68825.99	73691.87	74196.016	77046.67	69620.31	89538.016	80820.6	276212.62	284000	274193.56	290160.12	280045.94	304347.5	318587.03	350846	371212.34	374529.8	398418.34	387172.8	415215.78	447949.8
Q8CIN4|PAK2_MOUSE	988755.25	1141392.8	1093136.6	1265543.8	1204310.4	1229731.2	1288054	731223.9	882191.9	858516.4	976287.5	945016.75	947050.4	1033336.94	779878.25	920240.6	881406.9	1013876.9	1005594	1031821.75	1096907.9
Q80ZQ9|ABITM_MOUSE	13218.994	20064.535	21805.695	15191.648	17292.762	17861.479	17569.283	41152.797	48320.47	48835.758	41962.39	41641.79	41904.51	43291.707	19070.537	24310.885	30195.393	24580.979	22786.598	25870.346	28520.01
Q9D8X2|CC124_MOUSE	155123.95	144621.28	143512	156611.72	159997.73	170275.89	167719.56	85284.45	90194.88	91829.97	84815.27	84406.14	101311.086	99930.45	160925.84	171413.86	165831.1	176735.5	164610.94	195104.69	182136.83
E9Q355|CTSG1_MOUSE	69989.32	78918.23	69092.22	71900.555	77883.01	71790.805	67843.54	0	0	0	0	0	0	0	66377.57	73224.05	69350.32	75794.4	72518.87	82990.92	82619.71
Q80VJ3|DNPH1_MOUSE	0	0	0	0	0	0	0	0	0	0	0	0	0	0	12386.924	10341.226	12748.907	11737.841	11124.693	11802.432	14698.392
Q80U95|UBE3C_MOUSE	0	0	0	0	0	0	0	20003.17	19787.387	19700.566	20120.234	17518.88	22721.893	25077.348	10557.942	10057.07	10914.677	11380.722	9025.5205	13988.907	14631.526
Q61753|SERA_MOUSE	1178626.5	1348610.8	1281114.1	1363807.8	1321357.6	1362146.8	1547118.5	941014.75	1095097.9	1051348.9	1073049.1	1085325.2	1047019.5	1193749.8	960852.1	1118516.1	1053858.9	1089324.8	1115906.2	1088318.4	1240050.4
Q3U7R1|ESYT1_MOUSE	5131385	5656410.5	5136192.5	5889507	5639579	5872181	6570813.5	4849986.5	5304804	4738594.5	5668492.5	5409463	5632971.5	6218570	5816688.5	6265268.5	5749502.5	6720458	6344053.5	6707981	7455436
P08030|APT_MOUSE	1466275.1	1575847.8	1481535	1386096.6	1341252.8	1396540.2	1773472.9	1345910.2	1489371.9	1325242.4	1324019.1	1320771.2	1253642.1	1702017.5	1703004.8	1891123.9	1726780.4	1697006.5	1682464.5	1705026.5	2132160.5
Q9QZQ1|AFAD_MOUSE	0	0	0	0	0	0	0	16455.344	14517.202	17376.238	18327.838	19358.564	20912.613	21213.52	0	0	0	0	0	0	0
P97377|CDK2_MOUSE	19761.248	14561.005	17364.852	21891.129	20076.254	31559.082	23037.576	0	0	0	0	0	0	0	35572.992	35047.215	40794.55	41116.984	38742.01	62235.434	48133.207
Q91YN0|CL004_MOUSE	0	0	0	0	0	0	0	16425.498	22165.027	13368.002	17556.16	16416.13	24980.592	19253.242	0	0	0	0	0	0	0
Q61390|TCPW_MOUSE	506735.2	562891.6	549082.94	572806	537309.56	589297.44	621513.25	462165.28	498596.84	508228.44	463972.2	472479.72	508150.34	570093.8	526159	571501.94	531305.56	530263.06	518830.5	544983.4	614343.94
Q6PGC1|DHX29_MOUSE	80713.16	79032.95	73659.914	81663.67	80288.42	97199.98	95217.14	0	0	0	0	0	0	0	0	0	0	0	0	0	0
A0A0B4J1G0|FCGR4_MOUSE	32661.273	34223.13	30126.254	33638.75	32044.38	37807.74	38061.008	15508.777	19681.08	20940.326	21777.559	22883.562	22768.77	22791.031	0	0	0	0	0	0	0
Q91Z22|PORIM_MOUSE	0	0	0	0	0	0	0	0	0	0	0	0	0	0	52306.098	54773.8	44038.24	56298.645	58043.715	55086.71	58278.08
P46638|RB11B_MOUSE	2210842	2464597	2273061.5	2713360.2	2581429.8	2833729.5	3084456.8	2051240	2320861.5	2078802.4	2537681.2	2397227	2527555.8	2738298	3011212	3382212	3105060	3779735.5	3666455	3798358.5	4106070.2
Q9DCM0|ETHE1_MOUSE	435366.44	473965.44	455287.38	523184.56	481502.38	535840.7	554598.25	438782.5	483765.62	474149.6	519826.53	477204.06	539676	564569.7	686544.6	746944.25	731274.2	794985.44	758681.25	839344.5	875148.8
Q9D8Z1|ASCC1_MOUSE	0	0	0	0	0	0	0	23208.732	31225.936	22705.67	29207.477	30475.645	31794.713	30300.574	23969.104	21357.129	20307.188	24268.979	26615.271	24541.371	28653.678
Q9Z2N8|ACL6A_MOUSE	86249.45	87983.64	78884.19	92855.266	87323.11	92549.35	102925.68	298239.9	339747.25	303211.75	327981.97	326700.75	329198.28	367194.1	87499.055	87666.55	88122.67	95211.52	91144.79	94729.33	106257.51
Q5SW28|PI3R5_MOUSE	16796.105	15050.082	16743.451	16149.235	17844.77	13033.438	16408.955	9329.571	6241.351	7381.207	8020.941	6508.696	8527.21	7496.9478	0	0	0	0	0	0	0
Q62193|RFA2_MOUSE	49203.383	49401.72	51107.44	52582.953	53814.094	60332.137	56088.15	59832.06	50389.785	53978.293	59518.51	54645.312	57602.598	61017.72	61402.004	57323.3	60489.656	67113.336	67209.07	62222.18	64504.004
Q8BVF7|APH1A_MOUSE	0	0	0	0	0	0	0	16556.006	15037.219	13505.359	17711.287	19847.322	16577.826	17284.213	0	0	0	0	0	0	0
Q64012|RALY_MOUSE	1165544.6	1380601.8	1291099.9	1502941.6	1449350.9	1451019.5	1587757.9	1256506.4	1485139.9	1383157.4	1568932.2	1502273.8	1530430.2	1622558	1249716.9	1469781.2	1385618.4	1585818.2	1522213.8	1574543.5	1687190.4
Q9D8V0|HM13_MOUSE	344424.16	428282.97	387647.3	479322.2	455516.62	467190.3	516517.62	212772.86	258115.64	223489.5	285578.88	268967.47	279962.44	297620.9	414438.9	452228.47	479019	496178.25	473174.44	496361.56	515316.2
Q99J45|NRBP_MOUSE	91248.055	131455.8	116422.23	99925.516	92797.11	102861.1	108021.87	36715.527	54545.664	68143.2	48405.367	39697.242	47251.547	54115.594	6994.8853	7075.5654	7974.5386	6001.2217	5837.4175	6778.2246	7009.398
P31230|AIMP1_MOUSE	389158.7	425828.44	396138.62	445000.22	432469.5	436582.94	484818.75	357123.88	394884.06	375540.44	409902.66	392384.9	404101	468948.25	592490.7	620047.1	591291.6	657916.56	627571.06	628378.1	732054.75
Q8C078|KKCC2_MOUSE	0	0	0	0	0	0	0	0	0	0	0	0	0	0	21643.729	17458.156	24458.742	13738.348	12803.018	11061.651	16484.977
Q9Z0F8|ADA17_MOUSE	101006.22	119746.914	127038.13	123420.54	126191.7	136174.6	146769.83	157212.75	178664.27	176462.53	183211.8	186664.77	192678.3	207470.34	147764.44	147070.12	156799.4	148995.31	144941.6	160807.92	169865.9
Q8R344|CCD12_MOUSE	0	0	0	0	0	0	0	15367.322	12508.489	17606.71	17462.08	16732.992	17097.834	18652.742	0	0	0	0	0	0	0
Q923D4|SF3B5_MOUSE	0	0	0	0	0	0	0	148558.89	167223.94	184887.9	203879.66	195925.4	208161.06	223564.4	0	0	0	0	0	0	0
Q4PJX1|ODR4_MOUSE	125651.89	142381.86	133993.34	153280.7	144170.86	163306.84	176191.42	80105.3	85631.55	81240.94	98474.125	100323.98	102885.836	118089.87	77874.56	96858.74	91960.695	111396.28	107136.78	111976.64	130418.98
Q8C166|CPNE1_MOUSE	539894.1	599809.75	610538	635438.2	590715.2	619601.6	673719.7	566854.7	615552.2	593300.6	659358.75	617678	636361.3	694512.44	554493.2	602153.25	556113.9	656737.06	621963.75	663046.75	662675.5
O35071|KIF1C_MOUSE	31051.242	34128.055	33069.61	33537.188	30155.092	35546.76	38370.984	17471.19	13213.721	13210.822	12906.799	14028.012	17101.238	17253.291	19111.088	17413.861	30513.123	20827.559	16963.123	24887.193	23276.146
P56382|ATP5E_MOUSE	792537.6	900273	849721	1128462.8	1066628.5	1030899.25	1114990.1	306711.75	347412	353958.66	443215.25	397025.75	395395.28	433411.8	726085.75	811518.94	780713.9	975065.94	885419	901336.25	957287.6
Q922H1|ANM3_MOUSE	0	0	0	0	0	0	0	70885.625	69700.234	60531.234	70942.95	63096.484	80933.85	78580.234	88431.66	95256.61	92519.016	98036.45	97930.914	103766.37	115565.414
P70218|M4K1_MOUSE	0	0	0	0	0	0	0	3128.901	2488.8228	3099.2043	2800.7883	2297.6086	3518.7388	6725.511	17603.795	10473.402	12057.744	16389.197	14766.997	13492.819	15654.942
Q9D1M0|SEC13_MOUSE	384194.47	439502.44	416865.16	458879.66	424606.56	476212.8	501586.62	220407.39	249651.34	242835.34	269653.38	257691.11	276832.84	295342.5	514698.34	587413.94	541711.5	570612.5	555129.75	596086.94	619809.2
O88824|JTB_MOUSE	66221.17	68800.555	68492.625	67934.14	63137.047	67073.5	66595.87	0	0	0	0	0	0	0	33910.047	25986.379	26685.55	27212.06	27753.94	30822.824	28607.662
Q9DBT5|AMPD2_MOUSE	31638.154	31741.406	30767.57	35266.438	32402.51	38530.414	36529.69	49776.227	52850.22	47945.414	45694.285	54435.008	49130.65	60601.805	95255.836	103996.92	103955.97	98706.625	93161.92	103995.47	108424.87
Q6PAV2|HERC4_MOUSE	160293.97	185978.12	167392.33	171189.95	165859.17	182365.92	194568.6	67067.82	85520.66	61869.195	71356.15	61034.363	81832.52	83591.75	196332.2	203455.06	191282.77	170112.36	175919.83	188121.16	226196.48
P62838|UB2D2_MOUSE	85695.02	94816	106723.484	114172.14	116751.84	119286.1	117610.734	65608.21	77483.02	65306.33	80597.59	81354.92	87715.19	88409.46	85141.54	90507.32	92817.96	107147.625	95669.13	110171.71	110428.62
Q8CGA3|LAT4_MOUSE	99068.734	98706.914	81406.78	102977.58	98093.34	109790.766	103986.32	50357.75	53177.04	42630.1	49699.758	52280.043	56119.625	57216.98	134455.31	138002.97	122160.72	142866.25	129941.08	165533.25	149935.72
P62484|ABI2_MOUSE	143865.38	181653.53	161889.83	167835.27	157656.6	166650.06	189000.94	107754.17	124316.28	115287.836	117429.58	117663.31	113616.36	127612.33	117451.82	138177.7	121733.25	131357.34	118435.53	132452.48	157237.2
P58321|UCHL4_MOUSE	93128.78	106994.84	102044.805	116548.65	112962.46	116914.21	127162.41	148743.62	167791.62	163817.38	178178.06	164101.66	181564.5	198488.92	101430.81	111763.16	110886.125	117000.87	115040.055	133810.69	131054.5
O54910|IKBE_MOUSE	27678.475	30772.686	24062.2	26954.764	25435.814	29306.184	29918.395	20882.3	25625.291	22441.209	19114.291	18044.06	22935.695	20303.93	24286.504	24201.08	22870.303	20269.945	18456.766	22583.66	21178.545
Q9QY15|DDX25_MOUSE	61896.36	74536.68	69379.58	69230.414	84083.4	81228.234	93328.5	37473.117	41107.76	38618.547	45829.152	43123.38	49877.992	56188.74	70077.59	65565.08	75216.05	84453.1	83299.41	84792.914	94734.04
P58281|OPA1_MOUSE	308439.25	309338.3	285781.66	292471.78	295027.47	323728.8	330534.94	387206.88	420418.72	377015.66	397421.9	377643.75	451446.5	455480.97	326422.94	316861	334091.8	342217.28	317978.44	365136.8	384514.44
Q6ZWY9|H2B1C_MOUSE	29720408	29281238	33690924	37912756	33729324	34152292	34728104	1176577.9	1386785.4	1358084.2	1755567.4	1302890.8	1459122.4	1392830.9	8234884	8356696	8381222	10288176	9378928	9603974	9764023
Q9DB16|CB39L_MOUSE	109127.99	110247.34	112100.55	76588.6	70088.22	88761.03	119834.305	94276.11	93973.65	90635.17	63954.21	63655.67	68511.57	101099.92	119596.336	125380.15	111329.61	90488.25	80344.35	89250.28	137844.67
E9Q7F2|RN169_MOUSE	155832.31	186919.75	165113.2	243811.5	225367.38	219473.17	228721.61	0	0	0	0	0	0	0	127544.84	138100.27	142117.19	181037.08	176739.84	172861.62	186630.44
Q9D1I2|CAR19_MOUSE	29832.926	32542.441	29313.766	33195.805	27042.465	38747.766	36467.797	40687.094	39626.645	43813.57	44458.676	42864.96	52165.312	48398.297	38743.375	45982.023	40528.977	38755.11	42681.14	49228.47	47159.38
P97471|SMAD4_MOUSE	3622.2715	3251.1812	2976.805	2634.6943	2320.9636	2326.6404	6143.016	2283.378	2488.7573	2657.4143	2468.762	3221.6223	2873.7996	2574.4814	2376.5354	3420.3032	3392.8098	3707.535	2974.2961	3368.034	3416.9219
P04228|HA2D_MOUSE	69925.38	75220.22	80655.25	75150.31	60133.242	78534.984	81334.81	39190.848	48733.83	48646.82	51655.65	46558.42	44288.15	51900.395	80034.59	107369.05	105983.41	92537.14	92817.55	91672.19	112458.99
Q61510|TRI25_MOUSE	247464.3	275478.6	261854.77	259491.36	241630.28	250454.05	308232.1	332921.4	374497.78	355272.3	384940.88	354414.12	392349.7	438368.7	449990.84	495948.22	459380.8	533143.56	502506.5	516276.28	591253.06
O35892|SP100_MOUSE	217348.58	237021.97	265625.25	240695.16	245743.17	244178.17	300695.22	235402.92	270823.94	300072.3	266528.03	264180.47	273524.94	309217.25	195066.94	216874.89	234379.22	205528.78	220735.64	206701.19	249252.44
Q62413|EPHA6_MOUSE	54970.676	57927.52	55806.055	53410.59	50644.273	59567.28	59656.547	53695.29	51507.617	58716.355	48836.13	47852.734	55649.06	62041.14	30519.902	38110.113	33528.27	30699.15	29774.154	36933.473	32890.156
Q9CRA8|EXOS5_MOUSE	22842.21	18523.256	27663.291	20130.729	22814.691	27504.258	35433.773	0	0	0	0	0	0	0	19359.77	17055.496	19083.488	20046.717	25341.936	19478.658	18441.209
Q9CXJ4|MITOS_MOUSE	0	0	0	0	0	0	0	1878.4397	0	0	1466.8325	1355.4634	846.53485	1375.6205	0	0	0	0	0	0	0
Q99JY0|ECHB_MOUSE	1800373	2049906.4	1859124.4	1996872.9	1933842.8	1971117.8	2427078.2	1336528.8	1438548	1344343.9	1490070.8	1414633.2	1504345.2	1760611.9	1716497.1	1957963.4	1799976.1	1873696.4	1835721.9	1932636.9	2205898.8
O35226|PSMD4_MOUSE	669329.1	712079.2	686060.3	709556.56	716826.5	736153.3	825124.06	617074	650129.9	629917.4	658198.25	631739.25	643489.25	720276.7	647149.75	706775.4	660806.2	761530.8	731652.9	727727.06	818629.25
Q91VD9|NDUS1_MOUSE	1413015	1493090.2	1446326.2	1553484.6	1475076.8	1614211.6	1742368.8	1080756	1147529.6	1098718.8	1225148.5	1164355.4	1292464.6	1366412.5	1457137.1	1591562.6	1516593.5	1671906.9	1618103.8	1749164.5	1878789.8
Q3V4B5|COMD6_MOUSE	90886.625	115926.93	91347.33	125070.94	113273.305	115129.13	123144.05	98091.33	93450.56	87574.64	99248.91	94368.6	92706.81	105039.9	0	0	0	0	0	0	0
E9Q1P8|I2BP2_MOUSE	93962.29	106175.71	113628.12	109347.086	104874.77	110039.48	109379.95	188701.88	217376.94	212105.11	226206.66	208634.67	222758.5	223782.48	223458.6	255261.23	224630.38	248547.73	228749.39	259159.03	259050.44
Q6PGF7|EXOC8_MOUSE	401766.72	215811.62	186431.19	188979.44	185121.73	210016.47	216647	147208.06	131880.56	138881.77	126336.91	116181.24	133578.78	156506.11	178622.88	180912.06	181724.28	181214.44	167769.12	176942.67	200180.52
Q8CCP0|NEMF_MOUSE	85873.74	105011.984	100586.016	90551.875	90954.336	89180.78	93504.445	98049.12	94976.83	110394.23	95168.875	101609.26	108910.516	114143.54	214001.56	238321.11	245647.31	224226.62	224383.27	242034.1	262745.66
Q8VD62|CK068_MOUSE	68278.625	73593.375	66901.28	71978.08	74138.94	75926.664	75272.83	28374.934	28094.785	32439.215	31621.148	30734.652	33399.977	35221.36	76978.89	80754.52	84980.09	94118.02	91446.42	91136.97	98613.28
P97324|G6PD2_MOUSE	1809168	1787479	1727330.5	1733696.4	1650377.2	1803817.2	1993495.1	1272606.2	1389801.5	1357322.9	1327043.5	1282306.5	1374597.6	1582125.2	1781474.9	2150626.2	1943856.4	1944136.9	1856011.2	1923070.1	2157892.5
Q3UQ84|SYTM_MOUSE	55500.465	48174.367	42665.242	53207.305	51104.715	58020.754	56133.516	24927.416	22885.357	20259.338	24405.16	22015.352	20763.014	26500.277	24082.613	21077.41	22861.629	22643.65	28169.88	32813.586	31804.191
Q8VI36|PAXI_MOUSE	298654.1	367448.2	323077.16	328398.56	319303.03	350582.12	351235	274834.5	299550.03	283839.3	295843.84	274294.97	293206.22	313322.44	449572.62	530732.94	500373.16	615397.1	597263.75	601145.4	612509.6
O88487|DC1I2_MOUSE	629499.44	704762.7	673125.75	741091.06	703333.8	730338.25	829234.4	490942.3	542560.2	527306	549270.1	545983.8	557624.1	628831.8	647552.7	698840.94	665632.2	716365.8	721546.7	698604.5	837272.7
P97808|FXYD5_MOUSE	57847.215	64751.746	56139.977	61553.645	54752.926	64568.703	67941.805	0	0	0	0	0	0	0	0	0	0	0	0	0	0
Q80TV8|CLAP1_MOUSE	17770.344	18023.504	14949.639	18637.86	14874.122	18446.42	17992.861	5751.8477	10213.397	8800.757	10214.526	9561.027	10168.394	9534.857	33246.71	33541.402	34158.75	30174.88	28399.094	33501.777	39419.35
Q9QUK3|CLN8_MOUSE	90274.945	91183.91	90830.97	100922.96	90250.586	86102.59	102825.72	119688.2	131280.78	130802.484	155296.5	133163.97	147638.95	165793.2	205736.69	236050.66	222854.12	257138.33	229312.66	234584.53	287249.97
A2AAY5|SPD2B_MOUSE	475206.7	509651.3	492303.44	554434.75	540119.5	556233.56	597959	437836.72	489601.22	453143.72	549107.44	518464.06	549536.4	573718	634965.75	693581	639686.9	772320.8	780083.25	769849	825975.1
Q9QYC1|PCX1_MOUSE	44817.906	52718.99	49826.637	48476.195	47592.348	56122.754	56131.996	44850.582	54034.16	54496.777	60595.727	63554.38	58758.14	60414.266	35964.168	38339.324	43693.414	38724.906	41844.582	44478.16	45442.39
A2A4P0|DHX8_MOUSE	10947.372	11145.077	16428.203	14139.351	17149.596	15920.613	18684.717	0	0	0	0	0	0	0	0	0	0	0	0	0	0
Q8VBW6|ULA1_MOUSE	322759.25	402165.03	337830.28	456442.62	416339.25	454032.12	449084.8	261061.6	303319.97	269703	341597.7	345536.62	354861	365510.06	82299.41	81780.62	83907.55	93143.53	87414.805	105623.375	104877.67
Q6P3A9|ARL11_MOUSE	142964.03	149264.78	126507.734	165700.64	146605.34	159148.78	173895.25	54025.35	55094.305	54610	59372.344	53975.01	66664.38	71980.03	211854.28	211335.06	181628.7	219936.5	208036	229836.5	237354.9
Q9JK38|GNA1_MOUSE	21075.191	22771.354	23643.092	24151.232	22283.27	19999.95	27016.182	31583.977	28093.703	29623.219	28614.145	27219.328	28363.926	34000.207	35812.727	41082.39	36495.38	34965.68	32905.914	32717.098	39040.33
Q01147|CREB1_MOUSE	38248.12	39428.555	39020.53	40658.44	36380.867	34005.367	44263.82	60417.906	67087.1	63409.97	72381.33	71282.96	76039.97	82498.875	21946.354	28494.29	22705.033	26023.488	25903.889	24163.363	29014.75
Q8BW72|KDM4A_MOUSE	9775.604	11692.857	10867.225	15143.981	13661.485	12493.397	11125.112	0	0	0	0	0	0	0	0	0	0	0	0	0	0
Q80YE7|DAPK1_MOUSE	0	946.94867	0	0	2270.6084	1887.3076	0	8336.437	8310.4795	7580.1562	10999.732	11212.895	7977.8633	10148.185	10251.552	8049.3174	10904.88	8031.614	8025.578	9176.896	7612.1416
Q9R1Z8|VINEX_MOUSE	18260.945	17972.465	15357.161	18044.135	18605.432	17329.176	18790.967	0	0	0	0	0	0	0	0	0	0	0	0	0	0
Q9CSV6|SFT2C_MOUSE	0	0	0	0	0	0	0	6370.0435	8612.104	9775.79	7032.436	5226.0894	6111.185	7865.3784	0	0	0	0	0	0	0
Q99J83|ATG5_MOUSE	55831.348	49108.496	55921.88	49404.344	49885.87	58494.83	63753.484	20964.549	22197.174	19839.543	27983.045	21108.855	30491.926	34769.3	92942.27	80677.45	90979.77	85677.06	72192.08	97392.7	102978.695
Q80W04|TMCC2_MOUSE	14546.731	14660.726	13392.659	12987.203	13617.02	14968.763	18389.32	0	0	0	0	0	0	0	18961.69	20728.285	16999.002	16896.113	15451.373	19846.207	19698.523
O55135|IF6_MOUSE	420635.53	481495.66	504637.12	513815.06	485868.06	513479.47	532657.06	267618.97	315857.2	331575	316851.1	302423.72	333229.28	360787.1	487945.1	515481.78	531793.75	582820.5	562579	596019.4	624565.56
Q6IRU7|CEP78_MOUSE	642752.44	693645.06	658443.7	973510.06	934010.9	933155	890056.4	882594.7	937906.3	845809.3	1230980.5	1290915.1	1151359.2	1214263	701956.6	756139.56	677831	1012459.6	963919.9	908200	972470.1
Q9JI39|ABCBA_MOUSE	16930.8	13513.939	13836.872	18702.887	22464.713	21866.494	18489.691	7061.5996	6220.278	6648.441	8234.674	8401.697	6304.712	7060.7607	20709.527	16831.424	17767.941	18699.414	20441.908	20815.934	20011.506
Q91VT4|CBR4_MOUSE	15147.656	14685.731	25235.39	18744.54	15852.651	17394.55	17640.916	0	0	0	0	0	0	0	34272.836	34283.344	41157.008	39359.824	32334.91	40101.266	46329.617
Q99KG3|RBM10_MOUSE	74874.44	82798.43	74958.15	68510	71750.35	78927.516	80843.75	60580.57	62857.195	60156.953	60116.945	57078.812	65815.67	62852.484	67983.47	78896.56	71282.85	75113.305	67623.414	78158.75	82604.03
P52875|TM165_MOUSE	328051.56	356895.97	347078.75	380955.7	382016.34	405626.2	420644.78	260693.88	312055.22	284724.94	307268.1	298684.97	307914.1	335642.25	348543.66	407539.75	372842.5	413128.94	407755.12	436391.1	431651.78
Q9DC70|NDUS7_MOUSE	107391.03	116630.664	117454.43	111961.984	112414.93	116846.625	142383.44	221129.81	219788.86	218989.19	233008.05	228553.28	245929.11	251607.72	185484.89	193129.06	184666.9	189459.31	202422.47	187627.28	211075.52
Q91WF7|FIG4_MOUSE	52699.62	99809.45	57408.387	54784.64	32432.984	103405.414	54136.344	0	0	0	0	0	0	0	18869.582	17398.582	20119.018	17105.027	18157.223	23351.398	24732.066
P97765|WBP2_MOUSE	327232.38	327572.72	323330.4	347212.25	343982.4	383288.78	400946.12	421653.8	471459.1	414228.53	456548.47	448186.5	474521.53	512454.03	500237.97	577680	536642.9	634807.3	603275.9	620563.5	676644.06
P53690|MMP14_MOUSE	197470.44	244757.22	237536.97	247491.12	238911.27	258624.33	279639.2	146982.22	216134.81	230378.88	214113.11	190994.48	211902.06	237368.97	179379.12	250432.94	260203.31	243526.25	236702.03	257040.14	268024.22
Q9D0R2|SYTC_MOUSE	832855.2	934562.1	877819.06	972044.4	947428.75	1015545.3	1102113.4	583439.75	654966.8	634199.06	659816.6	656533.25	703165.5	772304.6	855423.9	940922.8	932990.6	988371.4	935895.75	985806.94	1111365.1
Q91YD3|DCP1A_MOUSE	16192.268	20658.137	21134.21	20996.285	23273.248	23706.094	24499.75	30456.668	32087.588	33604	36493.754	38365.523	36170.12	43118.035	0	0	0	0	0	0	0
Q6Y7W8|GGYF2_MOUSE	66038.98	56685.25	63001.633	64267.812	68174.375	63594.266	76339.63	75972.71	72589.984	68749.734	83774.016	77082.43	90740.48	86246.52	83690.05	81022.02	80278.59	86245.5	74896.625	88852.64	90442.03
Q8CB44|GRAM4_MOUSE	0	0	0	0	0	0	0	0	0	0	0	0	0	0	18636.467	17671.02	19763.268	23070.713	23875.76	23295.729	26401.195
Q91VX2|UBAP2_MOUSE	20512.523	23995.66	30677.191	26562.455	22987.086	21208.043	26994.904	24053.473	21616.162	24005.38	23277.438	22957.771	23642.213	27839.717	77207.92	81256.9	77073.11	86015.08	79015.2	77288.7	89698.734
P28738|KIF5C_MOUSE	253586.69	269694.44	259003.28	305462.47	276798.34	288365.88	313910.62	151988.72	161408.02	154569.42	166811.6	168337.17	175283.1	175982	266342.62	322574.6	281269.34	310965.03	310423.22	337923.8	369621.72
P62317|SMD2_MOUSE	1113565.5	1275402	1171472.2	1233017.9	1210218	1270934.2	1414532.5	684736.3	792131	770261.25	733088.75	727789.4	740471.7	912134.9	913766.75	1030054.25	986662.44	1022665.6	1018539.3	1009350.1	1168498.1
Q7TNE3|SPAG7_MOUSE	52258.586	53879.58	49108.86	52951.51	62684.125	58207.188	68512.89	0	0	0	0	0	0	0	38471.758	42472.746	38155.457	41783.02	43642.15	46897.61	47318.402
Q9R0Q9|MPU1_MOUSE	50484.25	66548.81	61611.42	55071.188	58971.633	58033.21	66721.51	71779.375	77861.51	72221.45	74514.41	67007.98	74767.91	87191.26	92727.055	113444.375	97405.38	119681.11	116375.086	111234.805	138213.56
P52479|UBP10_MOUSE	13308.325	13751.594	14428.784	12473.539	13886.525	12103.579	13668.023	18452.824	18142.53	18133.035	18575.402	18902.537	20675.568	21211.232	41482.984	43008.254	40470.195	52469.094	51997.637	59287.19	55255.758
P62342|SELT_MOUSE	140427.75	148477.45	138752.33	143602.03	150613.97	147588.03	174270.44	95095.11	93776.39	85890.44	93470.56	91166.32	94542.97	108497.58	129772.32	124331.77	122159.99	118765.05	110484.16	120853.195	143040.27
Q5EG47|AAPK1_MOUSE	111097.88	144990.16	108149.984	119501.84	100167.22	154090.92	124415.3	65047.625	81165.266	75677.19	78658.586	69234.03	83632.875	85825.04	152780.89	264353.4	180582.27	188513.98	149119.31	283850.78	193060.72
Q8K0T0|RTN1_MOUSE	36884.516	48318.14	41830.625	49098.105	46049.28	59490.67	51327.055	66662.52	77100.555	65033.875	83843.66	82530.47	78767.51	83704.05	92927.7	96839.36	92609.12	116940.305	100530.13	100419.19	108331.68
Q69ZN7|MYOF_MOUSE	8219233	9094005	8366499	9606719	9351096	10024384	10960957	7669930	8310009	7668218	9001129	8541915	9150757	10076429	9066651	9917682	9240757	10675649	10298187	11044899	12112576
P40240|CD9_MOUSE	407483.75	433908.62	357662.2	418465.25	416394.78	426205.47	521680.06	93140.24	84486.34	74634.66	56451.645	52622.754	65716.516	107553.11	68334.266	62491.527	61057.535	50895.41	45361.125	45119.94	79241.56
Q6NZF1|ZC11A_MOUSE	159659.4	171633.3	155412.19	176152.3	185079.6	170886.8	203909.3	50661.31	62742.16	66547.68	63992.863	71409.64	63714.883	72040.29	133944.95	149161.83	138499.27	154713.77	154307.33	161419.19	168664.12
P15307|REL_MOUSE	128557.555	138084.02	140552.31	143994.25	133714.69	131020.13	169642.61	198978.19	222421.31	214021.58	232902.12	223885.16	244909.72	254067.48	237915.94	267726.72	266115.78	269574.94	272498.9	273048.03	316269.38
Q9DB15|RM12_MOUSE	89553.38	98352.1	98116.1	102016.67	94598.2	112291.73	104610.93	195627.36	236069.33	218417.62	269472.5	264989.8	266450.56	264117.25	224252.66	270493.5	264076.84	361188.03	352625.34	315935.94	347829.94
P56379|ATP68_MOUSE	105531.01	117149.52	108562.17	80821.76	79200.984	89033.95	126717.445	99505.17	123980.13	112889.125	81935.57	76623.85	92727.81	124825.23	150473.47	170708.08	151929.62	118390.67	115911.805	116448.61	185883.31
C0HKE7|H2A1N_MOUSE	1413853.2	1746061.2	1653768.9	2196886.2	2015448.1	1837786.5	1902039.8	682575.75	770023.56	641717.06	859962.1	819654.75	731048.56	829758.44	1862479.6	2215583.5	2031556.5	2574199.8	2475888.5	2294480.8	2459762.2
P62331|ARF6_MOUSE	440669.56	507892.94	480251.88	508734.47	502146.66	525804.1	616316.06	535969.4	569860.75	518338	562627.56	537496.1	584721.5	706332	467630.8	529228.9	495930.7	521025.75	507074.44	552078.7	633825.75
Q9QZV9|NXT1_MOUSE	10626.423	11218.627	10650.181	11023.001	11599.498	10228.11	11996.46	11964.615	13245.949	12904.709	10671.426	15496.207	13407.74	11435.651	11060.455	7438.1704	8630.362	10330.448	8975.391	11118.672	10822.773
Q8C0C7|SYFA_MOUSE	201007.02	208247.81	222535.78	202816.34	207397.48	245719.38	311399.56	243495.97	276929.72	297492.7	280506.16	260031.9	332273.44	389122.34	220233.5	253519.66	254602.67	230219.38	224895.31	273556.47	314665.3
Q9JJ94|SSNA1_MOUSE	7495.319	7050.314	6539.8936	7430.661	5220.19	9088.667	9917.462	6048.512	9091.104	8814.068	7016.0034	6120.623	5642.223	7108.0625	29123.285	34217.46	38263.24	27614.586	27494.658	28186.883	29865.299
P01901|HA1B_MOUSE	133350.89	169391.92	175674.86	148033.73	137327.42	154872.45	183316.12	149443.89	196803.72	193697.66	183062.6	177937.16	206649.44	228124.53	156809.4	196256.4	201900.03	197623.34	187985.31	198871.45	231329.23
P49300|CLC10_MOUSE	24021.064	22773.498	22593.695	22743.186	24068.604	26320.277	25973.812	0	0	0	0	0	0	0	0	0	0	0	0	0	0
Q99LD4|CSN1_MOUSE	139850.67	143303.36	141898.88	133595.19	137233.83	138421.55	153111.61	120561.625	134740.8	122062.43	117058.8	113877.984	132211.39	144008.17	211023.19	239875.61	217715	218695.84	207898.69	232748.06	250301.7
Q8CDN1|CC020_MOUSE	71260.984	82111.375	77819.05	80980.14	79793.28	81955.984	100245.97	120947.836	157169.4	135442.9	155046.7	140333.72	154454.38	188125	21411.371	25210.234	21776.986	27097.547	25034.354	24619.78	28996.812
Q9WV54|ASAH1_MOUSE	1265946.6	1331176.9	1187878.4	1172428.5	1056062.9	1206368.8	1468685.4	1045910.3	1191792.9	1046978.56	1151217	1060921.9	1180327.6	1274857.6	1357928.6	1447542	1347180.4	1423272	1409357.4	1436926.1	1658784.4
P17742|PPIA_MOUSE	20415748	24436204	21636882	25962556	25296080	25264302	27759232	21153594	25506322	23045876	27835068	26469514	26408118	28758072	21721950	25382320	23279886	27610020	26393846	26721032	29058078
Q8BWW4|LARP4_MOUSE	151579.34	175819.17	161736	169133.44	180966.06	166918.69	178743.38	137067.81	150250.88	160612.97	162386.48	170567.84	162696.34	165130.6	120178.69	136192.03	121603.086	126679.32	122212.07	130653.13	135157.11
O35609|SCAM3_MOUSE	610347.94	681410.3	630385.56	728505.94	708414.75	716806.5	729340	320127.56	351513.66	309561.7	382461.4	371989.12	409460.47	392655.47	655249.1	706259.6	651296.44	752824.56	742155	783962.06	824830.44
Q8CHP5|PYM1_MOUSE	22418.234	23841.24	21076.791	26738.371	24000.135	30084.896	28971.654	29294.838	30547.154	34536.656	34230.676	39927.438	32965.098	39951.883	268389.94	276551.53	263313.9	307204.72	282159.62	328259.28	320025.38
Q8C172|CERS6_MOUSE	166362.16	170950.23	186766.31	166825.75	167464.45	185356.45	206659.53	107975.11	140784.1	140103.62	123312.3	113101.76	132285.95	160499.44	215449.03	256057.7	276694.5	234957.33	231007.44	267532.97	309493.53
Q60960|IMA5_MOUSE	242682.19	245453.16	244045.6	263214.6	241943.16	294548.53	302625	153899.69	123382.41	102487.52	125744.91	119806.336	138911.88	141153.1	278264.8	228565.98	210621.36	264262.88	249344.73	291958.2	288576.03
Q8JZQ9|EIF3B_MOUSE	1377299.6	1482293.2	1405502	1481396.2	1404634.8	1551032.6	1610163.1	903156.5	944648.56	927762.1	977364.9	949591.1	981026.75	1063986.1	1472262.8	1597255.1	1525549	1555101.4	1499258.5	1613877.9	1762280.8
E9Q3L2|PI4KA_MOUSE	271396.84	307953.66	275345.9	281702.22	267732	307526.47	354151.2	207013.14	221000.67	204225.36	220558.48	218975.58	229236.31	269831.66	325281.22	354768.5	341992.06	337930.72	323440.4	352977.2	394077
Q9ERR7|SEP15_MOUSE	212351	235082.98	228057.66	260567.22	260306.5	284544.47	302732.47	180663.6	201207.9	197996.52	225365.28	212616.4	223470.81	237082.72	223298.9	247219.25	257265.53	286448.94	275841.38	286464.38	308344.2
Q8CCH2|NHLC3_MOUSE	153068.03	166887.9	155729.16	161715.97	158475.67	161288.1	192656.12	232250.27	247498.75	238079.03	263780.75	251570.83	272583.25	304387	173918.72	182941.69	162824.06	191748.53	179999.4	173148.78	222860.69
Q3TW96|UAP1L_MOUSE	2624059.2	2892741.8	2551818.5	3020037.8	2956321	3043205.2	3232416	2775554	3113084.5	2782902.5	3286727	3049486.5	3329245.5	3616356.2	2683578.5	2902719	2633399	3164485.5	3076270.5	3186550	3436348.8
Q9Z1Q2|ABHGA_MOUSE	82747.14	111642.25	113844.695	96905.33	92759.15	105939.18	114815.336	4038.9363	6844.4297	8317.533	2447.3713	3745.3845	3556.5732	3859.123	57164.44	82291.23	90969.3	64667.086	68030.53	75169.67	89813.13
Q9D0I9|SYRC_MOUSE	1216819	1277479.9	1300199.4	1302997.2	1298244	1347402.8	1513107.8	1059258.8	1132759.6	1184420.6	1172195.2	1158872.2	1199578.1	1309736.6	1313855	1384314.9	1433819.4	1443171.8	1444673	1488606.4	1644570.1
Q62261|SPTB2_MOUSE	1911525.6	2002801.1	1821954.1	2077098.1	1991863.9	2074610.6	2242825	1574714.4	1723468.4	1613930.8	1733215.9	1678803.8	1828662.8	1953730.1	1711147.4	1851772.5	1743525.6	1928003.5	1855434.9	1926636.5	2019294.5
Q6PDG5|SMRC2_MOUSE	419427.22	463607.16	464693.75	488922.62	474231.38	475260.78	531707.8	543804.44	608333.4	572608.5	624328.8	605118	646758.9	686985.94	483475.06	530234.25	541326.94	574229	573762.75	593382.25	619802.5
Q99PQ1|TR12A_MOUSE	28380.965	35656.54	29355.973	28824.793	25831.611	29008.127	34612.09	0	0	0	0	0	0	0	0	0	0	0	0	0	0
Q8C1D8|IWS1_MOUSE	33088.92	35021.883	25592.184	30976.727	25660.598	32798.27	31751.848	7634.4917	10071.864	8924.539	7806.127	9220.609	9320.074	10957.625	23426.814	21787.223	56531.043	20625.016	21094.21	21916.955	19128.4
Q9CRD0|OCAD1_MOUSE	96683.766	102703.875	101123.52	100702.375	94402.914	116462.08	117974.445	146758.08	161219.47	163220.42	156064.66	158541.88	181754.22	179553.4	152594.88	157660.28	172268.38	162412.6	156818.64	174057.33	187260.6
Q3UDF0|GTR6_MOUSE	67807.6	81423.26	82190.65	72651.914	67913.68	71222.07	81921.34	89758.734	95391.44	95147.57	92075.71	86383.55	103451.8	110437.78	62791.21	75245.555	73269.03	75739.27	81376.07	87762.805	89734.34
Q8VCI0|PLBL1_MOUSE	552170.75	593668.5	543858.1	559872.8	532555.6	593438.06	654433.3	372669.78	411070.8	394133.8	396438.44	382952.9	421759.28	461847.25	584267.94	610866	582062.56	619352.4	583271.56	652577.56	702223.6
Q921C5|BICD2_MOUSE	40475.54	49349.11	41924.43	42712.1	46128.95	46818.156	46006.21	37514.535	41515.83	40563.43	38630.61	39026.6	43487.367	44619.406	61709.15	65192.6	58659.28	61816.54	64553.23	65718.664	76190.055
Q8BM55|TM214_MOUSE	407851.12	424003.88	405211.9	431846.84	407172.1	457794.1	488152.22	212917.38	250599.55	226527.81	223469.81	219418.25	250109.2	270583.66	323601.16	333249.44	335492.94	339809	330656.22	360410.62	386478.88
P04227|HA2Q_MOUSE	24535.984	30174.453	29847.434	29202.326	22552.43	33349.492	32474.145	0	0	0	0	0	0	0	24073.902	34722.918	29790.197	27898.246	27633.277	30951.219	38678.406
Q9CYN9|RENR_MOUSE	95880.64	107378.56	106073.91	104681.04	101200.2	112817.56	122533	130895.016	146636.72	139840.31	130141.875	127878.46	140772.48	162220.36	127942.67	144279.05	132164.42	142868.23	138363.88	145036.12	160788.33
Q8CI94|PYGB_MOUSE	422575.22	467402.3	431530.6	464843.12	424566.56	467459.16	508235.3	364727.22	414857.3	381372.44	412155.94	393750.28	429999.4	449850.84	424014.28	451941	442501.4	457698.5	428219.8	476699.75	501528.8
Q8BP40|PPA6_MOUSE	54501.117	52805.887	53853.1	61999.086	63907.996	70193.484	65110.973	154822.12	163943.69	172762.52	178442.98	190054.39	199293.7	202791.47	116242.12	131092.97	127695.8	146199.06	146260.78	170860.16	148728.38
Q9JJI8|RL38_MOUSE	413884.7	479835.94	447370.88	540545.75	547867.56	517710.2	551088.9	188032.73	206940.22	196447.38	239554.25	243660.61	224055.84	235919.44	400210.1	411440.22	419544	486993.53	482403.16	459774.47	520074.34
P56392|CX7A1_MOUSE	0	0	0	0	0	0	0	0	0	0	0	0	0	0	25107.53	26930.09	20993.176	24238.82	20806.943	24072.775	29343.822
Q8JZS0|LIN7A_MOUSE	0	0	0	0	0	0	0	0	0	0	0	0	0	0	18969.664	13032.525	13879.234	14286.523	13589.793	13689.643	14229.85
O35682|MYADM_MOUSE	243683.69	249458.05	243766.55	277832.4	249789.17	282015.25	276927.66	200547.84	207462.81	191217.52	223854.4	227269.66	260936.86	244205.88	323915	327132.97	328239.47	374627.03	352666.25	403280.1	393412.38
Q9CQF3|CPSF5_MOUSE	366510.03	410130	403014.62	410890.12	410297.9	402019.9	449739.5	276317.88	323648.5	296275.88	322441.22	314548	311473.84	360427.6	311931.5	353947.97	333958.06	354633.94	348296.84	344562.44	375320.72
Q8K0G5|EIPR1_MOUSE	28290.408	28722.24	26627.303	26452.209	27072.014	28935.838	31173.945	18311.615	22506.418	23770.129	22985.63	23818.898	23733.889	26187.07	23586.898	28158.164	22823.346	27951.184	29193.328	30532.047	27774.418
P51880|FABP7_MOUSE	288333.5	287380.34	271735.97	364322.9	350153.5	342012.3	392359.2	201216.97	223785.78	182390.16	277921.3	267886.75	259115.6	279784.78	318863.7	355741.06	311040.16	397886.88	394272.9	390411.8	427828.88
Q9JHU9|INO1_MOUSE	398527.5	381752.6	370841.06	376859.3	354851.7	358218.9	384377.2	432324.7	502852.38	471994.2	454893.25	457287.1	498925.25	533117	239971.69	282320.2	269524.47	277044.75	268495.72	255218.03	285854.38
Q9JI10|STK3_MOUSE	80889.89	86198.25	83213.65	85072.25	82420.22	90244.56	104042.586	12154.405	14578.521	16168.712	10864.759	13451.528	12627.047	13469.695	14522.062	13977.617	13723.611	14764.322	14866.687	15291.631	16391.273
Q61686|CBX5_MOUSE	85397.28	91746.75	92459.86	97843.22	85262.86	91892.83	98288.25	82174.17	95248.32	88967.875	90310.39	86499	100558.34	97560.69	110344.06	116331.33	112527.39	126980.28	112484.27	119285.72	131592.78
Q9QYS9|QKI_MOUSE	404254.97	431016.2	419357.16	453187.56	434265.8	437036.5	478158.12	281024.16	308070.78	302762.2	304009.38	311123.9	305258.6	348882.66	440486.6	421472.66	474592.53	471098.53	457324.8	463923.22	510617.94
Q8R2K1|FUCM_MOUSE	38680.02	46239.895	38054.008	31074.03	25773.371	30789.834	42009.215	57670.668	56654.203	54813.996	38107.863	37388.7	45079.402	58308.297	108962.26	109383.67	106255.39	84115.72	74415.914	90585.695	125705.56
P70336|ROCK2_MOUSE	220684.7	232232.81	215453.42	231107.98	213872.8	234563.84	245714.61	39022.176	42756.98	48436.652	45262.79	45670.047	45051.75	48956.58	101882.6	97693.46	102612.14	109453.41	102580.234	132266.23	115574.47
Q63932|MP2K2_MOUSE	139938.52	147199.11	134469.69	149496.62	133874.2	148712.03	162035.97	28696.81	28861.748	31049.035	27769.562	26880.86	33728.547	36289.516	22729.312	25639.408	20715.738	19423.566	18487.178	28778.354	27351.209
Q8BGY2|IF5A2_MOUSE	1341905	1570044.5	1402989	1748522.4	1710099.1	1767723.6	1803485.8	906417	979826.06	884302.44	1102076.5	1062512.9	1027763	1121239.4	963291.4	1123213.2	951636	1196304.5	1149795.4	1145960	1277307.6
Q8BTV2|CPSF7_MOUSE	22008.844	21116.848	23596.307	24305.879	25292.49	30866.338	27892.393	15381.577	13331.422	16505.393	15357.391	18558.5	15390.797	21020.762	5642.1636	5657.866	4878.4536	6076.3955	8486.924	6953.7554	5333.2153
Q8K3C3|LZIC_MOUSE	76031.03	87141.9	85437.17	90241.77	89624.64	87851.32	92615.99	128874.11	156843.53	139075.52	162060.12	155604.14	158799.88	182022.92	137517.4	152029.77	145799.05	165458.53	156262.05	154024.97	184966.7
Q6P549|SHIP2_MOUSE	159634.25	179233.03	163079.8	151570.39	153692.7	175853.64	180970.12	167921.16	176611.28	172949.36	175901.66	182425.36	199851.53	191511.55	121422.92	139916.66	136124.56	130222.336	131909.22	140171.64	142191.34
Q9CXI5|MANF_MOUSE	760546.6	883896	828119.75	1029321.6	972247.5	993014.4	1110142	809628.1	937540.75	866412.75	1098310.1	1025143.25	1008428.2	1123912.1	890579.6	1049220.5	988684.1	1242523.2	1156621.9	1141100.6	1307417.5
Q64324|STXB2_MOUSE	403939.53	422018.28	410049.7	452377	453435.3	504640.72	519959.7	343358.03	375834.53	344894.62	400745.72	378795.22	392928.72	459453.53	379024.53	400642.84	390453.25	415688.78	391837.3	422379.25	447050.22
Q8BHJ5|TBL1R_MOUSE	37750.676	43067.85	43179.363	37920.656	36322.258	43663.57	50574.86	34725.836	27411.871	32308.625	29853.172	29136.914	29573.129	37574.707	23974.633	19517.977	25646.65	22691.186	17789.154	21771.682	25321.22
Q99N69|LPXN_MOUSE	672783.75	779930.94	739922.7	825770.5	816014.56	802489.1	868779	531103.56	600407.9	594259.1	635607.9	594377.4	604649.6	673309.8	649528.8	693696.9	674097.25	749370.1	709001	729206.7	806865
Q5SV85|SYNRG_MOUSE	0	0	0	0	0	0	0	0	0	0	0	0	0	0	20199.01	18820.438	17516.395	17262.332	14124.419	18456.166	18233.1
O08992|SDCB1_MOUSE	739056.5	788288.94	711895.6	829127.75	776225.75	848881.2	947099.94	556760.9	599879.6	504073.97	590100.94	558250.6	605087.5	648468.25	892060.1	963010.1	818436.4	971630	913317.7	1009287.4	1063363.5
O08605|MKNK1_MOUSE	56050.008	68719.02	60759.094	69664.195	73865.84	70686.59	88163.88	33147.438	40543.684	41426.418	45014.09	46676.465	42311.684	43606.652	156347.25	158274.1	151425.3	160377.19	172283.55	160362.1	182951.5
Q9R0C8|VAV3_MOUSE	18482.941	20384.979	24779.85	21588.512	26723.7	25199.512	29563.299	21850.111	30653.838	24422.045	32481.371	35337.57	30098.379	35234.89	116575.89	135818.06	127676.56	130466.61	118572.94	122385.05	146805.4
Q99KP6|PRP19_MOUSE	1013250.25	1150418.1	1063879.2	1199975.4	1143883.2	1229365.4	1323554.5	710804	857471.2	796359.7	864762.6	822299	847483.6	939378.44	1449852.5	1689970.1	1546627.4	1789070.5	1690600.5	1767396.6	1956061.5
Q64522|H2A2B_MOUSE	41822.344	45793.902	43699.164	50125.137	45229.58	78068.98	60611.8	72262.99	81840.67	72693.09	81242.44	76017.97	93390.84	90103.734	39088.684	48514.56	43915.305	46434.527	42034.49	49313.43	50240.344
Q9CV28|MINY3_MOUSE	12877.217	14356.771	13535.153	10388.941	9939.213	12380.551	12393.169	11984.795	13245.339	13067.927	9514.773	8812.552	11680.422	13646.202	12298.967	12911.783	12818.756	12150.022	10015.364	10318.377	15476.3
Q9R1J0|NSDHL_MOUSE	8856.547	7991.884	7132.5586	6769.4814	5981.012	7411.6396	11903.326	0	0	0	0	0	0	0	8298.031	6207.4165	8125.2354	7254.355	2319.8582	8667.62	9066.858
Q8C052|MAP1S_MOUSE	974286.2	1162005.5	1006297.75	1131200.4	1057385.4	1226370.5	1167016.9	634038.06	720303.3	661776.56	728775.8	704215.56	774551	758950.6	860692	967256.5	889864.4	974967.6	923374.56	1013538.5	1020486.4
Q9D1K7|CT027_MOUSE	11615.273	9027.739	9349.612	11209.844	12433.324	12064.646	9574.408	9222.625	8640.317	9286.615	8691.504	11614.887	12167.37	9535.084	27772.68	28562.79	28177.117	28332.107	33096.953	35310.293	32179.752
P62830|RL23_MOUSE	1989738.8	2211158.8	2122406	2195704.8	2178477.2	2209331.8	2529230.8	2326999.8	2694207.5	2589488.8	2771784.2	2733561.2	2818421	3136182.8	2215424	2495095.2	2335524.5	2612585.5	2562794	2657971.2	2907467.2
Q99KK7|DPP3_MOUSE	1523922.1	1707676.2	1619229.6	1708213.4	1695443.9	1712322.9	1892074.8	957591.44	1100047.8	1065839.8	1093893	1065495.9	1173113.4	1227401.2	1227646.6	1392745.5	1382121	1410498.8	1288016.4	1458500	1540639.5
O88696|CLPP_MOUSE	331849.38	362572.88	339583.56	383788.62	371572.5	431694.94	423878.75	200401.22	223818.06	205159.83	218972.22	213834.6	233559.1	255657.66	169161.72	195316.83	180517.22	206158.19	192515.67	216862.12	223355.98
P14106|C1QB_MOUSE	38249.43	37902.875	41525.953	37445.926	36086.863	45151.95	43531.574	37706.32	38987.277	38731.734	36008.484	35688.473	41050.082	41588.082	44903.69	46044.758	42689.33	43298.367	34860.242	52308.44	50966.508
Q09143|SL7A1_MOUSE	9634.212	15297.086	19488.578	12038.021	5772.7637	11448.792	15952.848	20682.074	25111.55	36718.902	23200.96	20651.059	25430.508	31463.754	7458.31	14828.484	24938.86	10600.045	11992.113	11313.422	17942.77
Q8VE22|RT23_MOUSE	11626.852	14549.048	12100.516	15678.063	14795.045	15751.42	16805.139	10043.2295	11057.771	10056.858	9456.902	8938.304	10989.777	11591.045	11088.642	13870.903	12000.242	13691.489	9899.913	13550.428	15717.637
Q64261|CDK6_MOUSE	14321.542	14700.203	15443.081	20042.312	19532.982	16325.76	18385.693	10777.109	14553.646	14826.232	13327.887	13062	11489.658	19457.018	43169.65	50302.664	47662.453	50228.125	44952.188	45899.438	63560.04
O08547|SC22B_MOUSE	1169529.1	1375538.1	1248964.9	1518539.5	1573515.4	1494503.8	1686947.2	798271.75	912725.5	851055.94	1034976.5	1018178.9	985297	1064276.1	1692247.4	1843566.4	1666018.9	2049175.8	2047629.8	2093452.4	2282698
Q8BGU5|CCNY_MOUSE	9562.713	7301.107	8314.804	10556.245	9912.634	11804.147	12213.235	0	0	0	0	0	0	0	20276.11	15610.261	20249.775	14468.364	19260.533	20975.295	23191.322
Q6PFQ7|RASL2_MOUSE	900292	1073675.9	1001729.56	991989.4	974770.9	1084979	1179955.2	741169.56	890935.44	821569.44	831652.44	792136.6	879011.94	977564.44	1113237.9	1330721.5	1265443	1273726.1	1268008	1359096.9	1495236
Q9QXH4|ITAX_MOUSE	225742.02	225598.19	196988.52	253059.16	261141.23	280132.94	291666.94	176153.12	181738.61	153087.44	179950.6	186468.81	217567.98	219875.73	377585.47	413165.84	355806.53	408486.03	420916.62	479605.56	491100.5
P29752|LALBA_MOUSE	0	0	0	0	0	0	0	41559.695	41122.41	34435.57	51672.996	45458.33	56777.75	53213.89	48028.125	42847.98	41058.844	41241.508	41719.414	46430.125	53086.035
P62858|RS28_MOUSE	1104250.8	1213661	1172068.2	1348004	1309742.1	1362284.8	1426061.2	864069.1	1016531	986528.9	1064670.1	1030171	1092018.8	1144145.1	1213020.5	1338724.8	1282461.8	1523256.5	1443019.9	1519765.1	1568177
Q9JME7|TPC2L_MOUSE	70191.56	70220.55	64731.97	55204.79	53494.207	68203.9	77590.05	0	0	0	0	0	0	0	0	0	0	0	0	0	0
P62897|CYC_MOUSE	928328.5	1113819.6	1048246.5	1009053.5	943581.6	1101427	1310214.1	1312992.9	1501101.5	1424111.4	1444622.2	1349084.2	1482013.8	1815755.6	1130116	1249846.9	1188796.6	1112665.6	1040450.4	1147379.6	1471598.6
Q9WV55|VAPA_MOUSE	2832949.5	3428192.5	3190176.5	3785336.8	3678372.8	3643436	4072959.2	1766105.4	2258240	2052955.6	2360313	2283892.2	2302075.8	2559511.8	2582519.5	3208789.5	3006089.8	3358495.5	3296864.8	3362311.2	3859463
O88597|BECN1_MOUSE	18029.4	25275.559	20071.326	24442.156	23508.61	22510.32	23243.652	20616.342	25352.848	20674.072	21363.818	20691.834	25617.236	22979.709	27934.422	26271.68	26358.803	27605.148	27906.928	31701.805	30682.654
Q9WTX6|CUL1_MOUSE	488096.84	572749.9	524288.06	544879.6	510517.8	586123.7	590580	271821.47	292829.38	281571.75	308406.7	291172.6	328558.8	345451.62	302759.62	326694.38	302170.16	318670.6	291572.72	331664.2	356450.62
P70691|UD12_MOUSE	381147.2	406803.12	381949.22	419607.56	392036.44	423561.75	467479.7	219100.34	231970.12	218997.84	226776.2	209937.44	229267.73	251342.78	619292.8	629793.9	626337.2	710961.6	679607.44	729610.4	734369.8
Q60967|PAPS1_MOUSE	95643.34	97179.086	105097.125	97105.2	88821.52	102201.516	106972.7	81066.9	82893.02	75823.56	92115.266	88131.41	91534.1	94572.05	136765.1	131337.72	128509.266	142663.6	124912.95	149947.31	148576.48
P31996|CD68_MOUSE	3448624	3631096.5	3317980.2	4155548.8	3808177.5	4393513.5	4322719	3592726.5	3624268.8	3453298.5	4454939	3950733.8	4625360	4668116.5	4243964	4537901	4080625.5	4757639.5	4417035	5113474	5319343
Q497V5|SRBD1_MOUSE	9899.198	9730.517	10770.367	10669.678	9384.65	11294.29	13647.94	0	0	0	0	0	0	0	0	0	0	0	0	0	0
Q9QYI5|DNJB2_MOUSE	18709.203	17595.81	16041.241	21552.27	18915.572	18817.227	21823.922	27206.775	25128.38	21438.021	26508.475	27935.418	24070.043	27444.818	0	0	0	0	0	0	0
Q99KX1|MLF2_MOUSE	24267.484	29469.725	26204.988	31786.04	32212.666	27882.578	30325.227	26355.473	25292.53	26079.633	26592.17	27551.074	28910.688	26812.42	0	0	0	0	0	0	0
Q2TPA8|HSDL2_MOUSE	121211.14	134461.4	121842.11	121640.67	132131.38	136857.55	144921.2	84481.01	91201.85	85445.83	86406.36	83856.43	90114.73	100672.734	154584.8	158890.06	151125.95	154075.67	152820.16	160602.75	181699.27
E9Q2M9|WDFY4_MOUSE	118819.42	133671.56	130416.625	134979.08	129259.11	144696.6	153074.66	286259.03	324796.22	322288.47	306187.03	290903.5	339597.47	341391.28	308512.5	340088.84	331029.94	320964.44	327277.72	342775.16	362111.16
Q62431|ARI3A_MOUSE	11874.44	17775.354	14310.175	20002.512	19660.547	16147.276	18396.389	0	0	0	0	0	0	0	34048.01	34859.953	36923.78	38542.5	37064.418	37483.977	42643.082
O35660|GSTM6_MOUSE	42104.562	35991.25	36414.29	31792.787	29213.904	36995.445	43507.953	4216.5796	2904.2544	2841.5103	2576.655	2581.828	2317.9792	4276.126	38595.777	40861.45	34569.88	27896.262	28769.781	31933.357	42162.613
Q3TCJ1|ABRX2_MOUSE	283424.06	308720.4	287032.1	314852.34	308175.56	346863.4	337422.03	174322.61	188660.98	178676.78	203810.48	198930.8	207645.23	211653.03	276741.03	288948.38	281301.56	331529.94	314632	344733.78	335361.97
Q501J6|DDX17_MOUSE	1255236.1	1370428.8	1308442.5	1529011.8	1499086.1	1527161	1633485.2	802068.6	874044.75	846857.5	853210.44	845826.25	892537.7	956493.94	1100300.6	1224418.9	1148695.6	1224124.2	1217539.8	1234890.6	1354125.2
Q921T2|TOIP1_MOUSE	762388.3	900069.8	878218.1	866871.9	880798.56	921961.2	1060964.5	427769.22	493863.5	504336.9	481716.44	478944.94	491841.44	610660.06	824458.5	945215.75	933177.7	900401.3	902511.94	938099	1126992.8
Q9Z319|CORIN_MOUSE	0	0	0	0	0	0	0	0	0	0	0	0	0	0	16549.965	16782.959	17148.008	15621.894	17772.27	17094.668	18711.61
P17182|ENOA_MOUSE	21357088	26239526	23943778	27509964	26490334	25696892	29941430	16905066	20441278	18895020	21350042	20405714	20064418	23346478	26027216	31777274	28640082	34621252	33465578	32348114	36336168
Q8BH07|AR6P6_MOUSE	43736.85	54833.137	48189.82	53334.152	50375.816	54890.086	47622.426	34055.125	30449.178	32308.736	33137.055	32920.695	31520.732	33129.62	0	0	0	0	0	0	0
Q60855|RIPK1_MOUSE	269521.3	284685.72	280435.62	268014.53	260868.84	287139.34	315681.6	266360.5	289160.22	259475.31	300285.84	291271.62	285935.5	318175.34	407324.66	432988.3	434526.72	464985.72	478501.44	457875.84	506538.3
Q9CQN3|TOM6_MOUSE	0	0	0	0	0	0	0	87550.06	83240.06	92650.62	79700.03	77264.39	85352.34	91340.5	89189.42	80296.78	101302.29	84653.23	72974.78	76089.05	86184.47
Q63810|CANB1_MOUSE	0	0	0	0	0	0	0	42283.875	43061.117	38470.258	40779.805	40680.6	37358.047	51171.33	30309.316	32571.457	27895.637	28833.154	30470.436	29264.234	35834.594
Q9Z2B9|KS6A4_MOUSE	9578.134	10763.277	10118.182	11148.261	8002.012	13022.726	11013.225	0	0	0	0	0	0	0	11576.59	12680.926	21954.625	17444.652	13017.389	14304.866	16272.13
Q99MR3|S12A9_MOUSE	28911.496	24169.762	21502.004	29430.746	24373.898	24116.14	26637.527	6175.3	8247.268	8856.353	9301.251	10268.501	7737.6514	6849.7246	75616.97	97772.81	89469.29	100198.38	84936.16	99669.76	103835.33
Q80VA0|GALT7_MOUSE	446782.25	497207.62	449745.53	506395.9	484999	516737.38	542662.9	354829.7	378676.6	351335.28	388284.53	384372.62	408039.3	465964.97	361613.56	411291	364941.56	438060.22	415377.03	455420.12	501661.1
O35143|ATIF1_MOUSE	682341.7	851046.75	716672.9	870362.4	804915.1	915627.2	888776.25	624013.1	780626.4	648629.6	780321.75	700608	801666.44	749366.7	502344.1	576667.6	511774.5	609731.9	593119.4	610077.56	643307
Q9QYY8|SPAST_MOUSE	18944.65	17432.033	19039.06	17386.227	14237.753	17982.836	21986.822	0	0	0	0	0	0	0	0	0	0	0	0	0	0
Q8VDP2|CX056_MOUSE	16296.986	14770.586	18954.613	19429.82	21658.408	14435.607	22012.81	0	0	0	0	0	0	0	0	0	0	0	0	0	0
Q8R317|UBQL1_MOUSE	82228.766	77086.46	73604.33	69136.016	62952.13	78887.58	86542.41	73169.65	94541.6	95044.5	90407.875	85994.59	85781.805	108675.72	137249.55	146744.02	150494.89	138990.61	136363.25	136559.38	167070.25
Q9CWT3|SNX10_MOUSE	17919.236	25607.07	20400.314	16895.875	16283.347	20197.55	25412.887	14072.719	20262.291	18787.467	16656.617	15556.166	16287.723	19277.69	18871.86	24543.598	23468.893	24567.203	24740.652	24521.242	32325.85
O54988|SLK_MOUSE	471675.6	479141.62	479314.06	515260.66	473067.2	522833.8	530674.44	357968.06	383778.88	346461.78	408117.7	406682.84	415195.47	415736.8	801080.06	845449.3	773457.25	877061.3	839828.2	929759.7	919000.4
Q9QXX4|CMC2_MOUSE	287677.7	315624.2	310415.38	283327.22	281774.5	291972.84	338069.47	414540.5	431567.34	420376.8	447437.66	408172.94	448485.2	491141.9	516510.44	540816.75	535817.9	526809.7	504421.8	552185	632528.4
P70349|HINT1_MOUSE	779751.44	886803.4	838183.75	911176.8	900665.8	880486.5	1061490.9	731253.4	764234.2	740043.06	801930.5	782196.5	761621.4	866871	898578.56	904535	864894.5	923727.44	866557	861686.1	1014899.2
O54916|REPS1_MOUSE	47065.24	49440.07	44455.336	55385.383	54074.902	56153.56	46460.258	40450.92	50932.453	53271.97	53277.113	52892.18	54355.234	56310.38	66503.98	121041.12	99526.77	98367.86	91042.23	95576.695	101037.484
Q3UPL0|SC31A_MOUSE	1410898.2	1480485.2	1467624.2	1555489.6	1433321.4	1613982.5	1737800.8	1129205.2	1189105.8	1158595.8	1249889.9	1193009.4	1331885.1	1399110.9	1526687.5	1722457.9	1595630	1720969	1642235.6	1859385.8	1955534.2
Q9Z329|ITPR2_MOUSE	40306.78	48122.227	45955.56	51769.332	43647.965	52908.727	55426.965	0	0	0	0	0	0	0	17779.582	20167.33	19872.523	22016.484	20415.9	24682.305	22619.91
Q8VCM7|FIBG_MOUSE	714154.5	789957.6	723505.56	713140.9	700751.06	724837.3	750796.44	793186	867021.44	790993.4	817330.2	794789.6	816765.9	825334.75	903563.5	1043132.94	909892.9	909584.1	886795.1	891017.4	925355.2
Q8BGT5|ALAT2_MOUSE	20195.691	25026.11	17184.512	18552.662	17057.979	20692.666	21571.475	0	0	0	0	0	0	0	0	0	0	0	0	0	0
P09602|HMGN2_MOUSE	1484682.9	1791741.1	1606242.2	1915066.9	1871025.8	1785819.4	2057135.8	578539.56	740049.25	612112	839256.75	818736	721640.75	856405.3	885974.6	1117812.5	991539.4	1324298.9	1275014	1125022.5	1291767.6
Q8JZM7|CDC73_MOUSE	191891.86	237979.92	208232.22	222931.5	210367.45	251009.22	227733.31	84236.55	99402.72	93023.86	98291.53	103165.125	99727.83	105606.22	138478.7	141683.7	140821.28	157017.81	157569.95	171325.3	176777.16
Q9CT10|RANB3_MOUSE	106170.84	102738.16	97024.66	87152.77	88073.75	90526.484	94656.78	106789.28	123998.71	127934.484	125586.42	116874.1	124466.83	137389.69	248997.42	270425.4	264972.8	276516.66	262827.8	273740.03	283651.22
O35643|AP1B1_MOUSE	658716.8	740690.7	694742.7	751339.6	741002	760281.25	874698.1	681512.4	742683	769438.44	787228.94	775122.75	805721.8	898642.1	777348.7	866270.94	870873.75	864451.44	857331.94	923263.1	1013353
B2RQC6|PYR1_MOUSE	398581.88	416799.94	399176.9	423940.9	424561.78	454850.78	499314.97	577951.9	572423.5	569545.94	554440	526637.7	569989.06	621340.7	805768.8	804652.1	786200.4	817964.3	781374.56	834902.3	948975.94
Q9CQJ8|NDUB9_MOUSE	69329.28	74724.875	57392.62	76513.29	59750.18	87331.14	71642.305	88255.836	93693.11	86488.35	83121.1	83935.82	92989.195	97769.27	0	0	0	0	0	0	0
Q61831|MK10_MOUSE	29878.477	43555.32	39404.13	34308.63	32860.684	32903.76	43129.242	36355.06	43112.574	37669.656	38039.5	37183.047	37160.066	49369.656	29613.89	30310.2	27842.863	24331.129	22660.387	24846.535	30602.363
Q9JJR8|TMM9B_MOUSE	84081.14	105229.12	104016.04	96941.734	91929.2	100192.81	104249.484	130060.92	164095.27	155720.8	179311.33	163157.4	181487.28	184839.75	101116.42	140713.83	128043.92	137404.94	132483.16	136631.25	138846.03
Q6PDL0|DC1L2_MOUSE	173083.48	192578.81	176444.94	212493.25	217473.31	209474.55	227698.66	152089.06	166639.78	152041.16	178647.78	188598.89	191937.34	196520.31	160022.33	178558.86	161768.73	193422.61	190443.97	191382.02	198599.45
Q9QXG4|ACSA_MOUSE	0	0	0	0	0	0	0	6042.8306	8137.947	13316.264	8385.925	10860.306	11412.616	10062.254	0	0	0	0	0	0	0
P97429|ANXA4_MOUSE	5996100	6782356	6069789.5	7370140	7146063	7578587.5	8140713	6196141	6996338.5	6105687	7601795	7606235	7855420	8395227	7289286	8255719.5	7374193	9027460	8627006	9276039	9808065
Q64112|IFIT2_MOUSE	272246.12	420741.28	489931.7	323924	589040.56	368521.25	801796.94	267083.97	377158.97	442119.28	291880.53	512674.62	310152.12	721589.25	344100.03	504462.75	603152.5	400674.16	729626.56	433580.06	964866
P13597|ICAM1_MOUSE	582658.94	965304.6	958722.3	778615	811544.44	851721.2	1004234.44	312351.72	559573.8	589644.06	503599.2	536764.8	528969.4	672329.25	613393.6	930561.2	974909.56	847779.3	876286.4	888477	1014800.5
P05555|ITAM_MOUSE	4193081.5	4334705.5	3919845.8	4600563	4258224	4633444	4913308	3807073.2	4009374.8	3597841.8	4104392.8	3984457.2	4047766.2	4430142.5	4568316.5	4777894	4405006.5	5107640	4680057	5096516.5	5342413.5
P04202|TGFB1_MOUSE	25909.314	26326.277	29251.81	30547.842	28590.814	28482.334	31940.146	13780.758	16207.93	12910.195	16374.52	13430.509	15322.976	15577.589	16862.564	16495.412	15457.15	16848.799	14828.468	16843.129	19054.145
Q61735|CD47_MOUSE	110439.18	150733.02	130168.41	152877.5	148056.14	133467.53	149875.95	89513.55	110081.12	108317.92	131314.4	129699.33	121767.95	131678.88	129141.92	146563.42	146437.89	157456.69	168675.44	150522.03	161677.44
Q99LE1|RIPL2_MOUSE	589158.1	611435.7	577624.75	660295.8	669281.94	715703	753072.25	252384.94	272670.56	245315.7	296025.62	267751.03	288036.22	320303.94	864744.06	941571.3	846861.7	999507.4	964298.25	1041353.06	1134274.1
P62305|RUXE_MOUSE	314445.38	317111.56	310863.44	300181.8	291480.25	330363.8	380465.8	297527.4	310430.16	305791.3	305749.12	270644.44	297976.4	354198.03	364358.94	373946.7	378389.34	361094	349373.94	361400.7	427450.88
P58252|EF2_MOUSE	14845147	17406902	16175434	18142262	17212308	17615000	20000310	15317870	17676014	16815746	18485654	17857384	18056030	20581384	20678458	23891436	22941096	25408216	24213712	24761380	28016454
Q99J23|GHDC_MOUSE	32141.084	34729.26	45889.19	42076.04	33087.46	39069.83	45772.703	20421.97	18114.049	18164.021	17106.586	18450.39	20827.684	22687.133	47908.2	44848.156	46777.055	45008.27	47932.28	48316.375	57473.44
Q8CFV9|RIFK_MOUSE	0	0	0	0	0	0	0	0	0	0	0	0	0	0	30464.074	35373.113	29804.928	39235.73	37904.125	34652.523	39913.508
Q9ER39|TOR1A_MOUSE	0	0	0	0	0	0	0	22183.332	29547.1	26364.975	21276.85	16897.135	22240.123	26506.709	0	0	0	0	0	0	0
Q3TJD7|PDLI7_MOUSE	0	0	0	0	0	0	0	21357.676	22615.895	18109.363	20325.676	20458.615	21980.568	24259.17	21184.918	24586.215	20542.818	24799.102	24977.861	25986.922	26243.271
Q8K1X1|WDR11_MOUSE	286015.44	335159.97	298212.5	332195.53	321946.62	355664.3	353726.03	205036.22	224690.81	209822.83	213263.19	199417.22	231189.75	241054.16	216660.84	236075.2	220152.7	214313.12	208880.38	243757.75	258003.17
Q99J27|ACATN_MOUSE	0	0	0	0	0	0	0	0	0	0	0	0	0	0	48087.62	50090.43	44411.375	43449.332	45223.176	47694.484	53822.62
P56542|DNS2A_MOUSE	293541.3	318503.62	282536.62	336518.62	319841.78	344153.5	333249.75	181025.1	191545.25	176830.9	217772.44	205207.94	217218.81	208821.19	386936	406585.12	368979.1	450422.12	420904	489003.8	484291.56
Q91W90|TXND5_MOUSE	414724.78	494869.88	490665.75	525063.25	523631.16	497673.3	627305.44	293264.4	346037.8	310497.38	378233.72	358772.2	348135.22	401059.3	415585.16	478643.47	465952.16	503172.94	494967.88	492597.75	527457.8
Q8VE96|S35F6_MOUSE	206664.88	221043.88	213601.75	219913.22	215256.16	245305.02	252489.27	180374.69	201804.5	181677.97	196394.11	182532.88	216265.67	233944.19	346750.8	382120.75	348447.7	402229.72	366980.94	429960.38	443358.56
Q9R1X5|MRP5_MOUSE	10095.442	11086.98	10675.757	3620.982	3895.5579	7938.0854	11184.122	0	0	0	0	0	0	0	0	0	0	0	0	0	0
B2RUP2|UN13D_MOUSE	16939.139	14475.754	16648.625	11851.291	15273.878	15777.133	18816.742	27105.771	25228.775	22711.031	17523.97	24843.762	21696.967	25636.238	15872.079	13799.677	13554.107	12056.855	13713.06	11200.368	11328.91
Q8BGS2|BOLA2_MOUSE	277685.06	297524.94	286381.8	295895.3	295911.62	283594.06	319344.44	238611.22	255420.9	249246.88	272719.16	273964.12	262566.2	300841	298563.7	329283.38	319850.44	345572.7	329362.4	330904.22	371900.34
Q9DCR2|AP3S1_MOUSE	499163.66	567050.9	525114.25	538402.5	513234.28	541655.7	575500.2	369946.38	419847.56	392880.56	447780.12	426395.2	446719.12	476067.7	521596.3	588757.7	514169.94	603494.3	580161.7	622813.9	674540.75
Q8R2V5|ADAP2_MOUSE	54630.14	53278.938	50644.227	48302.633	48357.195	53897.902	66346.234	18037.818	13982.359	20460.37	16381.202	10912.913	15502.58	19477.145	26535.182	31096.125	26051.793	29864.27	31837.613	31970.055	31877.92
O88735|MAP7_MOUSE	28751.9	24960.965	26459.81	27173.27	27004.766	23853.018	30569.229	14015.696	9931.332	10830.279	9616.865	10550.001	10778.943	14092.372	11540.577	11073.942	9412.844	10219.064	11250.12	11309.996	11806.903
Q9D5S7|LRGUK_MOUSE	24522.992	28320.496	26100.066	25267.084	19960.4	23420.877	28465.7	24020.076	28940.56	27600.568	30254.395	22277	23424.27	31133.078	33073.883	37122.39	31454.277	29223.217	24430.307	28579.37	37521.285
Q8C5P5|NT5D1_MOUSE	11234.839	10285.078	14633.247	12000.511	10590.931	12509.95	15154.907	0	0	0	0	0	0	0	47321.203	49958.844	53914.64	55039.984	55653.996	58203.58	59642.957
Q60770|STXB3_MOUSE	321071	389847.25	361995.47	392722.62	367905.62	400722.7	432944.34	331151.25	360493.53	344981.06	381027.25	354011.47	398825.16	430931.4	406627.66	502050.75	458207.94	465383.3	443976.7	500502.75	534428.5
P49586|PCY1A_MOUSE	712210.75	762832.75	694425.06	814841	801189.7	884992.1	895736.75	676794.06	755530	677544.5	802425.7	785471.25	815427.6	864672.75	596329.7	604391.9	600510.25	688532.44	670018.9	678932.25	716649.25
Q3UMU9|HDGR2_MOUSE	92232.945	88732.555	91507.17	100860.664	99548.91	102809.44	99459.78	15306.47	17506.443	17102.68	17677.541	17636.574	20080.582	20165.934	10529.577	13969.041	10440.58	14190.711	13911.034	13089.89	14010.277
Q9QYB1|CLIC4_MOUSE	873417.6	1160785.5	1172662.2	1051801.9	1113862.5	1067259.4	1279647.8	922794.5	1149280.6	1237284.6	1136265.9	1196909.4	1151647.2	1347364.5	1029517.9	1319373.1	1358903.8	1286023	1300824.2	1361045.1	1522394.8
P06467|HBAZ_MOUSE	345216.25	270604.3	205372.56	304607.94	273447.62	304071.25	357361.94	170915.4	135938.69	112669.67	143331.73	140794.06	165284.73	176775.69	179055.53	140884.84	117055.875	169579.1	152445.28	184581.11	199681.4
Q8C6U2|S66A3_MOUSE	0	0	0	0	0	0	0	0	0	0	0	0	0	0	16701.7	16171.076	18341.283	13924.844	14169.603	9943.473	15165.92
Q80TH2|ERBIN_MOUSE	49110.56	48493.6	51521.258	51613.375	50901.41	52722.74	70310.14	28831.947	30305.066	35756.023	34203.203	32371.371	39571.043	40628.637	32434.904	34164.156	35748.086	35410.664	38874.633	39144.918	46385.38
Q61425|HCDH_MOUSE	412055.8	466460.06	432094.4	489249.03	470403.25	493939.97	538333.3	329651.38	360540.53	360257.66	362819.16	334242.22	350616.75	407943.62	398813.03	446984.4	399756.8	443415.78	429467.12	443015.94	513738.8
Q8R2R3|AAGAB_MOUSE	15779.139	10403.076	17957.371	12557.695	13595.949	17676.568	14372.953	0	0	0	0	0	0	0	0	0	0	0	0	0	0
C0HKE5|H2A1G_MOUSE	1413853.2	1746061.2	1653768.9	2196886.2	2015448.1	1837786.5	1902039.8	682575.75	770023.56	641717.06	859962.1	819654.75	731048.56	829758.44	1862479.6	2215583.5	2031556.5	2574199.8	2475888.5	2294480.8	2459762.2
P18406|CCN1_MOUSE	30533.824	36649.24	39889.855	30676.953	34474.945	33334.707	36075.496	0	0	0	0	0	0	0	39375.742	43750.715	44403.51	41285.707	39155.133	46707.62	46482.47
Q8CI78|RMND1_MOUSE	10400.828	10063.353	9110.893	8469.061	9645.833	11884.165	12290.91	12565.314	9838.281	11560.612	12054.208	11612.059	11372.675	11496.19	10633.927	9214.457	10447.474	8382.921	8780.557	12587.495	10069.765
O70566|DIAP2_MOUSE	735545.25	850792.1	815382.94	811184.06	793947.25	826827.56	937580	717824.5	823162.3	762093.9	786343.2	786082	832216.5	909306.75	597256.44	676261.94	660546.1	666300.3	661499.25	687497.9	751256.2
Q8BG84|LAIR1_MOUSE	14404.055	12142.583	14077.706	11911.961	8668.334	11073.266	12597.856	21675.61	14291.411	18237.69	13069.709	11905.503	15060.128	17318.375	39549.38	32122.691	37544.188	28457.23	34746.867	33205.406	33181.25
P43277|H13_MOUSE	1551124	1895049.4	1559016.9	2132399	1965153.6	1856045.4	1837692.8	1010463.75	1170720.5	972409.56	1417250.6	1333952.9	1223701.2	1292847	1533787.2	1953763.9	1517416.8	2259758.8	2135213.8	1958554	2019832
Q9WUU7|CATZ_MOUSE	3286870.5	3364263.5	3018723.8	4096172	3904282.8	4190575.8	4453588	2959200	3109848.8	2695752.8	3717897.5	3605248	3807548.8	4034317.2	3780884.5	4027129.2	3469582.2	4821756.5	4635267	4747657.5	5062588
P70333|HNRH2_MOUSE	376766.3	398785.25	424351.12	415097.38	415944.94	427462.12	474955.16	430491.28	483037.34	486469.88	518998.38	496839.88	522133.7	589782	435651.56	469897.56	466926.53	510871.3	505720.7	531468.2	549544.4
Q9D2R8|RT33_MOUSE	0	0	0	0	0	0	0	18017.018	18894.176	23360.56	20789.258	17713.94	20351.754	22877.02	0	0	0	0	0	0	0
Q99KI0|ACON_MOUSE	3462631.8	4029814.5	3698085.8	4261752.5	4035726.5	4305910.5	4524685	2790871	3115940.8	2821272.8	3235138.5	3119866.2	3350864.8	3596187.8	3769835.2	4290921.5	3913242	4372281.5	4262478	4544309.5	4898248.5
Q8K2L8|TPC12_MOUSE	99611.33	108495.016	116583.38	99215.16	105446.59	115925.055	115043.945	194307.83	174851.28	180755.02	168529.58	153350.67	184359.16	199638.5	163338.75	160747.64	167704.27	155317.2	164335.84	181232.47	191624.69
Q3U3Q1|ULK3_MOUSE	6582.054	7031.1343	7222.8613	7887.0244	3267.812	5791.98	7170.322	0	0	0	0	0	0	0	0	0	0	0	0	0	0
Q9DCL9|PUR6_MOUSE	465502.8	486043.53	468513.94	511871.88	515507.03	529779.94	556447.3	164651.4	183817.2	162680.03	170096.92	180053.14	163676.53	202467.25	312309.5	344655.2	326321.94	347783.38	354710.6	371770	398476.75
Q9R0M6|RAB9A_MOUSE	181889.44	171255.33	173035.31	195794.14	221315.52	192182.22	212269.78	236694.94	259341.14	234983.98	258746.84	305727.2	254331.58	280501.75	255662.44	257959.55	256434.47	269186.47	284872.72	279015	302368.1
Q80UM3|NAA15_MOUSE	482725.5	562030.5	523842.88	576697.25	545323.4	606795.3	613252.4	396057.94	434948.88	435811.25	432825.75	431008.94	465423.2	491499.12	725077.75	817627.2	767405.5	873780.3	841071.8	872313.3	921771
Q5SSL4|ABR_MOUSE	604823	710664.94	675969.56	667240.1	637503.56	707173.2	810302	653480.1	738617.2	675844.3	729852.2	694862	784322.7	867818	706372.5	799949.56	731782	719382.56	685316.5	777496.44	901708.7
P01910|HA2K_MOUSE	69925.38	75220.22	80655.25	75150.31	60133.242	78534.984	81334.81	39190.848	48733.83	48646.82	51655.65	46558.42	44288.15	51900.395	80034.59	107369.05	105983.41	92537.14	92817.55	91672.19	112458.99
Q8K3G9|DP13B_MOUSE	144955.52	151868.31	144309.5	162385.4	149099.17	164604.12	168530.94	153375.77	174567.45	162723.02	144176.7	136163.06	155501.92	160590.08	187308.97	197271.02	202452.69	184133.58	169462.33	191235.73	212104.38
Q8BP47|SYNC_MOUSE	1185828.5	1492609.5	1247472.5	1289206.8	1277125.6	1361416.2	1471700.4	692680.6	838157.94	794370.2	751815.4	731444.2	778641.3	863638.7	982875	1219675.1	1125887.8	1109994.5	1113861.1	1125575.2	1242067.8
P21107|TPM3_MOUSE	1977361.5	2371232	2088914.5	2360457.8	2270764.5	2258998.8	2689273.5	741470.44	811124.44	763571.6	758604.44	726305.7	737111.7	913340	2088483	2482969.8	2226600	2597478	2509329.2	2465892	2985982.2
Q5SUA5|MYO1G_MOUSE	1304755.2	1337474.9	1276279.6	1434113.4	1366714.8	1475573.9	1568928.6	899601.44	947472.6	900360.1	973079	920809.2	984483.1	1092471.8	1201916.2	1364023.9	1208395.2	1292722.9	1257225.8	1405435.4	1480016.2
P53986|MOT1_MOUSE	30501.943	31341.783	28224.627	34732.902	32531.709	33699.75	35336.35	24955.53	22781.672	27915.75	28903.04	27585.762	29910.15	27559.156	27374.154	35634.633	37729.453	38162.08	33904.89	40616.258	41077.09
Q9D0J8|PTMS_MOUSE	376678.2	445243.78	378436.1	517335.1	499571.97	473760.97	512884.8	573023.25	639311	595967.94	808962.5	790006.1	702577.4	766761.75	535521.5	599282.25	576383.5	721147.75	697434.4	652276.4	696848.4
Q61466|SMRD1_MOUSE	27507.273	30515.717	31038.172	25841.246	22651.137	30526.574	33758.543	17892.883	20569.002	19790.16	17782.049	21741.166	22378.81	22319.111	37659.36	33854.05	30162.676	30451.883	27414.244	33134.344	38070.44
P50427|STS_MOUSE	999030	1297806.6	1224065.2	1023269	982426.4	1078265.1	1158024.4	711830.75	832825.94	945623	748489.25	716185.25	750286	789693.25	938873.94	1142924.8	1251027.2	975486.6	936544.9	1018068.7	1049008.5
O70551|SRPK1_MOUSE	13621.705	18003.842	16778.332	16859.697	16117.829	16074.099	20364.777	10243.081	9188.441	9142.084	9605.427	11629.865	10386.684	12210.074	37557.492	40270.492	41960.906	36330.24	36871.066	41334.195	45563.133
Q9D6L8|PPIL3_MOUSE	0	0	0	0	0	0	0	0	0	0	0	0	0	0	41017.457	37108.965	39643.055	34634.71	36106.617	43388.38	44836.855
Q8BWZ3|NAA25_MOUSE	119153.94	121835.28	123263.25	108954.29	110455.56	121550.56	138658.34	169981.28	198355.61	208155.7	193979.78	194076.6	190863.12	221623.8	313482.4	322736.53	329055.72	331042.3	343664.9	357821.88	389472.62
Q80SU7|GVIN1_MOUSE	1516892.1	1784430.6	1869079.6	1625333.2	1741887.5	1802123.5	2137619	1314096.4	1720476.4	1624680.5	1453035.2	1538323.6	1587865.1	1863626.9	1743430.5	2143084	2114465.2	1889120.5	1973440.6	2026596.4	2365285.2
O35379|MRP1_MOUSE	71309.82	74542.08	82577.87	72649.555	66751.42	84849.82	88034.19	82048.44	97460.23	89161.06	83971.945	94725.83	79957.83	102708.69	81007.91	83328.484	93529.58	91898.22	81285.97	92320.23	100577.55
Q00519|XDH_MOUSE	3336988.2	3788204.8	3598803	4080785.5	3830489.8	4060341.8	4418367.5	2771765.5	3080747.5	2942220.2	3383206.2	3177833	3315075.2	3649804.5	2917641.5	3319271.2	3134425	3517798	3252183.2	3481211.8	3728020.5
Q8BZ98|DYN3_MOUSE	31064.402	31569.78	33771.695	31469.152	29319.746	29702.691	37103.586	35368.93	39691.484	41737.945	40787.273	37157.49	37577.125	41384.258	21489.156	20274.098	17344.104	17840.383	15904.998	20356.69	26421.2
Q99MZ6|MYO7B_MOUSE	0	0	0	0	0	0	0	19518.55	21191.283	21155.23	20066.717	18810.754	21172.525	24256.13	0	0	0	0	0	0	0
Q80TQ5|PKHM2_MOUSE	11989.996	10305.908	10545.06	9161.361	11655.245	13525.996	12061.425	9138.929	11020.599	8815.53	8387.901	8066.4336	8930.261	9332.997	36264.87	33920.168	29461.488	30713.066	32237.598	33285.86	36868.6
Q91VA0|ACSM1_MOUSE	0	0	0	0	0	0	0	0	0	0	0	0	0	0	10610.733	10276.016	7257.8364	7999.8726	7493.5273	10848.712	8992.337
Q9Z0L8|GGH_MOUSE	0	0	0	0	0	0	0	0	0	0	0	0	0	0	93288.664	98680.45	85054.586	77173.62	74906.8	91715.31	105940.54
O70133|DHX9_MOUSE	1740752.8	1906392.6	1889933.1	1958878.8	1885289.2	1987693.9	2155106.8	1796337.4	2038043.5	1965188.5	2087985.2	2071408.4	2136604.5	2283900.8	1741404.4	1900774.4	1836795.4	1922039.9	1903977.5	1951744	2180006
Q8BLY2|SYTC2_MOUSE	53023.582	58216.004	52713.79	39323.79	35816.258	38799.992	59915.465	58149.594	65873.12	60870.766	33577.617	34974.09	45754.01	69642.125	61386.387	69400.93	64036.797	40297.117	43900.445	48535.93	68434.19
Q61074|PPM1G_MOUSE	257593.84	274105.28	265694.1	321674.44	317808.25	295037.4	308938.72	219663.27	243325.02	235128.33	246215.1	244151.81	267556.2	280909.25	312862.53	335909.8	284260.16	324134.6	322874.62	354643.53	371669.2
Q99LC3|NDUAA_MOUSE	228891.84	236212.67	217690.66	245788.42	241962.34	259407.55	282621.7	0	0	0	0	0	0	0	334289	339733.12	313702.6	354621.56	332276.66	372590.6	402619.97
P58501|PAXB1_MOUSE	31389.562	33908.586	37027.527	30019.5	34444.984	38565.02	32635.104	0	0	0	0	0	0	0	36480.375	39542.453	38733.72	39691.63	41123.996	45217.32	44975.652
Q9CY27|TECR_MOUSE	230338.47	267169.7	252873.84	278972.88	278936.34	298595.2	293913.1	190611.64	212315.02	189646.16	220279.4	217844.88	220042.5	235337.48	196638.98	217679.12	219153.19	243916.73	231426.67	250502.16	294553.06
Q9JKP7|DPOE3_MOUSE	0	0	0	0	0	0	0	0	0	0	0	0	0	0	64445.656	70278.18	71843.96	55215.016	55791.812	55292.32	67002.81
Q91V64|ISOC1_MOUSE	0	0	0	0	0	0	0	117982.67	147269.19	132493.34	140389.4	142778.14	152180.5	161166.73	139011.11	156792.62	143874.66	159900.73	152750.14	170867.03	180184.56
Q8BUR4|DOCK1_MOUSE	54800.023	58775.723	49408.15	56925.375	54770.543	67040.81	59579.03	5022.6533	8175.331	15468.947	7380.1177	6216.1035	8199.206	9009.715	37278.773	31730.262	40235.215	31186.162	32026.754	33793.59	34875.06
Q8CEC6|PPWD1_MOUSE	6357.691	6496.6274	7704.522	2932.253	5274.9614	5984.147	6005.479	7933.45	7476.592	8595.142	7632.972	8042.235	7795.504	9591.456	25823.818	29990.594	27532.95	29400.031	25785.684	28988.861	34965.008
P68181|KAPCB_MOUSE	129550.734	130718.83	133270.36	151794.94	140741.83	172775.75	178612.12	124167.72	126737.72	116344.19	128997.41	134082.53	160024.11	171999	146585.17	151633.7	146952.36	149171.47	142533.47	152820.34	187489.3
Q9D6Z1|NOP56_MOUSE	882680.5	963482.6	916614.56	1029754.56	978570.7	1035952.9	1134028.9	660246.75	732574.06	676104.7	720433.6	701169.75	752637.4	809111	1333858.8	1516798.4	1419870.6	1632770	1546719.9	1615906.4	1789287.6
P13439|UMPS_MOUSE	418057.6	463324.22	430792.53	437350.53	417679.06	470891.2	497807.34	345743.84	383589.56	365991.22	353804.12	336983.25	368739.72	414922.1	570770.94	615157.6	597712.75	606348.75	570736.25	641128.94	671882.3
Q9D938|TM160_MOUSE	45743.43	46195.973	44875.594	47275.4	44296.508	50544.617	47082.977	40128.1	46879.65	41316.977	47289.5	44102.617	56659.105	47432.68	24558.12	23834.248	23675.756	27113.44	26821.225	31642.016	28707.168
P06802|ENPP1_MOUSE	0	0	0	0	0	0	0	24031.658	28805.879	26240.715	37183.133	33289.227	32684.207	32113.379	22501.861	26023.436	20569.164	28626.764	28514.324	26258.387	28761.738
Q8BGZ7|K2C75_MOUSE	37209.51	54830.016	91887.25	43995.37	38881.77	28707.924	35796.57	31906.883	56558.484	92895.984	39843.535	37771.26	27757.887	30081.988	41791.383	66346.266	97198.53	45396.625	40437.82	36987.72	33228.492
Q6P4T2|U520_MOUSE	1384019.5	1471537.2	1475248.2	1461515.8	1371957.4	1511096.5	1675109.6	1208804	1327413.8	1244108.4	1305768	1233285.2	1300745.1	1444564.9	1436910.8	1608968.5	1548518.5	1622091.6	1500366	1649281.4	1782792.2
Q921G8|GCP2_MOUSE	17618.465	13942.721	18214.719	12189.381	12619.043	12692.877	15214.403	16129.584	17645.07	17056.016	12474.189	14960.293	11414.067	17037.121	13517.395	13285.905	18053.871	15931.8125	14349.289	15910.495	17626.035
Q8BKS9|PUM3_MOUSE	40893.598	39228.895	38102.766	37779.164	40581.54	40270.305	40165.93	27531.914	31377.805	36510.72	25988.938	32707.812	35391.71	42022	71555.64	70406.516	80673.305	71429.805	73073.91	83768.39	89991.3
Q9QYI3|DNJC7_MOUSE	239015.4	249706.67	248849.88	242795.16	243945.72	265675.72	276639.03	162705.3	173449.34	164858.72	187363.97	173082.61	185107.73	183030.61	229383.1	238437.45	235557.89	238606.27	231872.97	258270.72	261634.34
O88508|DNM3A_MOUSE	495350.12	503925.06	459614.12	507495.28	499749.78	494250.72	540019.25	273146.34	333057.2	291393.3	358022.97	347892.1	334867	352213.75	353617.78	337247.4	319540.5	346927.72	333992.25	363540.1	378845.38
Q8BU03|PWP2_MOUSE	7950.9565	6791.0615	6288.7036	2931.6135	6121.61	7231.3643	6587.2773	0	0	0	0	0	0	0	15599.442	14474.014	14411.334	11585.332	9246.466	12175.2	14214.696
Q99LC5|ETFA_MOUSE	1538750.4	1756289.2	1579414.9	1839607.4	1765404.6	1810958.6	2012639.1	1094564.6	1251446.8	1154427.5	1389973	1280933.6	1333324.9	1475370.5	1668030.5	1940316.8	1731500.1	2105447.8	1999833.5	2003242.5	2193309.8
Q80YA3|DDHD1_MOUSE	14494.938	16483.875	11349.183	14391.905	13222.656	12529.827	12466.898	32155.318	30778.367	29341.115	26997.531	30877.059	30565.207	31568.424	20647.9	22278.367	18112.541	17513.68	13862.005	16112.844	15158.751
Q8BVE3|VATH_MOUSE	1236613.5	1435416.4	1336489.9	1446398.8	1369993.6	1430950	1679516.4	973995.9	1132955.2	1067538.1	1119144.2	1054272.4	1135508.1	1341197.9	1234292	1481174.2	1345026.2	1414261	1391049.9	1477174	1702700.9
P56960|EXOSX_MOUSE	66459.95	75442.2	72895.18	64614.875	66979.45	61544.336	74225.89	52133.24	61221.35	62061.594	47665.48	46597.906	54990.562	63569.543	91926.94	95255.016	94764.73	77845.96	82358.39	76997.79	98887.27
Q924Z4|CERS2_MOUSE	307820.06	361426.88	338673.6	333529.53	321194.72	347377.72	390025.94	193921.17	208278.5	205532.61	190999.62	196053.55	208889.42	231299.97	242226.05	256298.48	255599.64	245524.97	229721.11	257317.94	290788.75
Q91ZN5|S35B2_MOUSE	106810.14	117281.94	123796.91	120752.234	110245.58	120307.28	124371.75	117597.27	113198.4	112916.75	112825.42	112258.8	123436.77	130605.17	150359.56	163094.14	159427.45	154228.47	150715.88	158569.89	173373.66
Q8BJ05|ZC3HE_MOUSE	52317.156	62636.965	56570.625	51529.203	46087.484	67161.375	51224.97	97026.91	123321.01	109299.08	120462.96	109754.125	152412.28	132993.81	12964.321	12006.288	15685.986	11787.404	12183.757	15148.866	15422.744
Q05816|FABP5_MOUSE	18353550	19868410	16483445	24281536	24143742	23982280	25575692	18074034	19354794	16489121	23767404	23592210	23495878	25300942	24769436	26971350	21922576	32792252	32207762	32890556	35157888
Q8BVI4|DHPR_MOUSE	428901.4	490914.8	428951.16	495960.12	505102.06	506609.5	562874.2	442022.25	466893.3	432592.25	478569.5	483882.84	485741.38	537618.25	0	0	0	0	0	0	0
Q9DCC4|P5CR3_MOUSE	0	0	0	0	0	0	0	78571.805	70249.734	91131.14	72315.88	75588.87	83377.89	86598.97	0	0	0	0	0	0	0
Q8JZY2|COMDA_MOUSE	39052.492	46484.508	47543.582	46123.156	42743.945	49684.242	51693.996	0	0	0	0	0	0	0	0	0	0	0	0	0	0
Q03958|PFD6_MOUSE	182565.14	183360.81	193104.52	213730.5	218538.8	206058.8	240650.1	68848.92	80290.89	69923.32	71088.98	72513.78	77997.42	84543.81	101108.91	100787.914	100041.26	108943.78	104580.766	106528.89	127408.39
Q9JL56|GDE1_MOUSE	304460.56	360974.62	340933.66	372215.66	357900.2	381481.9	404147.66	312233.78	365328.47	342689.1	381255.88	392997.22	383353.38	418461.75	261495.8	305573.47	298378.66	326673	333320.62	334299.38	367211.25
Q80Y98|DDHD2_MOUSE	0	0	0	0	0	0	0	30986.697	35365.7	31645.365	30947.068	31688.232	35429.53	42388.188	25047.295	33733.875	28430.496	31455.838	31611.3	30362.186	37992.1
Q9CWZ3|RBM8A_MOUSE	193925.45	214757.69	227055.14	209577.67	205489.17	234608.69	241210.56	121475.29	132468.48	126262.234	132257.11	126279.4	138384.62	162796.97	0	0	0	0	0	0	0
Q64152|BTF3_MOUSE	484627.7	568674	543695.8	634987.3	615889.6	604693.1	647677.9	498751.34	588417.2	559340.44	667642.1	647692.4	657700.9	707399.44	485786.66	564179	558749.56	616473.9	612740.06	615752	687613.56
P62754|RS6_MOUSE	2628365.8	3074121.2	2869516	3330205.5	3235935.5	3290852.2	3549891.5	1864990.8	2202950.8	2043847.2	2368424.5	2302822	2351414.5	2554453	3780597.8	4426821	4005668.2	4934642.5	4784515	4831698	5297067
Q3UGS4|MCRI1_MOUSE	79796.61	93858.25	81258.45	88076.78	76474.73	79239.734	70455.516	0	0	0	0	0	0	0	0	0	0	0	0	0	0
P70206|PLXA1_MOUSE	1422769.4	1653651.1	1565850.5	1600782.1	1573199.1	1754204.9	1885898.6	881367	1014120.75	987403.2	959096.44	946755.3	1056442.2	1151401.2	962156.25	1160709.8	1099546	1156484.8	1089152.8	1212927.1	1287322.8
Q9DBU0|TM9S1_MOUSE	78203.94	87792.15	82253.98	88688.69	85205.03	86213.41	95722.36	83674.625	98121.63	94809.836	90156.93	93991.98	102224.01	108692.68	89451.766	111546.38	96457.914	99430.78	89677.52	98900.75	114726.37
Q9CZ44|NSF1C_MOUSE	1528778.5	1846574.2	1746509.5	1942558.4	1852287.2	1914160.8	2045266.9	968100.4	1135131	1043589.4	1167474.6	1134276.9	1118083.1	1223253.6	1033212.1	1107039.4	1083906.8	1193697.4	1125727.4	1185458.2	1213184.9
P35922|FMR1_MOUSE	8664.954	12419.281	11614.199	9444.444	8262.674	14384.302	15512.012	26368.586	28229.701	28710.344	23057.607	26524.473	23798.902	32191.14	20082.797	20268.29	17583.018	24583.64	20149.977	22953.025	25951.473
P63154|CRNL1_MOUSE	6157.054	5278.038	6878.0386	6796.558	3016.7786	5049.925	8017.573	16298.988	14426.506	13674.827	13008.315	15083.175	17134.484	17667.916	77999.86	79359.305	72540.31	76235.72	80981.08	73962.43	80567.78
P00405|COX2_MOUSE	1790411.5	2016495.8	1889251	2111025.2	1944703	2140819	2178360.2	2018504	2355944.5	2126595	2433769.2	2258730.5	2417606.2	2473376	2102567.2	2312956.2	2202024.8	2490845.5	2235092.2	2497303.5	2630509.5
Q920I9|WDR7_MOUSE	75164.13	60358.492	92727.89	52099.055	57711.598	53914.953	66034.805	46681.44	43286.37	39114.504	42294.535	36006.773	41340.098	50373.86	84487.36	106445.984	97522.82	89806.375	93568.375	99638.164	119761.68
Q9D7E4|CS025_MOUSE	62751.28	60484.188	59046.83	66026.09	79631.65	69096.87	58984.094	81988.16	78289.67	72537.88	85921.99	85229.055	84522.78	87512.43	16224.6	17274.441	16173.083	18820.32	18537.943	14474.795	18828.822
Q9R059|FHL3_MOUSE	26457.387	30695.613	33447.242	33853.516	30638.559	30573.402	33473.457	0	0	0	0	0	0	0	0	0	0	0	0	0	0
Q8JZX4|SPF45_MOUSE	53294.445	62888.875	56928.742	48327.992	49294.9	49436.938	54658.47	46433.03	45394.555	51928.918	46003.92	46130.074	38503.25	50958.484	0	0	0	0	0	0	0
P21956|MFGM_MOUSE	872942.25	886498.25	654888.4	906700.56	841282.56	1041175.8	1031273.6	608174.06	606470.94	447187.9	634437.44	606343.75	692495.5	748225.94	834381.06	828409.4	651191.56	843850.06	805175.6	937405	963766.1
Q3TPE9|ANKY2_MOUSE	3483.66	3524.7588	2619.436	1888.2489	0	2713.0854	6383.081	0	0	0	0	0	0	0	0	0	0	0	0	0	0
P61079|UB2D3_MOUSE	192662.19	191872.2	186510.6	235503.78	246390.5	237098.8	222844.7	224146.92	256857.8	242284.03	272181.5	275726.44	268077.1	284369.7	179293.16	198058.05	198653.98	226237	234339.03	225724.86	230825.17
Q9D0M1|KPRA_MOUSE	50592.86	64252.5	52064.11	53415.246	57496.34	55908.914	69158.67	112656.68	123037.06	119462.36	121826.3	110744.56	122095	137913.33	88176.29	91614.516	86978.81	75394.94	69747.914	86627.586	107534.375
Q9JJ28|FLII_MOUSE	1321097.9	1406388.9	1358170.8	1511645.5	1466283.4	1499599.8	1604486.8	1380898.6	1522620.6	1528232.6	1623197	1597943.1	1611815	1771029.8	1906125.4	2143059.5	2053830.6	2302021.5	2180974	2227742.5	2462750.8
P70207|PLXA2_MOUSE	154621.14	182469.94	156969.92	170416.25	161869.19	179863.64	203719.38	52666.61	67073.24	58115.016	57122.168	66903.43	63540.73	72170.59	50056.242	51962.125	47614.375	59003.47	57762.336	60289.74	66488.08
Q60604|ADSV_MOUSE	32806.18	26127.246	29461.61	28663.102	27481.852	33166.773	29536.475	0	0	0	0	0	0	0	7066.2446	7368.272	5909.5405	8447.187	7500.5244	6993.4087	7504.0264
Q91W59|RBMS1_MOUSE	137802.42	169357.17	165993.05	164491.9	166548.89	156791.69	191527.62	190453.92	229680.11	201160.45	228580.81	217540.38	216844.6	260107.16	287038.16	325738.72	330516	360766.3	353750.16	337178.22	369415.25
B1AVZ0|UPP_MOUSE	22746.004	27546.914	29233.182	25487.97	27062.703	25164.066	30353.36	54362.08	71811.21	61356.875	72309.016	67325.44	77779.17	76645.97	94377.055	115929.82	99935.234	117532.05	117047.945	118398	136333.22
Q91VA6|PDIP2_MOUSE	37672.08	36741.74	34554.004	41547.52	33691.914	44530.58	45291.695	30737.588	32928.652	33197.71	37023.79	32596.455	34734.42	36127.973	24389.475	27043.639	26711.918	24427.918	28904.043	27988.594	31427.088
Q9Z0P4|PALM_MOUSE	132142.28	135631.25	130604.875	143616.72	137907.5	143912.28	154621.16	173984.14	178196.94	173349.1	180095.97	167079.55	180235.38	205150.89	143212.31	145057.67	156128.6	147319.94	145968.94	155584.52	187416.38
Q9D8Y7|TP8L2_MOUSE	134602.1	156669	141126.36	174436.94	165052.5	167890.5	173277.27	38759.08	47839.473	40432.434	49399.484	50901.242	54627.074	54311.1	178138.67	192862.4	182387.84	209117.9	207588.03	228139.12	226023.55
Q00651|ITA4_MOUSE	38594.07	41996.453	55724.85	45585.36	38947.03	41558.95	51629.504	0	0	0	0	0	0	0	22687.45	22339.799	30914.418	21870.33	18205.816	20616.004	25013.184
E9Q7G0|NUMA1_MOUSE	1143509.1	1253169.4	1171067.5	1207708.4	1181807.9	1229260.5	1272498.5	743959.1	817704	810320.44	843162	816307.25	847449.56	920516	810303.06	876288.5	865182.56	864036.44	833566	898216.1	955690.06
Q61206|PA1B2_MOUSE	151578.66	203170.42	189088.34	176651.14	179449.73	175404.17	200212.81	27528.275	26313.908	25703.771	13328.849	13929.803	15973.44	26605.264	52438.99	53864.6	47228.47	29670.842	30909.531	29449.912	56392.715
P51859|HDGF_MOUSE	535363.3	625995.25	573929.75	701755.25	665241.75	669665.9	746562.75	308143.84	368961.25	364216.94	417854.84	411413.3	399760.7	441904.44	508857.1	606047.06	544718.75	693170.6	683363.4	659376.3	709425.7
P12787|COX5A_MOUSE	1219284.8	1323887.6	1216324.2	1449305.9	1395295.5	1458364.2	1518331.1	921675.25	1082597.9	966705.56	1216666.5	1144959.8	1152852.1	1215092.1	1505417.9	1751011.6	1580660	1895821.5	1822141.9	1914901.1	1989573.2
Q64G17|AN32C_MOUSE	443260.94	646942.2	555995.06	619775.6	518159.38	605598.3	576694.06	583784.9	675065.9	607486.4	707844.9	654112.25	677522.5	783787.4	525053.06	582526.4	523725.9	622544.6	580031.1	608858.75	642889
P80315|TCPD_MOUSE	2795881.8	3116698.5	2970117.8	3459867.2	3314122	3438604.8	3606323.5	2153762.2	2341821.5	2294722	2590345	2494526.8	2529389.5	2749726.5	2960740.2	3260712.2	3218393	3564931.8	3492445.5	3541479.2	3810910.8
Q9QYE6|GOGA5_MOUSE	151131.86	158559.25	134708.44	144689.47	135421.31	151162.78	178201.6	153941.56	145983.61	145000.47	154680.84	146257.08	150353.55	169948.84	132722.14	137333.94	138948.47	141162.19	137926.31	152732.19	151524.03
Q9WTI7|MYO1C_MOUSE	1673942.2	1759705.4	1684655.9	1862180.5	1813383.5	1865896.6	2037149.4	1209117.6	1293856.6	1231932.9	1384864.5	1305386.1	1374476.2	1441816.6	1490636	1804546	1544917.4	1771145.8	1712471	1773348.2	1884313.9
O35066|KIF3C_MOUSE	41255.78	39064.625	40445.29	36748.85	36261.164	41777.42	42636.395	5816.27	6476.3696	4943.914	6330.1875	5174.1064	6375.1953	6811.4307	44690.625	42073.426	40893.664	41561.863	43587.76	43392.688	47977.78
E9PYK3|PARP4_MOUSE	216360.84	220753.67	214940.6	219559.61	239655.31	241109.28	273230.53	330445.12	349856.84	332761.1	348193.3	346560.66	363191.22	395246.12	241265.92	258110.75	248925.67	259276.06	254363.83	265202.62	291006.1
O08800|SPB8_MOUSE	401008.06	448436.38	390526.9	438284.44	412532.56	451797.28	498167.5	254385.53	301513.53	267017.94	291009.1	277279.56	311039.12	321250.5	305365.56	339678.9	324997.9	329069.8	322944.53	363086.44	385859.5
Q9JHE7|TSSC4_MOUSE	0	0	0	0	0	0	0	22174.092	27717.898	25508.645	25297.559	20048.531	31139.906	26646.627	0	0	0	0	0	0	0
Q9CWS4|INT11_MOUSE	18004.234	16858.893	17173.268	18884.723	16359.288	16873.686	21504.387	0	0	0	0	0	0	0	19508.135	21925.006	22059.664	21548.637	21401.69	21061.623	25358.115
Q3UPH1|PRRC1_MOUSE	425104.53	477096.38	468548.3	498510.28	486493.53	491363.5	556097.9	355799.7	432317.06	406318.75	367416.94	362419.72	375700.75	456312.7	385141.66	441646.3	419460.47	424001.4	409028.38	420041.72	495548.9
Q9CWZ7|SNAG_MOUSE	305755.34	298599.3	287044.5	326794.44	316022.2	386249.03	382950.8	393215.44	455851.1	426793.03	456352.3	427604	468000.8	522352.75	699654.94	744542.3	738374.5	768858.75	774155	840599.94	871433.6
Q9Z0P5|TWF2_MOUSE	585933.25	719204	645726	701638.44	674614.6	681021.3	768510.5	639875.94	695555.2	697825.06	730815.75	665390.5	708319.4	820717.2	942891	1066322	1029239.44	1037828.5	974275.06	1059249.4	1205665.4
Q3UVL4|VPS51_MOUSE	104330.16	110593.15	115489.05	126541.81	121777.81	122153.74	118241.516	119110.266	120112.35	138233.64	124113.95	124789.06	126659.13	142353.7	130918.32	137731.56	130884.8	134669.25	130235.04	130896.57	146652.72
Q921I2|KLDC4_MOUSE	19023.434	17009.98	19380.387	20241.258	19859.785	27905.113	24657.875	22383.262	28855.158	20319.217	26565.746	29487.482	41524.36	39773.754	23580.008	19651.078	17793.078	22681.914	25112.043	29478.377	32619.361
Q9CR86|CHSP1_MOUSE	115117.484	131079.36	120931.53	119563.49	115241.02	110731.86	130974.38	0	0	0	0	0	0	0	0	0	0	0	0	0	0
Q9CYV5|TM135_MOUSE	0	0	0	0	0	0	0	0	0	0	0	0	0	0	7025.811	3844.641	8769.038	6868.0615	7300.176	9479.194	7047.235
Q9DCL2|CIA2A_MOUSE	52213.094	53456.957	51748.74	47135.945	44906.45	48476.992	58641.33	0	0	0	0	0	0	0	32448.018	37817.57	36680.055	30765.799	35115.445	34908.86	40158.71
O08912|GALT1_MOUSE	187481.61	195607.94	188213.94	204868.22	199891	210615.7	217322.25	0	0	0	0	0	0	0	174673.3	186634.4	190276.19	203855.97	215541.16	208621.97	206364.73
Q8BQZ4|RLGPB_MOUSE	1461.6506	984.8741	1767.8887	1335.9377	873.8808	1439.5593	1138.2181	0	0	0	0	0	0	0	3183.971	3038.6135	2382.9207	2866.0933	5364.046	3179.864	6234.3633
P02089|HBB2_MOUSE	170601.75	135485.9	115899.17	128487.55	109132.34	128383.58	155294.81	218235.86	171888	140584.3	151837.27	130559.09	159892.94	175775.55	345940.84	240655.28	189554.75	216595.06	179749	223614.88	275802.25
Q3UMT1|PP12C_MOUSE	108703.484	111329.62	106305.23	99208.59	100841.88	115100.31	111511.45	46517.57	48610.676	56568.715	44438.332	44942.516	50438.805	54869.6	78496.55	82847.47	84097.18	87224.44	85078.95	81608.58	99946.16
P34022|RANG_MOUSE	541775.3	647354.1	601676.06	697181.4	676615.8	693638.4	742797.9	601409.2	691654.7	619373.06	755668.4	746872	735444.5	789697.56	633388	735107.2	687972.56	834129.75	788974.7	807290.6	883500.7
Q99LJ7|RCBT2_MOUSE	0	0	0	0	0	0	0	3754.4136	3841.5461	6214.7803	3134.2285	2678.0215	5909.0894	2087.2036	0	0	0	0	0	0	0
Q9D554|SF3A3_MOUSE	372143.12	427972.06	379456.06	434167.25	400493.72	421129.62	469092.88	226325.61	251149.58	243848.12	271612.16	269364.4	278154.62	296320.44	273496.88	296045.88	272673.3	295512.38	284045	318319.5	331281.78
Q62465|VAT1_MOUSE	7790936	8764118	7714282	9241422	9007021	9262290	10482150	6591998	7307181.5	6630533.5	7651913	7424452	7643846	8837850	8876112	10095041	9071631	10246928	10164051	10609392	12068773
Q569Z5|DDX46_MOUSE	870957.7	944569.9	915236.8	1022668.56	1003581	1031146.25	1070141.6	485781.53	527436.3	509348.2	564743.3	541053.1	585740.4	590529.2	967916.8	1075757.6	1044872.06	1135006.4	1102883.1	1195707.8	1294462.5
Q9WTR6|XCT_MOUSE	0	0	0	0	0	0	0	0	0	0	0	0	0	0	43595.137	62464.15	74990.016	66777.62	74174.78	69842.945	83212.836
Q6P2K6|P4R3A_MOUSE	83106.23	106243.55	101741.53	97929.2	93718.64	100491.195	102862.27	131298.42	159682.44	150789.52	155222.97	153038.19	182943.97	182490.81	84027.59	105945.734	94152.69	97954.125	101134.2	104336.78	104246.484
F6ZDS4|TPR_MOUSE	1168964.5	1243562	1228243.1	1288898.9	1234863.5	1309619.6	1403800.2	944029.56	955928.3	966397.4	990468.94	985979.5	1047372.25	1064487.2	1141949.2	1218444.5	1237884.2	1263912.2	1209865.1	1278359.5	1344205.1
Q6DFW0|CI072_MOUSE	36656.508	31324.613	34854.184	27826.836	28641.857	37724.09	35722.125	54198.62	60201.707	62630.047	55160.484	53388.42	56653.188	69372.66	36901.08	40643.957	40242.89	39537.36	31896.043	41696.664	45489.344
Q9CQA9|NTPCR_MOUSE	0	0	0	0	0	0	0	115413.49	116052.586	106046.91	124183.53	110845.95	123661.445	150024.08	123937.625	122542.64	118124.55	120545.34	117706.89	130564.164	142648.16
Q921W4|QORL1_MOUSE	197900.56	209242.6	223755.16	219297.6	200054.28	232182.66	228148.5	108637.734	118197.914	112027.34	117013.22	118523.06	120952.01	132839.3	221538.08	243468.02	232942.67	221829.83	234426.17	241351.86	277530.38
E9Q634|MYO1E_MOUSE	2116619.8	2305397.8	2137179.8	2635089.5	2503705	2634223.8	2801834.8	1559523	1726493.4	1625893.1	1875739	1780844	1895051.6	2052219.1	1914978	2072769.9	1983977.8	2243047.8	2188075.8	2347210.5	2477690.2
Q91X21|K2013_MOUSE	0	0	0	0	0	0	0	9909.875	7162.0254	9260.86	10123.097	10778.252	13432.031	10045.477	0	0	0	0	0	0	0
Q61420|S35A1_MOUSE	37065.367	32598.225	34003.855	32655.355	35060.004	38176.066	40525.59	0	0	0	0	0	0	0	30838.695	34063.363	38812.492	28371.574	29670.406	30413.531	32736.963
Q9D8T4|TV23B_MOUSE	0	0	0	0	0	0	0	0	0	0	0	0	0	0	23857.416	27837.78	30115.885	32769.766	31705.717	32931.402	32875.26
Q61771|KIF3B_MOUSE	81473.46	74994.59	76594.18	73368.32	68128.5	78025.24	93522.03	19329.46	21490.986	22071.623	19476.18	20106.832	20214.305	23705.719	66927.57	67048.9	69650.766	68649.2	75319.29	76176.76	80712.4
Q62388|ATM_MOUSE	0	0	0	0	0	0	0	15895.902	30923.502	33523.016	16612.3	18140.025	10240.545	22061.254	0	0	0	0	0	0	0
[truncated: 3,170 more rows]
