# Supplementary material for: Precision N-Glycoproteomic Profiling of Murine Peritoneal Macrophages After Different Stimulations
Source: Front Immunol. 2021 Aug 17;12:722293. doi: 10.3389/fimmu.2021.722293 (PMC8416091; doi:10.3389/fimmu.2021.722293)
Supplement: Supplementary file 2 [file DataSheet_2.csv]

	H0h_1	H0h_2	H0h_3	H4h_1	H4h_2	H4h_3	H6h_1	H6h_2	H6h_3	L0h_1	L0h_2	L0h_3	L4h_1	L4h_2	L4h_3	L8h_1	L8h_2	L8h_3	V0h_1	V0h_2	V0h_3	V4h_1	V4h_2	V4h_3	V6h_1	V6h_2	V6h_3
sp|A0A0B4J1G0|FCGR4_MOUSE-ATHJDSGSYFCR-11,Carbamidomethyl[C];-6 2 0 0 0	1710497.27	NA	1779335.05	3754987.6	3275349.76	2864028.29	4863962.44	6448369.92	4744312.1	NA	NA	NA	NA	NA	NA	1372348.918	NA	1428173.595	3258099.39	2260790.31	NA	6275877.09	3574004.91	5342504.09	4850770.97	5998719.85	4513844.57
sp|A0A0B4J1G0|FCGR4_MOUSE-GLIGHNJK-null-5 4 0 2 1	10932612.39	11742082.57	10025955.52	14450491.4	14491878.99	14274102.13	10873612.99	9983369.41	9151973.656	21690393.99	13635351.72	11791683.72	17607572.41	NA	NA	NA	NA	NA	9648616.21	8533614.024	6405954.006	7856192.65	8074891.56	12494293.62	5468117.143	NA	NA
sp|A0A0B4J1G0|FCGR4_MOUSE-GLIGHNJK-null-6 4 0 1 1	22564701.82	23018617.61	NA	29975353.45	32022859.87	27577965.93	12936173.87	17454547.64	16906882.89	39922037.72	32488059.68	26401180.13	22813299.51	NA	8074990.998	NA	6557139.324	4358467.694	25937704.1	24157925.62	19913026.6	20575802.72	20127322.03	27297919.04	NA	NA	9738619.66
sp|A0A0B4J1G0|FCGR4_MOUSE-GLIGHNJK-null-6 4 0 1 2	16265979.76	17470258.92	15707720.77	21655373.48	23469183.99	NA	18631769.21	14475984.28	14297895.97	NA	NA	NA	NA	NA	NA	NA	NA	NA	14644249.67	13385208.6	10030625.51	13055810.7	11795992.03	NA	NA	NA	NA
sp|A0A0B4J1G0|FCGR4_MOUSE-WFHJESLIPHQDANYVIQSAR-null-5 2 0 0 0	5525153.59	4040858.58	2419703.49	2284928.44	NA	2324549.56	NA	NA	NA	NA	NA	NA	12666126.05	2640432.3	2222703.75	NA	NA	NA	34673296.04	71595403	42548605.44	26272834.91	15391728.6	45882020.4	36834871.86	47771107.5	21328244.8
sp|A0A0B4J1G0|FCGR4_MOUSE-WFHJESLIPHQDANYVIQSAR-null-6 2 0 0 0	6204601.72	6592887.81	3029336.26	3657828.39	3936573.1	1058576.69	3530354.83	NA	1494169.58	2263896.3	5684708.44	NA	2099643.23	322949.82	NA	16328522.56	NA	NA	8063561.87	2401289.8	9044719.72	NA	2504072.61	NA	3449514.4	11145942.1	7142234.15
sp|A1L314|MPEG1_MOUSE-ALMDICDQLEKJQTK-6,Carbamidomethyl[C];-10 2 0 0 0	54712425.3	53685184.13	33520867.5	76150716.42	71148092.05	58914687.01	67117681.13	69708385.16	74864860.02	30536384.6	24269215.6	27895271.88	14601104.87	2650814.261	5296114.2	28743095.82	14637416.31	NA	112082358.3	101237442.4	85916061.43	81615555.7	81388214.1	105755335.1	63408978	78760382.32	64838471.2
sp|A1L314|MPEG1_MOUSE-ALMDICDQLEKJQTK-6,Carbamidomethyl[C];-6 2 0 0 0	45577130.73	17846002.53	17163708.71	73105322.41	76352210.4	34899571.71	20002357.03	47899096.76	46710609.96	NA	NA	8143430.76	NA	NA	4410158.46	18854654.98	NA	NA	35060894.99	31875595.2	28376358.08	26078485.7	28359292.4	38963011.81	18879267.5	20617065.1	23702077.47
sp|A1L314|MPEG1_MOUSE-ALMDICDQLEKJQTK-6,Carbamidomethyl[C];-7 2 0 0 0	71762819.74	65626403.85	58183863.72	89029872.25	98854264.87	73485271.89	84251741.73	92928147.12	90031288.14	NA	NA	27420714.98	22232842.75	2321021.958	11745276.5	55355533.7	22304838.62	10532658.36	132714230.6	141493908.2	108039471.1	100168913.2	116985771	144266527.2	64865819.2	121393547.2	73297639
sp|A1L314|MPEG1_MOUSE-ALMDICDQLEKJQTK-6,Carbamidomethyl[C];-8 2 0 0 0	140180639.9	154809253.6	146627450.1	168565626.3	183231677	150527928.2	151789038.1	161459634.3	150129714.5	82124769.9	61567385.91	64325683.3	49221132.7	8526619.271	31383186.2	122365399.5	48949334.72	39788023.8	255752435.5	238648470.4	203400780.9	186464566.7	221217980.2	252985244.6	153172197.5	154274994.4	147480790.2
sp|A1L314|MPEG1_MOUSE-ALMDICDQLEKJQTK-6,Carbamidomethyl[C];-9 2 0 0 0	538110383.4	516978411.6	446838343.4	643968684.5	685196328.4	606312769.8	669612896.9	715202508.6	692244545.8	305848296.5	247075108.5	249028512.6	171291646.2	42328872.8	43356217	481040628.5	213262050.4	153186433.1	1145732529	1130551333	758887879.6	743445858.2	818226346.5	1096218059	744926132	781193489.1	716105328.2
sp|A1L314|MPEG1_MOUSE-ALMDICDQLEKJQTK-6,Carbamidomethyl[C];3,Oxidation[M];-6 2 0 0 0	10994626.31	NA	NA	3985268.3	NA	5902874.58	14701513.04	NA	12784178.97	NA	NA	NA	NA	NA	NA	NA	NA	NA	4444487.4	3638562.5	NA	NA	3609843.8	5676243.7	NA	NA	NA
sp|A1L314|MPEG1_MOUSE-ALMDICDQLEKJQTK-6,Carbamidomethyl[C];3,Oxidation[M];-8 2 0 0 0	12059460.99	11029979.04	10838309.74	11410372.27	11133581.6	10411539.5	13088680.42	13146501.96	12411129.12	NA	NA	NA	NA	NA	NA	5464551.66	NA	NA	18756746.27	14625328.13	15465670.47	11845362.3	12956214.7	15213671.6	3590430.9	9799087.32	10249301.2
sp|A1L314|MPEG1_MOUSE-ALMDICDQLEKJQTK-6,Carbamidomethyl[C];3,Oxidation[M];-9 2 0 0 0	34412172.9	33709946.97	29090561.29	38384985.18	38677813.69	33134823.83	42656090.02	41105891.36	40587083.5	16884485.06	11701485.66	13215313.4	10876198.56	3367297.26	7451034.22	14567417.82	11728304.41	57928062.49	65446731.65	53478949.33	48617643.62	41223386.2	42903542.3	59895826.1	40847793.4	41066524.67	34398031.9
sp|A1L314|MPEG1_MOUSE-DYLSJR-null-10 2 0 0 0	20374467.69	22246690.76	22634082.88	27711616.42	29709018.92	25880010	25052626.69	22523106.67	27659906.44	34838868.4	18679625.16	NA	NA	NA	NA	NA	NA	NA	20455995.17	20066498.82	13705941.19	NA	NA	NA	13294496.06	21268518.1	16442172.37
sp|A1L314|MPEG1_MOUSE-DYLSJR-null-4 4 0 0 0	16962937.28	NA	18759159.7	20942139.96	24636461.77	24131183.27	22324204.6	18815820.96	18993769.31	NA	NA	NA	NA	NA	NA	NA	NA	NA	NA	NA	NA	NA	NA	NA	NA	NA	NA
sp|A1L314|MPEG1_MOUSE-DYLSJR-null-5 4 0 0 0	158871584	169166752.2	199008905.9	237721892.6	260307300.5	268562021.4	179233153.1	139285054.7	185261786.8	53667853.75	35357027.46	22798193.86	NA	NA	NA	NA	11703563.12	NA	84867270.97	64514992.82	61574214.88	37330037.37	47560914.49	87524331.72	51887882.74	69266622.76	63087959.22
sp|A1L314|MPEG1_MOUSE-DYLSJR-null-5 4 0 1 0	16462522.45	NA	NA	20565107.9	23602520.09	22158642.5	NA	8133896.3	14157802.3	NA	NA	NA	NA	NA	NA	NA	NA	NA	9310747.74	9689238.79	8117091.6	NA	NA	9154171.71	NA	NA	9019607.21
sp|A1L314|MPEG1_MOUSE-DYLSJR-null-5 4 1 0 0	53430348.13	70517614.57	26220816.17	114767414.4	100096604.3	36626195.48	40964506.3	35521572.45	40594422.5	21250584.23	11988731.26	NA	NA	NA	NA	NA	2605591.11	NA	41430539.4	40976633.24	70497427.41	25119645.5	NA	89617854.65	34143076.8	87679088.68	40523816.95
sp|A1L314|MPEG1_MOUSE-DYLSJR-null-5 4 1 1 0	53386074.84	NA	NA	52856422.29	NA	38217332.22	45206616.2	40130853	38762701.38	NA	NA	NA	NA	NA	NA	NA	NA	NA	33861014.97	37188808.61	32659063.17	29187786.06	NA	45485477.7	NA	19967617.22	NA
sp|A1L314|MPEG1_MOUSE-DYLSJR-null-5 4 2 0 0	56613305.81	51684191.92	49316897.17	55358599.81	70853955.3	52870160.99	47595702.87	37704716.57	41683146.4	NA	NA	NA	NA	NA	NA	NA	NA	NA	90582845.62	71919466.24	NA	85947223.05	83664031.95	82035271.82	122234148	77108175.4	94884437.31
sp|A1L314|MPEG1_MOUSE-DYLSJR-null-6 2 0 0 0	376211306.1	378246122.7	378364413.1	522162921.9	645717622.6	630796262.5	478410844.2	462316297.2	489558640	225446567.2	144861941.7	100819583.9	916161.094	81532346.47	79908611.27	55608223.52	87356827.1	75540392.58	342913326.2	276939810	301347865.8	289699662.8	292258136.3	457413595.6	370752404.9	466558918.9	385807415.4
sp|A1L314|MPEG1_MOUSE-DYLSJR-null-6 5 0 0 0	116725490.7	93022031.88	129761811.3	117704301.5	180427240.6	NA	103368930.1	103263484.2	105590653.6	49486452.51	21273423.99	NA	NA	NA	NA	NA	NA	NA	46826554.33	39534594.2	54185602.55	23016099.54	25466477.58	52513201.59	28318755.6	37020741.68	NA
sp|A1L314|MPEG1_MOUSE-DYLSJR-null-7 2 0 0 0	12610060.86	12523181.16	12403840.13	17131818.32	30356754.3	22020466.95	18264375.51	16677051.38	16956306.85	14732235.56	11470903.19	8787724.86	NA	NA	NA	NA	6640223.623	NA	7528875.53	6940418.99	5161818.98	8396801.73	NA	NA	8561807.76	17365127.04	12011188.63
sp|A1L314|MPEG1_MOUSE-DYLSJR-null-8 2 0 0 0	21951524.08	23566547.49	25435608.26	12538585.89	32464240.38	12292631.16	23611079.42	21440198.86	22637360.74	9734272.78	7283170.5	NA	NA	NA	NA	NA	NA	9883418.766	18105221.12	16084186.14	13921293.18	13250728.65	12562480.89	21810047.73	NA	NA	15459686.96
sp|A1L314|MPEG1_MOUSE-DYLSJR-null-9 2 0 0 0	51635067.74	51671266.6	54521851.53	78069770.19	95689300.1	90200578.56	NA	59801630.75	57676547.9	114379763.8	66885878.46	51266192.39	9800193.72	NA	30648433.38	22190414.06	35183153.32	27042550.63	63788843.05	NA	NA	48245021.11	45741099.2	79913394.66	37876277.64	65436333.69	51003223.36
sp|A2A559|PGAP3_MOUSE-JCSGDALK-2,Carbamidomethyl[C];-6 2 0 0 0	18835601.52	19219788.35	19173167.91	24970424.3	29770700.15	28144339.75	21758129.7	20642909.83	17324312.69	28205673.55	19679688.14	15480413.25	32124208.7	12094247.78	10511670.42	3376148.903	21155687.11	11439017.26	9928509.691	8147750.578	8230332.114	10502742.76	9361476.047	11609723.31	9920210.084	12132116.98	9822650.481
sp|A2AJQ3|D19L4_MOUSE-GVYELTHNJK-null-6 2 0 0 0	52200897.76	50054555.85	52621484.15	80002295.4	90431389.52	74777849.93	49147192.41	45052488.69	52916456.7	61663454.46	46669637.86	27554226.15	376594.073	12958351.74	15594049.95	7492286.873	13989983.19	9106685.812	33533454.16	28646630.29	26354991.91	35739201.84	30730384.48	47380027.97	27855392.16	36334142.24	28476143.41
sp|A2AQP0|MYH7B_MOUSE-IJQTLDTK-null-6 4 0 0 1	52270185.83	53155889.4	NA	NA	NA	NA	57849416.95	49568471.07	53212610.48	NA	NA	NA	NA	NA	NA	NA	NA	NA	NA	NA	NA	NA	41841275.9	NA	NA	NA	50506962.06
sp|B2RXS4|PLXB2_MOUSE-AMSJISVR-null-5 4 0 2 1	31813265.56	NA	NA	NA	NA	NA	NA	NA	NA	56855382.76	49052633.77	55733595.13	NA	NA	NA	NA	NA	NA	NA	NA	NA	NA	NA	NA	NA	NA	NA
sp|B2RXS4|PLXB2_MOUSE-AMSJISVR-null-6 4 0 1 2	48297611.66	NA	NA	NA	NA	NA	NA	NA	NA	NA	NA	NA	NA	NA	NA	NA	NA	NA	NA	NA	NA	NA	NA	NA	NA	NA	NA
sp|B2RXS4|PLXB2_MOUSE-EKSCVAITDAFPQJMSRR-4,Carbamidomethyl[C];15,Oxidation[M];-5 4 0 2 0	2970041.8	NA	NA	NA	NA	NA	NA	NA	NA	NA	NA	NA	NA	NA	NA	NA	NA	NA	NA	NA	NA	NA	NA	NA	NA	NA	NA
sp|B2RXS4|PLXB2_MOUSE-GGLJLTAVTVTAENDHTVAFLGTSDGR-null-6 2 0 0 0	1672671.3	NA	NA	NA	NA	NA	NA	NA	NA	NA	NA	NA	NA	NA	NA	NA	NA	NA	NA	NA	NA	NA	NA	NA	NA	NA	NA
sp|B2RXS4|PLXB2_MOUSE-GGLJLTAVTVTAENDHTVAFLGTSDGR-null-8 2 0 0 0	9844344.29	2197562.66	NA	4880338.4	NA	4727797.2	5832233.4	6775136.7	NA	4837027.8	5153149	NA	5387107.8	5371538.2	5331984.78	4192838.5	5093392.6	NA	1391249.4	NA	NA	NA	NA	NA	493154.6	NA	1877038.6
sp|B2RXS4|PLXB2_MOUSE-GGLJLTAVTVTAENDHTVAFLGTSDGR-null-9 2 0 0 0	1736347.2	1884083.6	NA	NA	NA	828676.8	4537087.5	1410814.3	3545506.1	NA	NA	NA	NA	8906476.6	3582425.9	5803874.1	2203575.1	1541099.8	NA	NA	NA	NA	NA	436993.3	NA	NA	NA
sp|B2RXS4|PLXB2_MOUSE-LQVTLYJCSFGR-8,Carbamidomethyl[C];-6 4 0 1 0	9399522.9	NA	34717083.46	13136140.42	11912639.86	8559820.27	8336944.59	8311258.67	NA	10298589.5	NA	NA	8621997.98	NA	NA	13352033.6	7518996.82	13611250.25	9149257.3	NA	NA	NA	NA	NA	NA	NA	NA
sp|B2RXS4|PLXB2_MOUSE-LSHDGJETLPLHLYVK-null-9 2 0 0 0	10134052.78	8774207.89	3878732.45	NA	NA	2924464.01	NA	3933611.2	NA	8460947.46	17303514.27	17850658.81	2206455.21	80200.4	NA	NA	NA	NA	14239500.66	NA	NA	NA	NA	NA	NA	NA	NA
sp|B2RXS4|PLXB2_MOUSE-SIJVTGQGFSLIQK-null-6 2 0 0 0	13263877.4	10778415.82	9956811.44	19998444.76	16170729.4	17541309.68	11150244.76	13228946.23	16017018.98	18241346.5	8388383.56	4420181.72	5776247.69	1005389.29	1008561.36	6660711.87	NA	NA	NA	NA	NA	14961679.4	5195503.86	13707668.8	14424088	12349122.5	8372795.9
sp|B2RXS4|PLXB2_MOUSE-SIJVTGQGFSLIQK-null-7 2 0 0 0	30888219.83	33894162.07	32596843.95	37886530.6	34998621.8	31068115.6	15831701.87	22843322.9	22724883	29925380.6	18946816.24	NA	9934254.37	NA	NA	23264612.38	NA	NA	10686159.44	16818546.5	11159795.2	NA	NA	16626230.7	17732966.3	17475094.5	10211552.63
sp|B2RXS4|PLXB2_MOUSE-SIJVTGQGFSLIQK-null-8 2 0 0 0	53760992.28	51223514.7	53092391.16	105650437.3	90838683.93	99842942.04	91341633.28	106894235.1	NA	68498506.7	32540573.18	28806339.48	22067082.67	11359865.81	NA	50253898.81	NA	NA	41434587.9	71677063.4	30332600.81	72270828.3	28261385.3	111847815.4	89352331	73995491.7	46291529.9
sp|B2RXS4|PLXB2_MOUSE-SIJVTGQGFSLIQK-null-9 2 0 0 0	61497343.08	61082510.12	59770982.47	75640836.47	73233555.1	53550681.4	42568391.6	55472213.9	50799751.6	65035561.48	39763283.92	26294842.38	23614695.26	8248698.01	7100434.79	43297965.16	5249998.79	4152850.594	29197893.8	30124449.5	25637959.4	33118826.26	26997855.8	37752202	NA	27709361.7	NA
sp|C0HKG5|RNT2A_MOUSE-AEDCJQSWHFNLDEIK-4,Carbamidomethyl[C];-6 2 0 0 0	2688255.77	NA	NA	NA	NA	NA	NA	NA	NA	NA	NA	NA	NA	NA	NA	NA	NA	NA	NA	NA	NA	NA	NA	NA	NA	NA	NA
sp|D3Z2R5|SELN_MOUSE-JWTTAASPSAAFAAR-null-6 2 0 0 0	13318401.96	12824195.56	10936319.95	18185543.55	16959400.71	10795506.4	11478503.59	11079978.43	10509825.64	27505875.5	27469575.75	18070472.39	7860424.56	6740028.3	NA	8685227.91	4928971.422	4867745.09	NA	NA	NA	12256720.7	NA	2268716.2	6863409	7319827.7	6789468.5
sp|E2JF22|PIEZ1_MOUSE-HTLELAPJSTAR-null-5 4 0 0 1	6173221.77	6796402.93	NA	NA	NA	NA	NA	15348842	NA	NA	NA	NA	NA	NA	NA	6271296.01	1162622.2	3402379.68	NA	NA	NA	NA	NA	NA	NA	NA	NA
sp|E9QA28|CEA16_MOUSE-LJLTDAGR-null-5 4 2 0 1	140899459.8	NA	NA	NA	NA	NA	NA	NA	NA	NA	NA	NA	NA	NA	NA	NA	NA	NA	NA	NA	NA	NA	NA	NA	NA	NA	NA
sp|O08602|RAE1A_MOUSE-CJLTIK-1,Carbamidomethyl[C];-6 2 0 0 0	4915195.85	4645450.17	5875278.42	6312473.27	6847274.6	5345680.59	NA	NA	NA	NA	NA	NA	NA	NA	NA	NA	NA	NA	5199715	4180621.46	3806883.31	4784027.85	4651310.13	6235978.67	3612881.83	4804243.17	NA
sp|O09043|NAPSA_MOUSE-ASSSFRPJGTK-null-3 2 0 0 1	76215700.17	79567333.52	75674495.99	83970424.48	70206630.95	49432658.71	33291766.35	26665888.25	25904121.95	12324737.98	19757728.07	13395516.86	31708883.02	25887951.38	25606159.55	6883490.847	19944349.51	16142000.22	73997811.92	59098608.22	66947434.87	112199963.8	103390478.7	174400149	95498590.19	129189481.8	67859072.91
sp|O09043|NAPSA_MOUSE-ASSSFRPJGTK-null-4 3 0 1 0	27832620.76	28130102.54	24923498.89	32375850.87	13635007.62	NA	21129845.35	19484188.81	NA	NA	42301192.51	30005604.12	20423702.06	NA	NA	NA	16364561.83	NA	NA	NA	7911870.56	NA	NA	NA	NA	17243036.67	NA
sp|O09047|C3AR_MOUSE-DLFIMDJR-null-9 2 0 0 0	212228.4	NA	NA	NA	NA	1513285.9	NA	NA	NA	NA	NA	3400929.26	NA	NA	NA	3763917.8	NA	NA	NA	NA	NA	NA	NA	NA	NA	NA	NA
sp|O09117|SYPL1_MOUSE-VGVNKJQTVTATFGYPFR-null-5 4 0 2 1	20321531.73	12409290	16902009.06	14436533.2	14290189.96	21043317.38	NA	17577968.14	25050958.08	NA	35595100.67	40013009.79	12740440.32	13084321.79	10967757.69	20355526.23	11292924.21	13332516.27	11794111.3	11118883	6574670.4	9261609.1	4078268.49	13461738.9	NA	12373214.3	8774970.77
sp|O09117|SYPL1_MOUSE-VGVNKJQTVTATFGYPFR-null-6 4 0 1 1	3662900.09	NA	NA	4710901.8	NA	4376522	NA	NA	NA	NA	9707337.4	8401772.99	2856935.22	NA	NA	6571309.1	NA	NA	NA	NA	NA	1007155	NA	NA	NA	NA	NA
sp|O09117|SYPL1_MOUSE-VGVNKJQTVTATFGYPFR-null-6 4 0 1 2	22014936.9	NA	NA	NA	31203380.29	27262649.65	NA	NA	23763026.21	NA	NA	NA	NA	NA	NA	41059026.67	NA	NA	NA	NA	17712663.8	NA	8367412.1	NA	NA	NA	NA
sp|O09126|SEM4D_MOUSE-DVJYTQIVVDR-null-9 2 0 0 0	10015457.33	9541756.4	9091418.7	37381224.86	38685976.5	31638221.05	28446780.86	33585691.32	32526812.18	12005685.97	8892382.2	8682354.12	7323845.87	4954031.19	3532369.57	9950813.6	NA	2558892.101	28070134.1	36391138	20272094.7	15253248.7	18091838.2	25635488.6	20585753.7	7559414.1	17845246.5
sp|O09126|SEM4D_MOUSE-JSSHSPLR-null-6 2 0 0 0	69975884.79	70892334.48	59506018.85	86159929.94	92097141.97	81223103.17	70863142.09	60801586.75	55313429.49	76785554.63	64178255.6	39183343.97	70249171.74	18575697.25	22390674.05	NA	31308585.89	24773226.31	59563353.31	58044791.75	50508297.74	46888316.9	45803492.28	72167811.66	58719807.69	60989622.01	60390498.39
sp|O09126|SEM4D_MOUSE-JSSHSPLR-null-7 2 0 0 0	34743782.35	37177614.03	26158518.41	60384247.06	57944167.23	58551998.79	55377858.83	71451654.69	32490542.68	45772374.42	33815197.58	22461906.9	32759501.94	13180608.59	12683340.75	NA	20037836.79	17184117.6	44111385.25	23558689.12	38099145.82	54935447.98	50273074.44	81432742.82	62119278.72	70009015.19	62628590.46
sp|O09126|SEM4D_MOUSE-JSSHSPLR-null-8 2 0 0 0	8286599.526	7665093.66	8309341.1	9665654.76	NA	11100053.74	7018888.68	6389734.187	5456138.68	NA	7611467.087	NA	10078756.72	6305420.573	6650583.329	NA	8092875.505	4682069.996	7712666.91	6765985.14	7101320.03	1823246.16	7491285.27	13893661.82	9611566.67	8056231.11	7640764.34
sp|O09126|SEM4D_MOUSE-JSSHSPLR-null-9 2 0 0 0	29040026.89	26532836.88	28021748.34	41108711.72	43406734.86	42384496.58	26419566.19	22427901.82	20402871.13	8637620.52	40538149.81	21467240.69	51167408.46	21895134.94	20902849.8	NA	32647263.34	20141210.24	31195158.25	28280424.91	28684723.67	33193523.22	37415662.08	49791252.36	31577306.1	34605211.8	38925341.17
sp|O09126|SEM4D_MOUSE-KDVJYTQIVVDR-null-9 2 0 0 0	18472112.78	16938432.29	15939714.85	25855444	28072434.23	22887617.56	39260138.79	22309318.65	35124477.48	21753457.61	18975104.21	15161483.06	5813020.33	3580498.12	6736750.25	6332907.74	5801553.336	6816807.895	24503307.1	22741050.37	19093140.8	19332931.6	20798691.4	25990293.9	20012415.2	20785914.94	20777027.81
sp|O09159|MA2B1_MOUSE-AJLTWTVK-null-10 2 0 0 0	4508495.9	5348156.28	4266737.46	NA	4311847.28	NA	NA	NA	NA	9910059.73	8419918.56	7068188.09	NA	NA	NA	NA	NA	NA	NA	NA	NA	NA	NA	NA	NA	NA	NA
sp|O09159|MA2B1_MOUSE-AJLTWTVK-null-6 2 0 0 0	6930394.11	6151405.41	5136552.28	NA	NA	NA	NA	NA	NA	10165045.91	NA	NA	11478969.09	5210147.33	8841172.79	NA	NA	NA	NA	NA	NA	NA	NA	3333498.8	NA	NA	NA
sp|O09159|MA2B1_MOUSE-AJLTWTVK-null-6 2 0 0 1	2415881.5	NA	2457364.82	NA	NA	NA	NA	NA	NA	8880022.43	NA	NA	4830162.8	2387998.592	3260130.72	NA	5308219.21	NA	NA	NA	NA	NA	NA	NA	NA	NA	NA
sp|O09159|MA2B1_MOUSE-AJLTWTVK-null-7 2 0 0 0	40238019.36	38852454.99	31990550.17	NA	36421416.28	24985808.14	30098963.99	NA	NA	115026208	82463295.11	79354771.12	40492423.1	19440522.09	NA	32910220.29	32566448.06	9351486.3	NA	NA	NA	NA	NA	NA	12983541	10402340.39	NA
sp|O09159|MA2B1_MOUSE-AJLTWTVK-null-9 2 0 0 0	5313682.35	5428724.43	4652340.38	2684907.7	2932157.76	2106104.2	NA	NA	NA	21777105.8	16956642.8	15505311.69	8043283.05	5089042.72	6633727.66	7582029.75	8074846.519	5527773.337	NA	NA	NA	NA	NA	NA	NA	NA	NA
sp|O09159|MA2B1_MOUSE-ELJISICPVSQTSER-7,Carbamidomethyl[C];-8 2 0 0 0	6530007.6	10270205.8	NA	NA	NA	NA	7645852.42	8103379.15	NA	NA	NA	NA	NA	NA	NA	NA	NA	NA	NA	NA	NA	NA	NA	NA	NA	NA	NA
sp|O09159|MA2B1_MOUSE-ELJISICPVSQTSER-7,Carbamidomethyl[C];-9 2 0 0 0	105543494.8	132844622.5	112399708.3	137918502.8	135401113.4	118079871.4	91422797.82	128574531.6	106669558.6	103652359.9	103185330.1	107790703.9	62704526.78	48125612.93	33083230.07	95375490.2	41077307.63	6398120.1	80214587.6	80606722.4	70551599.9	70902442.7	68801471.7	70490473.4	77894817.4	73702706.6	67742054
sp|O09159|MA2B1_MOUSE-LVNAQQVJGSLVHVLYSTPTCYLWELNK-21,Carbamidomethyl[C];-7 2 0 0 0	2757673.6	3860786.7	3296837.9	NA	NA	NA	NA	NA	NA	6097028.4	6574568.3	NA	9772250.53	15397291.7	3434208.3	9210125.6	5046041	2538903.69	NA	NA	NA	NA	NA	NA	NA	NA	35094120
sp|O09159|MA2B1_MOUSE-QJFSFCR-6,Carbamidomethyl[C];-9 2 0 0 0	10946337.06	9476045.32	9161337.39	8094111.24	NA	7225326.3	6003356.68	4162690.93	4007489.26	NA	17820894.33	12738296.63	NA	9012402.46	7056694.16	7592003.22	7672224.74	NA	5868385.84	4802849.16	NA	4688603.99	4812080.5	6984925.45	5006531.95	5627134.53	NA
sp|O09159|MA2B1_MOUSE-TALVQEVHQJFSAWCSQVIR-15,Carbamidomethyl[C];-4 3 0 1 0	5940904.8	2959136.9	2823204	7685738.2	NA	NA	NA	11507972.1	2592381.1	NA	NA	97029805.7	51732731.4	60888012.74	38949170.21	3186303.4	32552723.12	66792264	NA	4034280	NA	6090903.7	NA	NA	7967577.7	4432324.1	1926682.6
sp|O09159|MA2B1_MOUSE-TALVQEVHQJFSAWCSQVIR-15,Carbamidomethyl[C];-9 2 0 0 0	3865686.4	2875425.06	3474467.93	208378.2	2057927.9	1528796.2	984981.1	NA	NA	1614935.2	3784244.5	1671720	4691481.6	4310009.21	NA	8721600.9	9204236.1	10109418.6	NA	504154.2	NA	NA	NA	NA	NA	1487040	946514.9
sp|O09159|MA2B1_MOUSE-TJHTVMTMGSDFHYENANMWFK-null-7 2 0 0 0	5758585.1	5911554.28	6664455.61	7679353.55	4618255.3	4491339.9	3228585.87	3523424.3	NA	NA	11688393.82	10523474	3100224.93	4745608.05	3033845.57	1975044.09	7097568.22	7402171.4	NA	NA	NA	NA	NA	4650834.9	4806338.3	NA	2619244.4
sp|O35114|SCRB2_MOUSE-JQSVGDPNVDLIR-null-4 3 0 0 0	12818941.38	11694139.56	11759174.77	14037468.53	17049796.35	12274307.39	11205257.19	9839634.81	11317345.1	21712464.34	19240481.09	16389035.31	6477944.95	NA	7926948.59	9406827.1	6500694.12	6434584.702	9866359.42	10832517.88	8290602.93	8861811.1	7755507.32	11245699.9	NA	NA	NA
sp|O35114|SCRB2_MOUSE-JQSVGDPNVDLIR-null-4 3 0 0 1	13423063.66	11120154.75	10093618.08	18848354.58	18551807.54	14495791.88	10830688.21	14365501.6	13319167.81	20959273.43	21364146.06	16551854.09	14529074.96	NA	9897211.16	19435822.51	10176409.73	8338078.735	NA	NA	NA	4233586.77	NA	NA	NA	NA	NA
sp|O35114|SCRB2_MOUSE-JQSVGDPNVDLIR-null-4 4 0 2 0	116849.8	237355.2	NA	21464940.53	NA	NA	NA	NA	NA	NA	1386022.9	NA	482233.74	5901973.654	4438527.43	300191.8	2980157.62	749989.14	NA	NA	NA	NA	NA	NA	NA	NA	NA
sp|O35114|SCRB2_MOUSE-JQSVGDPNVDLIR-null-5 2 0 0 0	51512110	51128103.67	34196622.73	24592136.19	67757781.12	47859271.3	34092267.88	42567042.13	36820436.46	88623717.45	74690297.09	70990451.22	35823212.98	2680853.782	33336490.32	63740621.75	44125225.75	16114948.9	59018590.79	46423400.33	40413608.76	43907015.2	47342730.75	52130300.3	41416212.27	61046982	51324672.5
sp|O35114|SCRB2_MOUSE-JQSVGDPNVDLIR-null-5 3 0 0 0	33326582.94	37960217.02	32697095.29	59295445.99	70035322.11	40779492.4	271183327.8	322968661.5	301561824.8	63890345.1	45552152.27	52039789.65	19615466.12	1556327.752	20466337.23	36815353.44	28714813.63	24090971.09	777225110.2	777980340.4	641822843.1	479112151.7	480194974.6	5427496.4	31009128.8	31792962.8	29377012.1
sp|O35114|SCRB2_MOUSE-JQSVGDPNVDLIR-null-5 3 0 0 1	15607062	18381681.11	14938971.57	21764748.89	22299646.22	13868693.82	NA	15052472.86	14790352.62	63303401.82	47539272.25	33891873.54	8591754.47	NA	10516336.56	30868918.59	13124920.05	10477194.46	NA	6273819.6	5684098.64	4815817	5800664.5	NA	NA	NA	NA
sp|O35114|SCRB2_MOUSE-JQSVGDPNVDLIR-null-5 3 0 1 0	145810.82	NA	NA	337652.47	NA	NA	NA	670263.11	8139906.11	NA	NA	NA	NA	NA	3256325.27	NA	11786728.94	NA	NA	29913978.1	NA	NA	NA	NA	NA	NA	NA
sp|O35114|SCRB2_MOUSE-JQSVGDPNVDLIR-null-5 4 0 0 0	11001819.47	12863531.23	10011889.37	14891331.99	17292264.05	13669143.81	12883639.19	13439458.74	14442403.57	NA	13084694.55	16610970.32	NA	NA	5386572.65	12540365.05	NA	7331674.24	11878830.05	NA	NA	NA	NA	NA	NA	NA	NA
sp|O35114|SCRB2_MOUSE-JQSVGDPNVDLIR-null-5 4 0 0 1	33243819.69	34662758.7	33035549.07	NA	54012522.21	40250969.64	39017818.41	39283479.55	77510723.91	80730163.4	50407720.31	56677358.57	28162904.27	NA	24754978.5	53095417.99	31055696.17	31291171.91	13817211.7	16210982	NA	12782681.13	10418149.9	15724838.2	NA	16405198.7	14834995.8
sp|O35114|SCRB2_MOUSE-JQSVGDPNVDLIR-null-5 4 0 1 1	17395879.03	19380887.6	22710698.39	31187713.24	NA	26061787.07	18068233.4	18482915.92	20317161.18	50628584	40077049.6	NA	24051463.25	24523965.41	21165105.47	38523688.6	21208172.06	17351385.13	NA	7187844.1	NA	5004484.1	5836697.81	7981243.23	NA	NA	NA
sp|O35114|SCRB2_MOUSE-JQSVGDPNVDLIR-null-6 2 0 0 0	102524045.1	106088523	87449164.44	146983779.2	146885377.9	95981136.42	119262358.8	129765603.3	119190507.9	159646726.7	116468864.8	137905868.8	51733964.6	3820022.651	44451338.84	103621698.2	63295209.44	65473524.85	93251460.59	99030527.7	72665476.7	67853580.6	73387027.73	93284552.2	73812434.4	80287593.3	77006918.3
sp|O35114|SCRB2_MOUSE-JQSVGDPNVDLIR-null-6 3 0 0 0	71713553.16	72327566.77	62549842.1	99328559.72	93261505.61	63517001.55	80734129.59	76368668.32	76419995.16	123343312.9	99585288.71	106612240.1	36718187.19	2374880.957	36110064.86	78467670.87	48454841.37	47809407.38	83871585.92	85752136.32	43044930.36	45320568.33	76820583.9	119593339.5	53180712.1	53912023.4	59681190.5
sp|O35114|SCRB2_MOUSE-JQSVGDPNVDLIR-null-6 3 0 0 1	10848262.74	10574510.15	9054852.77	13281213.22	15329632.41	9047708.74	NA	11019271.13	NA	NA	NA	NA	NA	840011.02	18766519.21	NA	NA	NA	NA	NA	3047008.35	NA	NA	NA	NA	NA	NA
sp|O35114|SCRB2_MOUSE-JQSVGDPNVDLIR-null-6 3 0 1 0	10793465.05	10322919.9	NA	15485311.34	20760587.35	16351962.96	NA	15153347.47	15322150.7	NA	NA	30849123.4	NA	25495444.59	NA	26072227.9	10420816.08	11208192.62	NA	11893141.7	9846507	NA	NA	NA	9018013.7	8425873.3	7109757
sp|O35114|SCRB2_MOUSE-JQSVGDPNVDLIR-null-6 4 0 0 2	31078483.03	NA	NA	44832445.73	NA	NA	NA	31834227.44	31989733.22	65413787.2	79486911.9	NA	NA	NA	NA	62026388.32	34037921.8	NA	NA	13191856.4	NA	9978593	9923935.94	NA	NA	NA	NA
sp|O35114|SCRB2_MOUSE-JQSVGDPNVDLIR-null-7 2 0 0 0	55395565.91	50487577.76	42791778.06	74330003.82	73021089.17	47592037.87	69768089.84	72841176.83	56816677.04	73403493.6	60977828.62	65373170.13	24150680.64	1060418.288	24816777.54	50038670.36	36777939.19	22974608.38	37047393.41	34409921	30098458.8	34674463.99	32097131.9	25593874.5	228661359.2	33523493.1	190289044.9
sp|O35114|SCRB2_MOUSE-JQSVGDPNVDLIR-null-7 3 0 0 0	52679644.94	20326031.98	12720924.78	60986086.32	NA	NA	74512641.3	71006187.73	NA	NA	NA	91135149.84	34363021.95	NA	37391881.18	NA	NA	22454684.2	51462603	36610196.2	8664397.74	18622229.3	20523748.9	NA	NA	NA	36083248.3
sp|O35114|SCRB2_MOUSE-JQSVGDPNVDLIR-null-8 2 0 0 0	5865431.61	4512564.99	33914861.09	41722340.23	46007285.11	30162870.17	26466575.98	38117516.45	33144089.13	41684029.1	34652795.51	32582306.13	13852360.44	688372.248	17940016.41	32360394.27	39855664.84	37489758.41	17160159.6	17051385.98	14720432.33	11112302.3	1417698.63	20538534.3	15916021	20512024.3	17575817.8
sp|O35114|SCRB2_MOUSE-JQSVGDPNVDLIR-null-9 2 0 0 0	10425536.9	10391945.07	5260576.86	18838866.08	12214376.3	7838893.83	NA	33509254.12	NA	21251888.55	17596966.65	15616887.55	7155996.02	NA	6592733.11	19239872.97	10934384.74	17074035.61	NA	7854999.8	6867749.08	NA	NA	NA	NA	NA	NA
sp|O35114|SCRB2_MOUSE-NMVLQJGTK-null-8 2 0 0 0	3009458.56	NA	NA	NA	NA	NA	2354572.91	NA	NA	NA	NA	NA	NA	NA	NA	NA	NA	NA	1784993.88	NA	1178766.171	1446436.38	1392466.78	2264376.9	1912835	2249263.16	NA
sp|O35114|SCRB2_MOUSE-NMVLQJGTK-null-9 2 0 0 0	4290056.47	3910575.05	5175351.4	5087776.51	5066776.29	4895246.25	3601070.14	3136781.06	3130683.9	7456137.05	6234307.06	4293547.65	5419901.56	NA	NA	NA	NA	1422667.418	3235039.32	2678307.3	2066005.705	2364228.18	2540380.54	3677109.41	4797167.08	3441520.99	2582913.39
sp|O35114|SCRB2_MOUSE-TMVFPVMYLJESVLIDK-2,Oxidation[M];-3 4 1 0 2	8625364.69	NA	NA	NA	NA	NA	NA	NA	NA	NA	NA	NA	NA	NA	NA	NA	NA	NA	NA	NA	NA	NA	NA	NA	NA	NA	NA
sp|O35114|SCRB2_MOUSE-TMVFPVMYLJESVLIDK-null-9 2 0 0 0	23561730.59	22279699.7	23211993	32561794.13	22664539.3	17290710.39	23149356.12	NA	14938538.2	30434694.8	28725362.2	39826665.7	21893439.2	24562735.7	30623636.3	23163955.5	21820092.5	13138236.8	3377190.3	NA	NA	3807515.3	NA	2774815.4	2133492.2	NA	NA
sp|O35114|SCRB2_MOUSE-TMVFPVMYLJESVLIDKETANQLK-2,Oxidation[M];-9 2 0 0 0	7612462.7	8603390.8	NA	20086398.6	6355037.2	8703077.6	7015882.8	5510493.76	10368500.2	11528610.1	5395769.1	2396685.9	NA	501922.9	393671.6	7481746.2	4959534.6	19079083.5	1271659.4	NA	NA	2580937.3	1706983	750289.8	2278518.5	NA	NA
sp|O35114|SCRB2_MOUSE-TMVFPVMYLJESVLIDKETANQLK-null-8 2 0 0 0	7906175.8	8392135.8	6931621.46	17787594.07	13769441.23	4673906.5	9333557.24	7040460.8	9065082.83	23401455.5	2215159.7	NA	14408778.7	20986547.7	7779588.5	29144655.9	15529381.8	3428503.7	3306555.1	2665459.6	2266131.2	2689112.4	NA	1927204.1	NA	374182.3	776540.3
sp|O35114|SCRB2_MOUSE-TMVFPVMYLJESVLIDKETANQLK-null-9 2 0 0 0	66974571.4	77666113.4	75958346.57	106981479.7	95836043.9	84277219.8	76616685.4	78740381.37	73970910.8	96228579.1	98820244.1	131733136.7	82648538.8	89302480.7	99679014.4	92584190.7	118184241.8	58699726.3	40529427.1	43968473.6	32326158.4	40584447.1	18906264.2	49181171.5	46568251.2	49127847.4	40834169
sp|O35114|SCRB2_MOUSE-TSLDWWTTDTCNMIJGTDGDSFHPLISK-11,Carbamidomethyl[C];-8 2 0 0 0	4070243.2	3675110.3	4401399.3	NA	5654370.6	4158037.1	NA	3857367.5	NA	NA	7417635.7	8525995.8	NA	7264456.9	NA	7903875	9678971.1	7758840.92	NA	NA	NA	NA	NA	1137443.1	NA	NA	NA
sp|O35298|AOAH_MOUSE-DCJDSDKTVYPGR-2,Carbamidomethyl[C];-7 2 0 0 0	3199283.05	3425907.18	NA	4924699.68	NA	4740999.94	2544064.88	3650106.07	2598193.95	NA	1114876.24	NA	NA	NA	NA	NA	NA	NA	2635732.54	2989092.183	2709601.764	NA	2152370.53	2123377.67	NA	NA	1339960.73
sp|O35298|AOAH_MOUSE-GRDCJDSDKTVYPGR-4,Carbamidomethyl[C];-7 2 0 0 0	8781661.46	4720940.13	10716636.09	4759206.05	11112604.11	9622053.323	4321217.409	4261617.135	4721150.404	NA	1883618.63	1595385.7	NA	1368441.96	NA	NA	1591498.03	NA	13542236.01	22557804.35	21611079.22	10683873.41	22545927.27	38506825.94	27097160.75	35669004.23	21055824.52
sp|O35405|PLD3_MOUSE-ELGVVMYJCSCLAR-9,Carbamidomethyl[C];11,Carbamidomethyl[C];-4 3 1 0 1	9391955.07	8087940.23	NA	11540338.37	7763494.64	6995716.55	5308464.18	7787071.82	7857430.2	NA	NA	NA	2753821.97	NA	NA	NA	2346607.87	2406403.47	5138066.3	8247204.7	5828729.3	6517283.5	4154097.3	6509530	NA	NA	NA
sp|O35405|PLD3_MOUSE-ELGVVMYJCSCLAR-9,Carbamidomethyl[C];11,Carbamidomethyl[C];-6 4 1 0 0	5304064.89	5841077.49	5310073.3	NA	NA	6671524.44	4493936.87	6143895.17	6137248.6	NA	NA	NA	NA	NA	NA	NA	NA	NA	NA	NA	NA	NA	NA	NA	NA	NA	NA
sp|O35405|PLD3_MOUSE-SFLLSLAALHDJHTHSDIQVK-null-10 2 0 0 0	7278857.56	3840128.8	NA	NA	1685815.71	NA	NA	NA	NA	NA	NA	NA	NA	NA	NA	NA	NA	NA	NA	NA	NA	NA	NA	NA	NA	NA	NA
sp|O35405|PLD3_MOUSE-SFLLSLAALHDJHTHSDIQVK-null-6 4 1 0 1	26482967.4	24137678.04	NA	34903436.01	29585202.38	33039077.68	12677568.48	NA	NA	19451684.46	NA	NA	14039472.69	NA	NA	15423185.73	NA	NA	18761704.6	28959978.8	4246589.6	26357809.9	7434371.26	20212621.05	19154174.6	18009398.5	10699145.52
sp|O35405|PLD3_MOUSE-SFLLSLAALHDJHTHSDIQVK-null-8 2 0 0 0	1043463.5	1372758.69	6010476.16	5641244.9	5077916.21	6253389.27	NA	2245649.18	NA	14740629.44	NA	NA	17545167.33	NA	NA	32067176.33	NA	NA	9159057.92	16737608.52	10048918.17	6247764.4	NA	14493900.7	3435442.46	569250.3	4358334.92
sp|O35405|PLD3_MOUSE-SFLLSLAALHDJHTHSDIQVK-null-8 5 1 0 1	10863788.69	23335145.4	30372728.32	37744069.05	35240295.59	18316364.33	NA	7647618.87	5217783.3	37549885.6	NA	NA	12572697.47	NA	NA	NA	NA	NA	NA	12631275.4	14890771.3	20456993.05	NA	NA	4862620	6553897.3	10982153.11
sp|O35405|PLD3_MOUSE-SFLLSLAALHDJHTHSDIQVK-null-9 2 0 0 0	11211495.06	9667482.11	1081845.61	22283025.5	2472063.28	4880369.51	NA	NA	NA	3287134.16	NA	NA	50787714.24	NA	NA	NA	NA	NA	NA	NA	4275044.72	3360218.07	NA	3213362.2	10734482.9	27726130.05	12442069.39
sp|O35448|PPT2_MOUSE-CPMAGISHTTWHSJR-1,Carbamidomethyl[C];-5 2 0 0 0	36373568.97	46390520.24	12265096.78	29529952.72	33004775.69	26903902.16	11184208.05	11371276.24	9997918.03	168034075.8	NA	21763809.98	7574189.117	NA	NA	18064173.21	2152046.416	NA	NA	12932785.5	53120941.82	44319424.61	44798343.93	51017036.35	33808501.18	26348937.69	11368817.91
sp|O35448|PPT2_MOUSE-CPMAGISHTTWHSJR-1,Carbamidomethyl[C];-6 2 0 0 0	28378632.53	25437364.68	9977742.3	15553521.48	15275082.7	13421233.81	12452936.49	21922346	28317882.5	14020352.8	14825492.15	10573475.61	6578950.096	4105201.02	4150727.38	4559582.52	4689647.752	4930836.807	32655901.63	24116882.39	14837432.48	25573685.67	22872426.59	20192593.82	34259127.24	34812596.12	27673177.54
sp|O35448|PPT2_MOUSE-CPMAGISHTTWHSJR-1,Carbamidomethyl[C];-7 2 0 0 0	53370524.4	49049620.91	42203654.86	72708832.91	73742923.45	59025480.87	57257042.69	58203991.98	52606210.71	82005649.95	40312139.34	43016714.32	9170166.762	12276372.94	11115865.38	23602757.25	15514801.59	12839297.53	88605632.89	68654654.14	60087978.63	70885600.01	63387891.32	89373818.91	120678709	127780973.2	89137574.12
sp|O35448|PPT2_MOUSE-CPMAGISHTTWHSJR-1,Carbamidomethyl[C];-8 2 0 0 0	17249436.25	14425537.53	6190012.45	16001025.04	NA	13099601.6	15994930.65	6772245.12	5690249.74	13014603.7	NA	NA	2301532.5	NA	NA	6742143.92	1798341.29	NA	16982500.71	21368281.25	17513804.88	18480049.41	18050085.1	24069142.75	18886759.16	22034409.05	16480124.37
sp|O35448|PPT2_MOUSE-CPMAGISHTTWHSJR-1,Carbamidomethyl[C];3,Oxidation[M];-6 2 0 0 0	1798842.83	NA	NA	NA	NA	1916015.09	NA	NA	NA	NA	NA	NA	NA	NA	NA	NA	NA	NA	NA	NA	NA	4829504.47	NA	NA	NA	NA	NA
sp|O35448|PPT2_MOUSE-CPMAGISHTTWHSJR-1,Carbamidomethyl[C];3,Oxidation[M];-7 2 0 0 0	2668819.74	2594501.33	10919764.53	NA	NA	NA	NA	NA	NA	20763776.68	15606189.55	1679329.02	NA	1984436.84	NA	NA	NA	NA	2581439.39	5382967.26	2240322.93	NA	NA	7137856.8	NA	NA	NA
sp|O35448|PPT2_MOUSE-DHPJATAWR-null-5 2 0 0 0	29278128.65	34000811.37	29278748.18	36271329.72	8637991.14	9126624.15	7613149.8	6128188.58	4110108.28	NA	NA	NA	NA	8921455.75	8930180.02	1822502.716	NA	NA	7148055.54	5731241.24	4793006.75	16741654.25	15203273.2	22911681.81	13811270.67	16594704.69	12356589.77
sp|O35448|PPT2_MOUSE-DHPJATAWR-null-6 2 0 0 0	13512128.85	14714773.75	NA	NA	23797450.85	22269323.21	11655786.2	9778273.15	9882420.34	56908121.03	27258395.95	16328858.04	NA	NA	NA	5286061.879	NA	5500995.511	NA	NA	NA	7064395.79	5935913.34	12840427.19	NA	NA	6533361.2
sp|O35448|PPT2_MOUSE-DHPJATAWR-null-7 3 0 0 0	3636432.93	NA	6852889.84	NA	15363098.3	NA	6129118.81	5916379.3	8911272.64	NA	NA	NA	NA	NA	NA	NA	NA	NA	NA	NA	NA	NA	NA	NA	NA	NA	NA
sp|O35598|ADA10_MOUSE-IJTTSDEKDPTNPFR-null-7 2 0 0 0	25415351.01	23716320.69	20166860.38	28561787.92	35241719.39	30779104.27	25207835.07	27549340.2	25093039.82	44740328.73	37298924.19	28119136.83	11760368.11	15744271.64	13201155.99	9703273.12	11289878.69	6744876.42	10878804.17	9100106.39	NA	NA	6108027.55	7524593.42	6192442.93	5061827.38	NA
sp|O35598|ADA10_MOUSE-IJTTSDEKDPTNPFR-null-8 2 0 0 0	117748012	116592640.2	102131447.8	111014964.1	108359678.6	97753911.75	88268290.29	79294790.19	73496969.42	196184969.1	163042955.1	119291021	49209250.04	57063423.45	50621062.7	38534548.88	26126928.63	36756109.55	35398253.04	36207603.2	30659211.5	25116341.35	26013417.1	29564456.25	29454080.52	28801614.34	26137227.85
sp|O35598|ADA10_MOUSE-IJTTSDEKDPTNPFR-null-9 2 0 0 0	100773222	105490151	94438446.57	124442098.6	131707195	128149674	81247033.42	83321828.49	74716307.8	NA	593303475.1	NA	NA	NA	46405760.96	NA	NA	36775166.22	31481691.19	31348047.2	28976248.08	21007009.5	21597820.7	28088164.9	18410745.38	19445829.84	17549872.11
sp|O35598|ADA10_MOUSE-JISQVLEK-null-10 2 0 0 0	2600358.7	2831172.11	2575700.11	3101413.56	3568996.48	3080320.02	4871710.85	2385494.9	NA	23437555.34	15482023.11	10389690.26	NA	NA	NA	NA	NA	NA	3560566.54	NA	NA	NA	1482149.41	1104321.4	NA	NA	NA
sp|O35598|ADA10_MOUSE-JISQVLEK-null-6 2 0 0 0	104578147.9	99742787.22	82427861.97	126296933.1	136525688.8	103434552	73832256.79	76833335.39	66940419.59	151987199.1	141667363.3	99825701.96	41645979.11	67314576.23	54928751.13	41050160.37	45700597.19	27900257.94	99037707.05	91904929.99	81780211.6	92344687.82	86235889.81	110396257.9	96734169.69	99511792.67	87319899.25
sp|O35598|ADA10_MOUSE-JISQVLEK-null-8 2 0 0 0	10050772.01	11394117.41	9750235.19	11959004.32	10885928.3	10925468.87	7411658.64	7366982.03	7100521.04	24728360.39	25818108.4	17535153.4	4789765.035	6729694.12	4749877.803	5805904.45	5469375.4	3216598.576	6259109.13	6072837.51	4474630.15	5164945.54	4043777.74	6682321.36	4849822.42	6125108.3	4367754.6
sp|O35598|ADA10_MOUSE-JISQVLEK-null-9 2 0 0 0	10705632.35	11362762.36	10686263.18	23211639.34	9777514.66	8928062.04	5189866.14	4818095.7	5044010.2	24479680.88	27109163.8	19364092.37	3875855.142	5674661.74	4796162.5	4575370.97	1949983.36	NA	5913912.67	5590000.63	8926838.71	4331711.08	5661940.3	6707689.03	8748620.67	8891115.6	NA
sp|O35600|ABCA4_MOUSE-JISDYLVK-null-9 2 0 0 0	12458927.32	11506704.12	9530606.1	12943562.2	15047838.95	11213062.51	11449552.78	9349107.99	12850446.06	NA	NA	NA	NA	NA	NA	NA	NA	NA	3419668.8	7988684.39	3757599.13	7753182.4	9720764.1	12529508.8	7068260.7	6922873.1	7780261.2
sp|O35604|NPC1_MOUSE-ACJATNWIEYMFNK-2,Carbamidomethyl[C];-5 4 0 0 0	7145334.41	7604867.6	10234808.59	13382719.03	12776507.4	13233255.86	11039744.2	13067216.9	NA	NA	7867520.66	7381660.5	3935511	NA	NA	5709392.6	NA	4575058.41	NA	NA	NA	NA	NA	NA	NA	NA	NA
sp|O35604|NPC1_MOUSE-ACJATNWIEYMFNK-2,Carbamidomethyl[C];-5 4 0 1 0	27538594.52	31495925.8	35335805.3	43458360.4	44241858	29017799.45	41880502.94	33390328.23	24205018.3	NA	NA	NA	NA	NA	NA	NA	NA	NA	16147911.3	17546739.1	11713888.4	15967849.5	11333796.21	12798552.4	NA	8754509.8	8365616.5
sp|O35604|NPC1_MOUSE-ACJATNWIEYMFNK-2,Carbamidomethyl[C];-5 4 1 0 0	17716073.46	21834487.3	22219271.2	30509787	22890469.26	15291987.3	21737266.3	NA	13508158.6	NA	NA	NA	NA	NA	NA	NA	NA	NA	NA	5187382.2	5166786.3	NA	4881849.6	NA	NA	NA	NA
sp|O35604|NPC1_MOUSE-ACJATNWIEYMFNK-2,Carbamidomethyl[C];-6 4 0 1 0	4006713.75	4635031.2	4922335	6491409.5	5101633.8	NA	NA	4908199.64	NA	NA	NA	NA	NA	NA	NA	NA	NA	NA	NA	NA	NA	NA	NA	NA	NA	NA	NA
sp|O35604|NPC1_MOUSE-ACJATNWIEYMFNK-2,Carbamidomethyl[C];-7 4 0 0 1	7888293.7	NA	NA	12380337.7	9991267.2	NA	NA	NA	NA	NA	NA	NA	NA	NA	NA	NA	NA	NA	NA	NA	NA	NA	NA	NA	NA	NA	NA
sp|O35604|NPC1_MOUSE-ACJATNWIEYMFNK-2,Carbamidomethyl[C];-9 2 0 0 0	2909082.7	NA	NA	4913032.4	3282724.07	NA	1345338.1	NA	NA	NA	NA	NA	NA	NA	NA	NA	893780.3	NA	NA	NA	NA	NA	NA	NA	NA	NA	NA
sp|O35604|NPC1_MOUSE-ELEYFVGQSFANAMYJACR-18,Carbamidomethyl[C];-7 2 0 0 0	46009588	NA	NA	NA	34212030.7	NA	27916194	30301920.17	26876278.9	NA	NA	NA	NA	NA	NA	NA	NA	NA	15248803.1	NA	NA	10156770.8	7237736.63	NA	NA	NA	NA
sp|O35604|NPC1_MOUSE-ELEYFVGQSFANAMYJACR-18,Carbamidomethyl[C];-8 2 0 0 0	18398908.1	22400582.11	NA	17732659.1	15790387.7	15828006	12439941.6	17634479.6	20043218.97	NA	NA	NA	NA	NA	NA	NA	12950216.8	NA	NA	NA	NA	NA	NA	NA	NA	NA	NA
sp|O35604|NPC1_MOUSE-LIASJITETMR-10,Oxidation[M];-9 2 0 0 0	27624594.63	35093891.75	30667639.89	43802960.71	49573183.7	49172179.85	NA	NA	NA	45295446.72	50408048.42	27661286.48	8863013.65	10980704.12	8224252.57	13383300.88	9162464.493	22516022.12	23088701.71	26297263.12	NA	3529666.08	NA	4914555.56	15112418.26	18892343.36	4929053.31
sp|O35604|NPC1_MOUSE-LIASJITETMR-null-10 2 0 0 0	91515364.7	79194197.29	66795301.96	121679458	129469489	115674525.7	130453038.5	123325617.5	112266082.5	190549505.5	161152111.5	175200617	68879381.67	31935971.7	61440919.68	116163098.4	92980611.84	10566626.51	101965774.2	21579762.33	78215463.3	82938946.6	85988128.1	88348813.7	60525292	73258227.6	64554269.4
sp|O35604|NPC1_MOUSE-LIASJITETMR-null-7 2 0 0 0	5744949.26	4156829.85	4553601.21	5140887.32	6746836.6	5311199.57	NA	3277671.32	NA	NA	11273720.53	11106127.87	NA	NA	NA	9066295.08	2750998.83	NA	NA	NA	2221113.9	NA	NA	NA	2737989.4	1911116.2	NA
sp|O35604|NPC1_MOUSE-LIASJITETMR-null-8 2 0 0 0	81949615.23	75875976.36	59288596.23	111892686.9	122102884.6	72853907.34	73982278.95	79195684.64	73406853.05	333348540.6	138974827.5	191391338.5	58509516.1	1611325.688	51780558.68	93634682.52	56183044.32	37847882.48	51047528.4	52785218.7	46622627.19	42968897.01	42451160.8	56116694.5	36459115.4	65306171.6	46353574
sp|O35604|NPC1_MOUSE-LIASJITETMR-null-9 2 0 0 0	290882401	262899558.2	223844445.5	355903728.2	394702330	308223236	328558771.2	310431988.5	313839224.9	722070885.1	586635463	550612884.8	250462370.8	37502694.03	186154964.3	375408618.1	287282858.7	180264486.1	273889979.8	261631851.8	210322619.3	216032437.6	248226774.5	273548473.1	202155738.8	247519093.4	200839125
sp|O35604|NPC1_MOUSE-NYKNPJLTISFTAER-null-9 2 0 0 0	7147796.8	8575540.84	NA	12285585.31	9935924.39	11613178.73	6509662.6	6838534.08	6512462.29	9965203.9	13888094.14	12345453.39	NA	NA	NA	NA	NA	NA	4615226.2	5636998.7	2728207.71	6550882.6	7478378.4	8873230.6	5401031.2	6376029.3	NA
sp|O35632|HYAL2_MOUSE-NPSANTFLHLJASSFR-null-6 2 0 0 0	7680386.1	6010860.17	7649774.26	9450969.73	8391582.48	6872099.24	4209425.59	NA	NA	40560137.37	8375595.07	12366742.8	NA	NA	NA	18382725.71	NA	NA	NA	NA	NA	NA	NA	NA	NA	NA	NA
sp|O35632|HYAL2_MOUSE-RNPSANTFLHLJASSFR-null-6 2 0 0 0	12020579.42	7789935.5	7359237.93	10047540.85	20748808.5	21157240.8	3145934.24	7680906.08	7176209.99	20617952.5	11164521.1	11271625.76	3607947.97	4071583.03	2213298.382	7165259.6	1285939.88	2641226.96	11706602.7	11609728	1940387	7959740.8	8463096.24	8857869.2	7093006.8	8781395.2	1980064
sp|O35657|NEUR1_MOUSE-WSFSJGTSWQK-null-7 2 0 0 0	4917058.3	5923310.28	7191117.41	6251249.9	7805905.3	6945032.03	4729129.16	4621974.19	9385661.95	NA	17706465.33	16236670.3	NA	NA	NA	11834553.8	NA	NA	6319523	NA	NA	NA	NA	5312448.7	NA	NA	NA
sp|O35664|INAR2_MOUSE-DEJLTK-null-8 2 0 0 0	3457302.53	NA	6921305.41	15998695.45	11460301.42	10484900.62	6343582.037	5243454.487	5432095.437	13765357.48	7106065.679	3747669.03	16286833.78	4889149.09	3906161.032	NA	9059670.12	7218213.932	NA	NA	NA	NA	NA	2322967.38	1915717.58	NA	NA
sp|O35887|CALU_MOUSE-JATYGYVLDDPDPDDGFNYK-null-3 5 0 0 1	10393099.97	NA	NA	27089174.78	30522363.11	NA	NA	NA	NA	NA	20936650.57	27246653.1	11645850.77	NA	NA	22415034.37	NA	NA	NA	NA	NA	NA	NA	NA	NA	NA	NA
sp|O35887|CALU_MOUSE-JATYGYVLDDPDPDDGFNYK-null-4 4 0 0 0	375317.66	NA	1707411	89696.21	NA	NA	NA	NA	NA	1148801.39	NA	NA	90338.56	563652.57	963536.52	NA	NA	224990.11	NA	NA	NA	NA	NA	NA	NA	NA	NA
sp|O70309|ITB5_MOUSE-SJLTVLR-null-9 2 0 0 0	8781381.01	9060129.8	NA	NA	NA	NA	NA	NA	NA	NA	17563837.5	12634901.01	NA	NA	NA	NA	NA	NA	NA	NA	NA	NA	NA	NA	NA	NA	NA
sp|O70472|TM131_MOUSE-EADJHTAFIR-null-6 2 0 0 0	22693630.05	20671574.61	17616467.82	20795289.57	26245034.35	12387918.23	9719028.03	8589475.45	8477135.19	NA	13569229.65	8503570.39	NA	6809244.84	5136382.28	4871374.476	6051190.434	4854453.069	11351492.49	9905720.78	9755186.87	9732278.77	8600077.21	15190054.87	NA	NA	NA
sp|O70472|TM131_MOUSE-EADJHTAFIR-null-7 2 0 0 0	4691287.02	4388890.91	4826670.16	10637126.37	NA	4841473.42	3912944.43	4198854.35	3884115.02	11693263.38	4331921.6	7927128.9	NA	1761949.01	NA	NA	3032993.653	NA	NA	3673722.61	3190525.48	7194777.55	7044447.43	17149597.22	3176819.79	4011079.79	4064225.03
sp|O70472|TM131_MOUSE-EADJHTAFIR-null-8 2 0 0 0	17216455.63	18186816.8	9983313.97	14366871.25	20920960.14	14576172.69	38499471.24	NA	39398941.1	19050849.92	17050674.05	12972408.5	NA	8660682.02	8174223.345	5622816.199	NA	NA	NA	NA	NA	NA	NA	NA	13212093.34	21040147.71	14942450.34
sp|O88188|LY86_MOUSE-ATVACAJATVTSS-5,Carbamidomethyl[C];-3 4 2 0 0	651542.6	NA	NA	NA	NA	NA	NA	NA	NA	NA	NA	NA	NA	NA	NA	NA	NA	NA	NA	NA	NA	NA	NA	NA	NA	NA	NA
sp|O88188|LY86_MOUSE-ATVACAJATVTSS-5,Carbamidomethyl[C];-4 4 0 0 3	4478673.6	NA	NA	8296898.53	9438278.04	9199890.6	19560615.01	14873783.46	19639650.41	35508453.9	15348668.56	7103893.65	3356173.707	7213099	6712683.51	3321109.05	4983814.41	5840152.47	5256240.58	4231969.54	3823870.08	3947871.27	4469298.61	7631335.58	10775181.24	11625618.05	5072770.52
sp|O88188|LY86_MOUSE-GSSILJYSYPLCEEDQPK-12,Carbamidomethyl[C];-3 4 2 0 0	53464752.12	NA	NA	NA	NA	NA	NA	NA	NA	NA	NA	603706	NA	10809342.48	15344506.37	NA	3051283.18	NA	NA	NA	NA	NA	NA	NA	NA	NA	NA
sp|O88188|LY86_MOUSE-GSSILJYSYPLCEEDQPK-12,Carbamidomethyl[C];-6 2 0 0 0	12829996.42	10712242.94	6763660.6	12461385.72	NA	NA	6891164.21	8979346.88	8138708.1	9538606.5	10518316.67	13826644.2	NA	NA	2924644.02	6786626.19	3058826.74	5046791.6	6575315.9	5633400.3	4299000.38	1598711.8	NA	2363180.8	2583113.4	NA	1285266.69
sp|O88188|LY86_MOUSE-GSSILJYSYPLCEEDQPK-12,Carbamidomethyl[C];-7 2 0 0 0	11727449.07	10988533.37	11440405.19	19221526.9	14958041.8	15245420.7	11454605.4	15175602	14822070.98	9013648.7	8995290.9	13189261.44	6955636.46	NA	NA	10091246.66	NA	NA	10109520.2	14216927.6	7809396.1	7139584.34	NA	4348061.6	5555259.05	5068734.5	3957285.06
sp|O88188|LY86_MOUSE-GSSILJYSYPLCEEDQPK-12,Carbamidomethyl[C];-8 2 0 0 0	14834523.8	16258910.6	14636661.99	30991796.92	27183627.9	23851220	24294654.65	NA	28839473.7	14706123.6	21271199.23	25984891.7	15776883.65	NA	NA	33825427.85	NA	25306629.93	19763951.73	21009678.4	12589527.5	NA	3546308.4	NA	21304850.1	NA	9857566.6
sp|O88307|SORL_MOUSE-SVTTSLHJK-null-5 2 0 0 0	3105941.798	3822705.109	2755698.963	3643925.83	3680055.766	3451941.74	2040162.7	NA	NA	2037414.82	3183143.436	2177565.79	NA	NA	NA	NA	NA	NA	3298262.597	3157650.46	3184480.358	3431694.514	3048703.069	3253014.386	4027067.221	NA	NA
sp|O88307|SORL_MOUSE-SVTTSLHJK-null-6 2 0 0 0	5582326.06	5703539.526	5434696.506	6361355.73	6579196.16	5587930.45	2653001.186	NA	NA	11489695.76	7633656.889	5547014.864	2169330.29	1905598.648	1555456.085	NA	NA	NA	4130381.305	4171780.439	4059365.758	3416328.033	3159308.01	4003256.45	2610122.963	4411027.26	NA
sp|O88307|SORL_MOUSE-TLETHSJK-null-5 2 0 0 0	3045380.376	3124760.164	2728853.93	NA	3450641.94	NA	NA	NA	NA	NA	4798946.488	3066790.076	NA	NA	1435507.395	NA	1822629.905	1111333.507	2305329.875	1920840.484	2024443.392	2341772.702	2198779.11	1430632.31	2448533.18	NA	1585444.241
sp|O88531|PPT1_MOUSE-CVJESYK-1,Carbamidomethyl[C];-5 2 0 0 0	5214777.748	5076740.001	4905893.822	5453061.69	5702727.58	NA	NA	NA	NA	9160735.89	5985499.368	4317166.23	8080951.13	NA	NA	NA	4575925.55	2327263.874	NA	NA	NA	NA	NA	NA	NA	NA	NA
sp|O88531|PPT1_MOUSE-CVJESYK-1,Carbamidomethyl[C];-6 2 0 0 0	14438062.85	13850868.16	12448245.87	11255741.58	13248029.67	11361625.73	8567757.195	8475338.663	7407706.227	28548064.04	19833591.14	14138027.25	18501794.83	7519874.237	5561495.587	2752704.178	7408914.97	3787430.404	NA	NA	NA	3629502.085	3886944.03	5106453.85	4094001.826	7747522.841	NA
sp|O88531|PPT1_MOUSE-CVJESYK-1,Carbamidomethyl[C];-7 2 0 0 0	4342101.15	4586750.81	4427355.55	4427856.07	3622376.69	3667171.11	NA	NA	NA	11657463.31	8412597.67	6329761.29	4808823.04	1993232.48	1510722.136	NA	NA	NA	NA	NA	NA	NA	NA	NA	NA	NA	NA
sp|O88531|PPT1_MOUSE-CVJESYKK-1,Carbamidomethyl[C];-5 2 0 0 0	31689419.95	29081479.36	22107132.66	37536011.84	37133558.18	32798868.38	43420834.44	38524752.23	12124934.49	17980714.93	22256640.65	14951076.56	10787351.11	7658366.15	5301138.486	NA	10448603.04	8916888.308	10058600.13	8151202.332	7063835.275	32808790.72	25037435.77	23701019.8	27931619.7	27732856.27	26015245.48
sp|O88531|PPT1_MOUSE-CVJESYKK-1,Carbamidomethyl[C];-6 2 0 0 0	67418308.18	61272696.23	57609050.17	78476927.73	63995463.85	59721620.82	53030015.85	50689086.25	33773924.53	68324025.71	64293291.69	37067072.31	43190238.73	20626920.45	16635824.99	NA	34814788.48	23656446.87	23246968.66	17697204.66	19532522.23	45207658.35	38104213.88	52846512.77	50978925.47	55373190.63	46861332.79
sp|O88531|PPT1_MOUSE-CVJESYKK-1,Carbamidomethyl[C];-7 2 0 0 0	23198226.89	21342519.86	20438504	24491653.37	28607731.85	18757985.92	16813082.46	14118608.24	11474284.05	28210816.68	22664428.51	16151704.41	12971825.8	10467890.8	5328610.22	NA	14258946.48	10978841.28	7482231.104	7991133.177	5641995.851	16438448.04	13744651.13	22681326.3	20831872.84	14099659.85	19873998.23
sp|O88531|PPT1_MOUSE-JYSIFLADINQER-null-4 3 0 1 1	9293859.11	9607931.2	NA	9731068.79	7192604.2	6689914	8253892.4	8437729	7812936	NA	NA	NA	NA	NA	NA	NA	NA	NA	8735221.5	NA	NA	NA	NA	NA	NA	NA	NA
sp|O88531|PPT1_MOUSE-JYSIFLADINQER-null-5 3 1 0 0	9362169.51	NA	NA	NA	NA	NA	NA	NA	NA	NA	NA	NA	NA	NA	NA	NA	NA	NA	NA	NA	NA	NA	NA	NA	NA	NA	NA
sp|O88531|PPT1_MOUSE-JYSIFLADINQER-null-5 4 0 2 1	11593439	11236751.6	11039949.7	6929692.6	NA	NA	NA	NA	7677459.7	NA	288272674.4	325981565.1	NA	NA	NA	NA	NA	NA	NA	NA	NA	NA	NA	NA	NA	NA	NA
sp|O88531|PPT1_MOUSE-JYSIFLADINQER-null-6 2 0 0 0	23633574.07	23298582.76	26710117.83	38135274.77	28914721.94	21044630.6	14202341.1	23586308.61	18110642.63	9230097.78	NA	15169190.7	10111114.54	16423084.24	13251312.15	15584955.25	15905364.79	20939392.36	23371459.4	24761794.9	25139148.22	NA	2675611.7	32477999	40494582	36037033	23795604.18
sp|O88531|PPT1_MOUSE-JYSIFLADINQER-null-6 3 0 1 0	3961302.3	3761373.6	NA	3714645.1	2207686.4	NA	NA	NA	NA	NA	NA	NA	NA	NA	NA	NA	NA	NA	NA	NA	NA	NA	NA	NA	NA	NA	NA
sp|O88531|PPT1_MOUSE-JYSIFLADINQER-null-6 4 0 1 2	22154354.24	NA	NA	NA	NA	NA	NA	NA	13344009.9	NA	NA	NA	NA	NA	NA	NA	NA	NA	NA	NA	NA	NA	NA	NA	NA	NA	NA
sp|O88531|PPT1_MOUSE-JYSIFLADINQER-null-7 2 0 0 0	24994216.71	27717661.85	NA	71433053.07	46234413.86	36489362.97	20201174.56	33453582.71	26206721.74	52321837.85	39226368.4	45813894.32	18124000.02	18000911.57	12784315.31	29429346.84	14692992.74	12470651.98	27787487.58	38164646.8	24831380.66	24483817.4	8715552.41	NA	29739403.2	28738858.8	17975905.6
sp|O88531|PPT1_MOUSE-JYSIFLADINQER-null-7 3 0 0 1	5267379.4	NA	NA	NA	4560596.2	NA	NA	NA	NA	NA	NA	NA	NA	NA	NA	NA	NA	NA	NA	NA	NA	NA	NA	NA	NA	NA	NA
sp|O88668|CREG1_MOUSE-VJKTEEDYAR-null-3 2 0 0 1	3874017.56	3806856.13	3496918.404	NA	NA	NA	1237809.55	NA	1078942.43	NA	1421844.28	1207332.59	26333001.25	14123223.36	10512530.27	NA	NA	1087519.363	15401475.07	14011452.29	14480984.01	15010073.54	14496509.63	32567298.33	16166808.38	20389647.66	15316685.26
sp|O88668|CREG1_MOUSE-VJKTEEDYAR-null-4 2 0 0 0	40043698.39	41067225.77	32169121.89	33525432.45	25426408.71	30798725.45	20803955.47	18247880.22	16946012.05	3216517.59	4759697.48	3602754.743	38524648.71	17283310.13	11150062.48	1618353.123	5552059.767	4133822.77	76385792.48	52904210.43	63157807.46	62207071.4	60084679.02	102956682.5	71171877.9	81697505.67	52664231.67
sp|O88668|CREG1_MOUSE-VJKTEEDYAR-null-4 2 0 0 1	8072163.666	8353338.34	6573791.261	11051154.15	11510965.64	8308478.09	7792432.24	7320940.47	6687370.903	5899786.33	5339961.66	4778684.68	6666985.68	3783279.516	3289864.96	1704428.473	4681985.401	3023711.934	5315522.15	4277480.648	5153136.42	4369412.66	4281368.69	7589014.75	3703240.019	5174030.52	3453138.345
sp|O88668|CREG1_MOUSE-VJKTEEDYAR-null-5 2 0 0 0	205256914.4	225048941.5	189109165.8	264485830.1	274371271.2	255226063.9	202035109.3	185068732.8	186157309.2	177467269.2	160339982.4	136272667.8	156893611.2	84343635.22	63076408.24	33141580.18	87354061.07	62158528.19	220888861.7	198687802.1	187560869.9	187644776.8	178259405.4	309413860.1	203386753.2	242567361.7	167939230.8
sp|O88668|CREG1_MOUSE-VJKTEEDYAR-null-5 2 0 0 1	29404826.37	27469620.93	26835299.79	39986919.67	40743110.2	36027626.31	26980458.59	29457487.47	22871396.67	35117582.08	31658266.79	22557354.03	31104235.57	18436936.62	14590701.79	7218204.493	17322725.33	13114451.76	22951648.41	18651424.62	17283456.47	17309983.92	18624372.15	34097532.04	14388827.4	21094072	14315029.65
sp|O88668|CREG1_MOUSE-VJKTEEDYAR-null-6 2 0 0 0	517626788.9	529778498.4	508238991.3	653027387.1	705379289.7	652191328.8	500133204.3	467712712.7	428414859.8	496481168.1	427418551.2	327521889.7	382625984.6	220792850.5	155891925.5	80398229.7	240655337.6	150569424.4	583442730.4	429916169.6	419997518	477719126.3	452975231.7	594416924.3	684475637.3	718661409.6	473976256.7
sp|O88668|CREG1_MOUSE-VJKTEEDYAR-null-6 2 0 0 1	5415238.02	5350599.856	4737266.934	6311719.31	6379961.83	NA	NA	7091687.972	85105232.92	6433141.02	NA	5525051.114	7280148.66	NA	NA	NA	NA	2806607.315	126839107.4	4971361.4	3506237.231	NA	NA	246248978.1	NA	NA	NA
sp|O88668|CREG1_MOUSE-VJKTEEDYAR-null-6 3 0 1 0	39123968.85	46435739.24	NA	39588606.36	42269297.63	35082323.72	15871314.22	NA	9051725.63	NA	26150271.02	NA	NA	NA	NA	NA	NA	NA	16734305.78	NA	13244885.14	NA	NA	NA	NA	18987837.36	NA
sp|O88668|CREG1_MOUSE-VJKTEEDYAR-null-6 3 1 0 0	20584718.38	13909274.54	22889027.49	NA	NA	NA	13953896.63	NA	NA	NA	NA	NA	NA	NA	NA	NA	NA	NA	NA	NA	NA	NA	5985938.56	NA	5568358.312	7829738.02	NA
sp|O88668|CREG1_MOUSE-VJKTEEDYAR-null-7 2 0 0 0	407368239.2	424408597.7	436828714.9	532028376.1	585276269.9	569172008.6	475814788.2	405876887.6	389746540.5	398165791.3	383645076.7	291187376.5	269948164.4	157158311.3	122970184	51836836.13	197732088.5	123183859.4	607146796.6	554281507	440081942.3	554803984.3	479314886.5	763161222	633593751.5	771249048.4	512057589.1
sp|O88668|CREG1_MOUSE-VJKTEEDYAR-null-8 2 0 0 0	30689504.12	31505952.77	32455700.63	44014376.06	48868001.85	43615671.32	17811585.53	17056912.92	16337807.87	37274913.83	31831872.16	25499733.29	16998507.99	10921946.33	8734447.995	2250227.655	12361350.74	6997481.186	30808020.35	30579576.15	21755198.84	22694511.29	NA	32529059.83	25698176.43	46045619	31844716.42
sp|O88668|CREG1_MOUSE-VJKTEEDYAR-null-9 2 0 0 0	7834149.83	8330303.34	NA	NA	12809559.43	10943240.49	NA	NA	NA	16707698.72	13296557.11	11890138.17	NA	NA	NA	NA	6864161.808	NA	NA	9956179.871	7446838.293	6408085.656	6528024.634	9249435.74	NA	NA	10577062.38
sp|O88735|MAP7_MOUSE-RSVSTMJLSK-null-8 2 0 0 0	53119916.93	55161924.11	53063440.21	80519440.65	97010596.35	83989059.75	72217814.57	72015099.92	74243158.96	79355117.63	59843306.11	45319912.2	NA	27378768.38	25906982.56	11812370.36	25849385.78	20618088.77	109582278.2	104323508.9	97695987.43	141556563.5	126577252.7	220698151.8	166090643	180777130.6	69752673.76
sp|O88735|MAP7_MOUSE-RSVSTMJLSK-null-9 2 0 0 0	369498037.1	389594275	399715446.3	592399023.2	565263335.8	464322082.2	425610168.3	460854239.3	375431342.6	514939804.9	404142169	281919384.1	24079176.76	144554066.4	133354655.7	65556581.73	140078432.3	86578940.66	802325128.7	781870619.9	583873955.2	997643933.1	938148070.6	1254754503	927479753.3	1189092535	698037379.9
sp|O88783|FA5_MOUSE-DIHVVHFHGQTLLDJR-null-5 2 0 0 0	1750924.96	1463397.23	NA	NA	NA	NA	NA	NA	NA	NA	NA	NA	NA	NA	998993.608	NA	NA	NA	NA	NA	NA	NA	NA	NA	NA	NA	NA
sp|O89001|CBPD_MOUSE-GILJATLSVAEINHPVTTYK-null-6 4 0 1 0	4300075.87	4597540.44	NA	5008446.38	4722077.94	3943698.3	NA	NA	2322802	NA	NA	NA	NA	NA	NA	NA	NA	NA	NA	NA	NA	NA	NA	NA	NA	NA	NA
sp|O89001|CBPD_MOUSE-GILJATLSVAEINHPVTTYK-null-6 4 1 0 0	10866403.3	NA	8030533.47	14233788.27	9867508.57	11208988.35	NA	2981758.09	7589586.23	NA	NA	NA	NA	NA	NA	9883086.6	NA	8098579.5	NA	NA	NA	NA	NA	NA	NA	1841083.6	NA
sp|O89017|LGMN_MOUSE-SHTJTSHVMQYGJK-null-9 4 0 0 0	12341076.55	NA	NA	NA	NA	NA	NA	NA	NA	60509553.13	47145266.03	NA	36770276.09	NA	NA	NA	NA	NA	NA	NA	NA	NA	NA	11285336.08	NA	NA	NA
sp|O89023|TPP1_MOUSE-DVGSGTTJNSQACAQFLEQYFHNSDLTEFMR-13,Carbamidomethyl[C];-5 2 0 0 0	19871045.45	49316371.4	51125063.88	51161656.7	46588603	40954029.3	48661347.6	36819324.7	42199341.5	15048859.1	40930599.6	35703298.9	12525592.3	9488086.5	30072776.2	21658207.2	NA	NA	37820685.4	40684471.2	10917191.7	23566440.7	9840983.2	10196572.2	6409774.3	15960994.5	24778449.8
sp|O89023|TPP1_MOUSE-DVGSGTTJNSQACAQFLEQYFHNSDLTEFMR-13,Carbamidomethyl[C];-6 2 0 0 0	68503539.71	58158580.48	59836066.4	70824642.6	59656364.32	63494581	66617592.4	64897559.7	53459370	14470991.1	65042548.7	60487053.9	44603803.5	39893991.2	40844608.7	43031178.5	36639548.4	NA	60502035.1	55468495.8	38466672.4	24761872.5	20526260	26689188.5	24177150.2	32508277.7	27892695.3
sp|O89023|TPP1_MOUSE-DVGSGTTJNSQACAQFLEQYFHNSDLTEFMR-13,Carbamidomethyl[C];-7 2 0 0 0	109374510.1	108038838.9	115578514.8	116185222.4	121429310.3	105343295.6	126331510	109559691.1	110156296.9	74981973.9	111314765	93647084.5	97268316.9	114769974.9	113897475.7	84464554.8	95361401.7	28655118.22	120759417.4	122874193.3	89206981.8	72763061	17965168.5	94112261	69503949.3	80211005.2	57372642.7
sp|O89023|TPP1_MOUSE-DVGSGTTJNSQACAQFLEQYFHNSDLTEFMR-13,Carbamidomethyl[C];-8 2 0 0 0	2332239.61	NA	NA	2149591.69	NA	NA	NA	NA	NA	NA	NA	NA	NA	NA	NA	NA	NA	NA	NA	NA	NA	NA	NA	NA	NA	NA	NA
sp|O89023|TPP1_MOUSE-QRYJLTAK-null-6 2 0 0 0	39818567.81	38721812.47	36658074.43	80325781.42	74561048.65	52121854.79	46543184.8	55079758.98	39342597.29	80572027.06	45486620.47	31286012.86	20568671.25	18151056.11	NA	2177402.35	21242912.89	16066847.9	129948422.5	101232198.5	96647604.21	115521382.5	110889789.9	148920763.7	132685673.8	150979615.3	104099523.4
sp|O89023|TPP1_MOUSE-QRYJLTAK-null-7 2 0 0 0	269558212.2	259628893.6	227675605.5	355713921.5	386360001.8	290695715.9	353944739.7	337535685.5	317371741	395373651.3	275469119.3	196314276.7	250915849	109093554.5	122189223.8	56385195.34	136680013.8	106791387.8	720855597.7	558895727.8	532112742.2	668068287.1	659188514.6	976139046.6	703132824.4	848884787.3	586890634.1
sp|O89023|TPP1_MOUSE-QRYJLTAK-null-8 2 0 0 0	28100303.42	28452188.26	23443141.49	NA	35435210.4	26675270.89	32337838.57	30103556.39	29533230.95	NA	29522715.27	22051134.81	22303631.04	12194644.25	12149507.85	NA	16031098.41	NA	86063058.1	56958947.68	47172832.19	81531197.32	70575287.05	103450360.9	70029577.13	98081496.75	56002697.67
sp|O89023|TPP1_MOUSE-SSSHLPPSSYFJASGR-null-4 2 0 0 0	23346746.54	21468831.03	18922373.61	21540461.31	30884674.72	15889743.8	51064516.87	20639824.43	53398845.79	17043097.44	13726381.91	11868794.34	9887267.76	11083068.74	12537492.55	5871491.6	34113737.44	10036896.56	60422455.35	2563266.8	17738405.45	17562944.27	52832277.52	67909970.3	NA	NA	NA
sp|O89023|TPP1_MOUSE-SSSHLPPSSYFJASGR-null-4 3 0 1 0	79442677.32	74048361.58	46001669.2	86892420.99	94551593.87	82310711.6	59541540.74	90856923.2	82471734.7	192044607	118749739.6	148913354.3	52529291.1	1379131.437	53466448.85	91174720.44	53496777.62	46088752.77	79960339.6	77450245.2	66260370	57654897.1	63702331.3	92112102.2	61668058.2	66195888.1	61156395.1
sp|O89023|TPP1_MOUSE-SSSHLPPSSYFJASGR-null-5 2 0 0 0	178021795.2	203782953	151574317.6	247148847.4	247215376.9	189452476.3	228076623.2	234182129.4	195362644.8	280240336.1	232248278.9	187503072.5	77979059.6	70518917.6	74291381.8	80290196.27	105337399.4	62479579.78	207283815	196313572.4	182869471.5	106107759.9	161020924.8	165205108.1	221790016.3	153322684.7	124961569.4
sp|O89023|TPP1_MOUSE-SSSHLPPSSYFJASGR-null-5 4 0 2 0	66868289.06	63170732.9	69343589.2	90468254.8	93681530.5	83885876.4	100836854.4	96050342.44	94602699.98	180711637.2	169846449.7	167496819.9	57858114.92	42746982.53	NA	108308205.7	NA	17172832.1	65864532.6	NA	NA	NA	NA	NA	64296070.9	55575460.6	54054011.63
sp|O89023|TPP1_MOUSE-SSSHLPPSSYFJASGR-null-5 4 1 1 0	27854075.3	NA	NA	NA	NA	NA	NA	41755291.48	NA	NA	78944856.1	69817266.5	26367564.4	NA	NA	48726725.1	NA	NA	NA	NA	NA	NA	NA	NA	NA	NA	16410648.8
sp|O89023|TPP1_MOUSE-SSSHLPPSSYFJASGR-null-6 2 0 0 0	83557541	154585946.8	146036614.3	150766458.8	164887222.6	132096879.6	139648044.8	152535812.1	126052495.9	244403392.4	183313165.8	180542480.5	94200895.8	100294068.4	79261650.28	78701521.75	53988292.1	48949397.74	143281374.9	103677538.4	106158875.1	84673852.8	93844665.6	89902401	148026096.9	128875766.2	47980659.15
sp|O89023|TPP1_MOUSE-SSSHLPPSSYFJASGR-null-6 3 0 1 0	89106167.9	72691798.68	68754926.06	82982118.45	77491431.89	61325298.28	87991595.95	69275825.83	53052907.44	175018923.2	92657152.31	165811586.7	44112043.16	NA	51836111.47	78657634.4	57784605.38	40328546.39	53857823.2	64717412.1	38865616.5	45271831.2	48900769.8	69400975.3	61588738	73928382.4	32661911.6
sp|O89023|TPP1_MOUSE-SSSHLPPSSYFJASGR-null-6 3 1 0 0	31464691.43	32111053.62	27195889.75	34322572.99	13977016.23	NA	28190812.65	31668825.38	27310315.62	54045768.69	35964123.64	48953376.4	NA	NA	16662649.64	32127538.23	NA	15873555.27	19394224.9	10165369.02	10150712.35	NA	NA	NA	NA	NA	NA
sp|O89023|TPP1_MOUSE-SSSHLPPSSYFJASGR-null-7 2 0 0 0	32310000.15	30407966.58	33565210.49	24508749.7	41747528.09	24327830.1	36945262.35	31997004.1	26309508.76	64687452.27	35481502.71	46606175.46	13725668.53	19694374.76	18442108.9	13147738.97	14251450.35	NA	20669789.3	15779016.02	9104565.4	14631743.1	13862427.2	19685121.1	21293508.2	16208021.7	14020041.7
sp|O89023|TPP1_MOUSE-SSSHLPPSSYFJASGR-null-7 3 0 0 0	44991216.09	42796089.93	70785542.68	100694585.2	80534021.37	90948966.44	75627364.85	75439866.14	85467819.12	55131405.37	40855299.75	49406399.5	18421817.59	28185381.29	23193511.2	15110835.99	19466009.65	5631436.374	42258207.89	44692341.71	53529535.3	NA	37271072.01	37352450	NA	NA	NA
sp|O89023|TPP1_MOUSE-SSSHLPPSSYFJASGR-null-9 2 0 0 0	62372496.56	48270629.63	52177346.37	35096617.3	40770417.1	47928451.8	30663431.81	37676069.17	27635984	97907663.02	64788705.14	51397866.29	22776345.29	34690591.1	24244211.47	13762806.19	16413404	NA	31495523.32	20907804.4	NA	NA	NA	26944988.7	21339578.9	14672931.8	13742416.3
sp|O89023|TPP1_MOUSE-YJLTAK-null-10 2 0 0 0	16884751.88	17371977.87	24329195.71	24226109.12	23342083.2	21012685.62	15899395.73	14296659.84	14482175.68	21461743.19	16664288.05	10657861.03	NA	NA	NA	NA	NA	NA	11172244.59	9653453.46	7275453.79	7450748	7163969.3	11651881.58	5069242.61	6565393.64	5036922.76
sp|O89023|TPP1_MOUSE-YJLTAK-null-5 2 0 0 0	9702555.22	9563036.34	11237041.24	NA	10039715.9	6445406.74	10178546.94	9510641.26	12456808.34	19739314.05	10009064.66	8315380.786	581403.8	17134183.63	17444233.33	NA	NA	NA	33849206.27	28733052.23	30655188.28	30349780.81	29472708.51	44412689.27	26545237.72	31331008.21	25219799.3
sp|O89023|TPP1_MOUSE-YJLTAK-null-6 2 0 0 0	333373533.5	372407196.6	430136845.2	468877595.2	480734665.2	464017048.4	290754528.9	277741210.8	292275380.9	768182950.1	417674347.4	306042161.9	31604584.4	223912554.4	204129278.4	112368105.2	192800893.5	138602983.5	281698210.8	240028321.7	245167396.9	228475215.2	226948180.8	349220578.8	214478384.6	267454301.7	215902623.7
sp|O89023|TPP1_MOUSE-YJLTAK-null-6 3 0 0 0	2043022.85	NA	NA	NA	2839540.67	2978176.05	NA	NA	NA	NA	NA	NA	NA	NA	NA	NA	NA	NA	NA	NA	NA	NA	NA	NA	NA	NA	NA
sp|O89023|TPP1_MOUSE-YJLTAK-null-6 3 0 0 3	343224.53	NA	NA	NA	NA	NA	NA	NA	NA	NA	NA	NA	NA	NA	NA	NA	NA	NA	NA	NA	NA	NA	NA	NA	NA	NA	NA
sp|O89023|TPP1_MOUSE-YJLTAK-null-7 2 0 0 0	2242191518	2237352763	2340253640	2898601694	3238944948	2873339004	2486804945	2304768559	2399261079	4817770720	3775377493	2404895477	45993146.72	1173902879	1142240650	574648974.7	1239675271	920323641.9	1624851734	1391522116	1337289540	1244052158	1224793646	1882901121	1237514263	1542964019	1158652413
sp|O89023|TPP1_MOUSE-YJLTAK-null-7 3 0 0 0	6963911.04	8847665.1	12496016.76	17358375.51	21590181.2	24288282.97	8704621.16	8955679.48	13677751.84	16002099.98	8846651.15	6425860.48	NA	5070058.79	4874273.57	2018176.536	4450317.586	2591583.898	3939070.81	3834795.4	4551602.21	2556613.61	3111453.42	5335188.65	NA	NA	3391687.98
sp|O89023|TPP1_MOUSE-YJLTAK-null-8 2 0 0 0	287018480.2	293576098.7	302360854.8	382634015.7	394285131.9	360638342.8	309216847	278790540.3	294779164.5	652744786.5	512563372.9	327374516.8	20177820.1	157257967.5	151503443.1	68032199.86	176057594.4	129421624.3	177944000.6	158977638.8	138616223.7	139873853.8	145258362	224593679.7	142729545	170393445.5	131528781.4
sp|O89023|TPP1_MOUSE-YJLTAK-null-9 2 0 0 0	35316086.23	35672141.94	39805629.85	42555013.58	54338796.36	47828934.93	32482573.81	31094140.03	31841777.2	87738022.42	64592876.37	45089880.9	5416928.372	22383269.86	20229997.37	10496962.31	17409759.8	12778420.96	17977700.26	16395452.87	13216547.66	12063582.92	13132803.2	22831864.18	NA	NA	13991456.15
sp|O89103|C1QR1_MOUSE-EKGJCTYHDLPMR-5,Carbamidomethyl[C];-6 4 1 0 1	64808499.63	59050938.2	50161952.8	51202560.13	NA	46935982.32	51099236.31	52563867.23	50651809.01	23626212.89	44776797.91	18017903.81	1647843.049	NA	NA	4308717.02	2351627.606	NA	55019392.42	51002314.53	36705686.91	14071364.32	11970724.73	56857446.67	26084579.89	28869354.68	11786097.3
sp|O89103|C1QR1_MOUSE-EKGJCTYHDLPMR-5,Carbamidomethyl[C];-8 2 0 0 0	3148947.9	4814790.8	8391059.08	2709944.89	2292958.7	NA	NA	NA	NA	1136266.31	NA	2784029.73	NA	NA	NA	NA	NA	NA	NA	NA	NA	NA	NA	NA	NA	NA	NA
sp|O89103|C1QR1_MOUSE-GJCTYHDLPMR-3,Carbamidomethyl[C];-8 2 0 0 0	4471294.4	NA	NA	NA	NA	NA	NA	NA	NA	NA	NA	NA	NA	NA	NA	NA	NA	NA	NA	NA	2520890.87	NA	NA	NA	NA	NA	NA
sp|P01872|IGHM_MOUSE-IMESHPJGTFSAK-2,Oxidation[M];-3 4 0 0 1	10965733.93	11680500.62	14171183.47	16307156.15	19601156.77	15927110.93	NA	17748721.2	NA	NA	NA	NA	NA	NA	NA	NA	NA	NA	NA	6917989.29	9649548.5	NA	8804029.74	NA	7042477.07	NA	NA
sp|P01872|IGHM_MOUSE-IMESHPJGTFSAK-null-3 4 0 0 1	7195231.34	7035560.18	6226390.15	9220432.88	NA	NA	22767582.13	NA	NA	25479149.4	30613153.61	18700243.02	NA	NA	NA	NA	NA	NA	39417505.13	36091925.75	NA	24358277.81	NA	NA	NA	NA	NA
sp|P01899|HA11_MOUSE-EQJYTCR-6,Carbamidomethyl[C];-10 2 0 0 0	14920127.66	9584085.13	9970878.263	14082367.57	15782318.09	17173781.47	21381658.21	11471657.17	18331107.52	11974107.96	8264783.63	7874022.009	12198771.71	6135162.571	3081806.716	NA	9280886.666	3154468.397	10754410.04	5908680.374	3132206.91	12561164.51	6474310.13	10266428.64	4545145.118	16170389.31	7077433.47
sp|P01899|HA11_MOUSE-EQJYTCR-6,Carbamidomethyl[C];-5 2 0 0 0	11973419.89	12518565.15	12315694.34	16051968.33	19842496.57	19694018.1	20205900.95	18849598.04	19205893.89	NA	6374473.176	NA	12692498.81	6184952.215	3908366.714	NA	5825161.228	3009600.562	7425042.068	5686022.81	5428915.525	6985654.85	6333271.17	10540489.47	11749525.6	14541018.12	8364993.91
sp|P01899|HA11_MOUSE-EQJYTCR-6,Carbamidomethyl[C];-5 3 1 0 0	11015109.82	10843771.48	NA	NA	27597465.74	8069479.9	9467434.45	9680561.664	8619229.076	NA	NA	NA	NA	NA	NA	NA	NA	NA	5071700.75	NA	3711779.615	4624157.51	3916398.69	NA	5729048.842	5588110.14	NA
sp|P01899|HA11_MOUSE-EQJYTCR-6,Carbamidomethyl[C];-5 4 0 1 0	41218970.16	43520315.04	48474658.05	55257182.7	58489424.25	49142123.88	38957139.63	38766484.45	39880321.47	23096858.25	NA	NA	54700311.93	NA	18431297.97	NA	NA	12828837.52	32816620.19	29436244.49	30433226.55	29020240.25	26546378.83	49464927.75	25227819.95	28511860.25	19794623.03
sp|P01899|HA11_MOUSE-EQJYTCR-6,Carbamidomethyl[C];-5 4 1 0 0	102562700.4	101963067.6	115535245	132179939	151225812.4	132857213.5	105079339.6	99457974.41	100136821.6	NA	26029247.11	21740427.96	89013376.09	31293369.03	27761870.83	15938146.39	NA	28673937.75	94017726.97	72830785.22	59357327.55	59362091.05	64598891.33	104423338	62330714.24	73639010.91	49116513.38
sp|P01899|HA11_MOUSE-EQJYTCR-6,Carbamidomethyl[C];-5 4 2 0 0	16826127.25	NA	15953139.49	17980371.21	NA	17464244.03	NA	16033661.08	NA	NA	NA	NA	NA	NA	NA	NA	NA	NA	NA	17103553.95	9099978.06	9627791.54	NA	NA	NA	NA	NA
sp|P01899|HA11_MOUSE-EQJYTCR-6,Carbamidomethyl[C];-6 2 0 0 0	38101134.96	39837354.94	39181454.92	61809926.65	65573250.68	61202955.18	68361813.06	61176683.94	62477646.51	19811184.13	13137792.52	10129633.6	29007624.15	13480732.74	9469866.43	5392574.724	17592891.88	8548639.928	21334818.39	18414985.68	19665647.47	23768020	21527436.48	31668454.5	31948591.89	34500642.83	28399068.36
sp|P01899|HA11_MOUSE-EQJYTCR-6,Carbamidomethyl[C];-6 3 1 0 0	17030054.94	18155644.28	23506707.63	19269452.27	25088140.02	18905380.22	19492950.38	19853369.35	19827285.7	NA	NA	NA	NA	4301194.087	NA	NA	NA	NA	8796476.568	NA	8049163.393	8207160.559	NA	14742744.26	NA	10367005.44	5458413.71
sp|P01899|HA11_MOUSE-EQJYTCR-6,Carbamidomethyl[C];-6 4 1 0 0	60421331.26	69561236.68	77484381.54	63806569.1	45619616.52	NA	46633579.35	44275110.83	29143264.22	NA	20391738.17	NA	NA	NA	NA	NA	NA	NA	40162313.1	51692302.57	38546730.92	46497934.41	45623254.92	46526454.88	34630368.89	35032966.22	23024862.94
sp|P01899|HA11_MOUSE-EQJYTCR-6,Carbamidomethyl[C];-7 2 0 0 0	10270840.91	NA	11098284.87	15401276.1	16677985.83	16018982.67	17385179.86	15865863.03	15086662.46	8533471.99	NA	4133709.162	10968873.55	4453985.008	3191025.977	NA	6591028.251	3862761.671	7729540.744	6977029.78	6800131.219	6715653.11	6450136.97	9734488.4	8854640.797	10047235.17	8370217.99
sp|P01899|HA11_MOUSE-EQJYTCR-6,Carbamidomethyl[C];-8 2 0 0 0	117901959.3	108154661.6	105257456.9	114058132.5	129881472.7	154449156.1	149712582.8	118657687.6	123888397.7	78296065.61	55662500.26	37167326.85	189513286	84211394.13	53472644.33	53694471.37	157266855	112547321.8	143624779.3	153013170.4	130473569.3	125288492.6	111596707.8	175070241.8	144923209	183912194.6	151872855.9
sp|P01899|HA11_MOUSE-EQJYTCR-6,Carbamidomethyl[C];-9 2 0 0 0	248369903.3	259268761.3	245029275.4	340553254.5	332434205.8	302890082	302600624.8	283840577.4	260285786.3	197044244.4	142951216.3	104212594.4	328286041	146656321.7	87169520.92	93067504.31	319926688.1	146630522.4	261822304.1	247037191.6	204642669.5	243368251.3	235843852.5	336382454.7	249312119	356302888.5	273163219.4
sp|P01899|HA11_MOUSE-NLLGYYJQSAGGSHTLQQMSGCDLGSDWR-22,Carbamidomethyl[C];-10 2 0 0 0	59997133.3	54344185.9	45322443.1	47441192.3	47078907.1	39326515.9	51062444.7	55184549.9	18166669	13534060	45767021.9	23409596.1	39721999.9	68558884.91	18744151.02	46263476.8	106812837.2	113834198.1	27715089.2	17103690.8	7333826.2	53639797.4	32876594.4	55438037.2	60312908	52943182.6	46324030.5
sp|P01899|HA11_MOUSE-NLLGYYJQSAGGSHTLQQMSGCDLGSDWR-22,Carbamidomethyl[C];-8 2 0 0 0	19659936.4	31718317.8	28243938.25	NA	19053350.3	21031301.2	68619208.3	13902438.4	13615571	10171207	19086121	20725361	37423085.4	50767576.44	35391919.68	41995923.8	59302710.14	69228734.5	8178290.7	4218376.2	5053584.5	26431914.7	11670425.3	32532109.6	124235153.7	29103457.2	21465659.2
sp|P01901|HA1B_MOUSE-TLLGYYJQSK-null-10 2 0 0 0	14804404.83	4467432.8	11252236.93	24992179.76	26299678.41	18589672.55	32034832.17	31291135.6	29332943.24	NA	6109364.81	6382873.9	3690847.71	NA	NA	9727491.04	3916064.88	2927946.763	24717128.2	20678961.59	23682918.82	18659615.2	7100349.9	9806153.8	27112300.8	30317536.4	26847542.5
sp|P01901|HA1B_MOUSE-TLLGYYJQSK-null-3 4 0 0 1	17903070.63	4754541.67	7720352.89	11492042.8	13742527.48	8998834.1	4176404.87	5711583.76	5446613.17	NA	NA	NA	7391558.02	3301578.112	NA	8760776.52	6679112.42	7868732.108	15106190.37	13460206.8	13002078.62	4179679.3	4529149.4	6180215.6	9404930.2	15819278.7	9403218.6
sp|P01901|HA1B_MOUSE-TLLGYYJQSK-null-4 3 0 1 1	2831136.77	NA	NA	NA	NA	NA	NA	4085583.34	NA	NA	NA	NA	NA	NA	NA	NA	NA	NA	NA	4435518.6	NA	NA	4190265.81	NA	NA	NA	NA
sp|P01901|HA1B_MOUSE-TLLGYYJQSK-null-5 4 0 2 0	243600.4	NA	NA	NA	NA	NA	NA	NA	NA	264226.78	NA	NA	NA	NA	1444961.86	NA	NA	55315.29	NA	NA	NA	NA	NA	NA	NA	NA	NA
sp|P01901|HA1B_MOUSE-TLLGYYJQSK-null-5 4 1 0 1	12048878.4	14847233.71	18120544.13	100734106.1	116018526.6	92982008.82	NA	116852578.4	126400664.7	NA	NA	NA	NA	NA	NA	NA	NA	NA	NA	NA	22767970.85	NA	NA	NA	NA	NA	NA
sp|P01901|HA1B_MOUSE-TLLGYYJQSK-null-5 4 1 1 1	13998650.2	12369061.75	11561184.9	18836280.4	NA	NA	21250635	23890221.95	25982067.92	NA	NA	NA	NA	NA	NA	NA	11914127.24	NA	NA	19282534.8	12667432.7	13331423.6	15576066.8	25036566.5	15814741.5	16770668.5	NA
sp|P01901|HA1B_MOUSE-TLLGYYJQSK-null-5 4 2 0 1	11370512.4	NA	30067929.61	23104742.4	NA	19042760.9	47795241.98	28866304.2	27800908.7	NA	NA	NA	NA	NA	NA	45945447.81	23576528.41	8617652.7	NA	14309367.5	6949282.1	7366259.4	NA	16812818	32803002.7	25998303.7	21608875.1
sp|P01901|HA1B_MOUSE-TLLGYYJQSK-null-6 4 0 0 1	3796866.61	6673928.56	8178531.91	NA	21541403.5	15102620.22	12673018.65	19049898.28	23733894.94	NA	NA	NA	NA	NA	NA	NA	NA	NA	10610969.1	12223672.55	16207090.09	NA	6870166.6	13290080.2	9268038	12435463.7	15593446.7
sp|P01901|HA1B_MOUSE-TLLGYYJQSK-null-6 4 0 1 1	34700968.85	36131312.31	31821170.44	46395385.97	39734020.31	34290040.1	47385117.36	43643059.37	NA	38011792.84	NA	NA	15267389.12	NA	17275124.95	43355557.06	27602037.68	22228440.07	43740191.3	45782224.8	34365477.58	36336354.1	34516215.9	42436316.6	NA	41732338.4	37956336.4
sp|P01901|HA1B_MOUSE-TLLGYYJQSK-null-6 4 1 0 1	74906123.06	74716052.72	66900545.54	83956555.18	82299529.25	68734906.18	105699714.1	128037325.9	95566515.8	44859045.1	39342193.4	42429677.18	30379794.1	3061321.676	34933954.09	116455751.8	69350461.93	64813880.45	102105878.7	118286638.8	89172891.9	88800746.3	93831795	136291037.6	118895363.4	115249360.8	111534982.5
sp|P01901|HA1B_MOUSE-TLLGYYJQSK-null-6 4 1 0 2	19615424.74	NA	NA	NA	NA	NA	NA	NA	NA	NA	NA	NA	NA	NA	NA	31117855.3	20314278.57	NA	NA	34455413.2	NA	23476955.4	26760776.1	NA	NA	26846514.5	NA
sp|P01901|HA1B_MOUSE-TLLGYYJQSK-null-8 2 0 0 0	58433402.18	56582692.37	44281485.9	57845534.3	NA	NA	51223239.36	53159262.72	113505516.6	NA	NA	NA	75877581.9	31722770.12	48568003.19	83947892.03	7191001	33984654.5	52386331.74	NA	39579154.2	NA	41894441.9	62938873.3	54432382.9	58853948.8	59290848.7
sp|P01901|HA1B_MOUSE-TLLGYYJQSK-null-8 5 1 0 1	16295485.99	NA	NA	NA	NA	NA	22298804.05	18922038.39	23854649.63	NA	NA	10393061.14	NA	NA	NA	25585319.45	20555051.3	19278779.83	24160027.38	25542535.4	16561402.9	15243395	15067644.4	23384260.5	20073310.7	NA	24172357
sp|P01901|HA1B_MOUSE-TLLGYYJQSK-null-9 2 0 0 0	24752591.04	22191000.79	21673468.37	44543993.55	18109053.14	28050321.5	39224683.52	38998073.55	14528158.6	31535462.1	24197224.5	43611547.01	20165197.24	16096817.79	13709442.52	46157534.52	14392137.35	8458764.71	34133957.09	30176694.22	6808222.1	22612509.4	24399594.26	40566985.9	28697510.9	33591455.39	27088165.2
sp|P02468|LAMC1_MOUSE-LLNJLTSIK-null-9 2 0 0 0	3208639.86	3245099.59	NA	3126453.59	NA	1822222.67	NA	NA	NA	NA	8265996.94	NA	NA	NA	NA	NA	NA	NA	NA	NA	NA	NA	NA	NA	NA	NA	789392.8
sp|P02468|LAMC1_MOUSE-VJSSLHSQISR-null-8 2 0 0 0	11365010.01	12443992.3	16828223.45	11262619.81	24886571.77	23229607.82	NA	NA	NA	28921969.52	11771866.31	9183710.113	12454988.17	5747339.891	10132856.55	2881783.77	11529010.22	6905758.452	26507340.97	NA	18980062.04	23116674.45	NA	37060786.82	12277897.49	20890674.05	NA
sp|P02468|LAMC1_MOUSE-VJSSLHSQISR-null-9 2 0 0 0	7368619.75	NA	6614622.51	NA	6801868.61	NA	11245552.02	NA	NA	NA	7485374.75	NA	NA	NA	NA	NA	NA	NA	8276420.15	4904825.52	5724814.622	NA	NA	5244689.48	5171692.277	9543727.04	6050957.001
sp|P04202|TGFB1_MOUSE-DISHSIYMFFJTSDIR-null-9 2 0 0 0	4290819.24	NA	NA	6424244.5	NA	4575750.1	NA	2979254.7	1610277.27	NA	5044469.4	6921037.1	NA	NA	NA	4761659.8	NA	NA	NA	NA	NA	NA	NA	NA	NA	NA	NA
sp|P04202|TGFB1_MOUSE-TKDISHSIYMFFJTSDIR-null-8 2 0 0 0	631506.3	NA	NA	NA	NA	1329351.9	NA	NA	NA	NA	NA	NA	NA	NA	NA	900898.9	NA	NA	3859572.5	NA	NA	NA	NA	NA	5632795.1	NA	NA
sp|P04202|TGFB1_MOUSE-YSJNSWR-null-8 2 0 0 0	16087409.53	NA	18004125.3	26881701.07	29114098.55	27655239.18	NA	NA	NA	31873715.87	25204377.7	NA	NA	NA	NA	NA	20491277.3	12811921.64	NA	NA	NA	NA	17192684.9	30423656.25	16215184.07	26364666.29	19708001
sp|P04441|HG2A_MOUSE-HJCSEPLDMEDLSSGLGVTR-3,Carbamidomethyl[C];-6 2 0 0 0	4549974.78	4534044.41	3948060.07	6599247.54	6599869	6058202.59	4243093.01	5194086.8	3913154.6	9795237.1	4936388.3	6679136.33	7447940.7	2797219.53	1545574.84	8422390.5	NA	3452464.66	NA	2867968.6	NA	NA	NA	NA	1906499.9	NA	NA
sp|P04441|HG2A_MOUSE-YGJMTQDHVMHLLTR-10,Oxidation[M];-9 2 0 0 0	3869910.5	1965339.25	NA	NA	5813007.43	NA	NA	NA	NA	NA	NA	NA	NA	NA	NA	NA	NA	6082323.98	NA	NA	NA	NA	NA	NA	NA	NA	NA
sp|P04441|HG2A_MOUSE-YGJMTQDHVMHLLTR-4,Oxidation[M];-9 2 0 0 0	9835730.83	12176635.28	12141497.32	16150094.06	17612668.36	NA	8008118.15	9701170.92	NA	16240758.7	20599819.73	11369597.6	7110688.54	NA	3960854.4	2323284.5	2256902.78	651636.73	NA	NA	2988639	7202858	NA	NA	NA	NA	NA
sp|P04441|HG2A_MOUSE-YGJMTQDHVMHLLTR-null-10 2 0 0 0	10864762.61	7603755.2	26488966.97	25962451.54	33985160.66	8630651.68	17459426.09	24091125.23	26578614.57	50764556.6	46203797.51	14906238.76	NA	NA	NA	1526215.85	749186.24	NA	9299403.7	9050351.1	3531981.31	30423677.3	40122693	45329151.7	27090627.64	24860576.06	21522547.15
sp|P04441|HG2A_MOUSE-YGJMTQDHVMHLLTR-null-3 4 0 0 1	722903.73	NA	NA	NA	NA	NA	NA	467895.2	NA	NA	NA	NA	NA	NA	NA	NA	NA	NA	NA	NA	NA	NA	NA	NA	NA	NA	NA
sp|P04441|HG2A_MOUSE-YGJMTQDHVMHLLTR-null-8 2 0 0 0	47472860.48	47881227.64	18828487.47	59673672.96	57313891.06	38200127.7	25691594.03	32757997.93	19516182.14	52274337	38120540.11	60545400.28	17793645.35	6256553.403	16046096.53	34658718.95	14671068.67	15167606.4	15881386.36	19777079.91	10894881.25	35149478.44	58531272.15	81950610.18	48597271.93	176174260	37190651.18
sp|P04441|HG2A_MOUSE-YGJMTQDHVMHLLTR-null-9 2 0 0 0	66287979.93	144622066.6	60226771.83	186490516.3	175082439.3	122638720.1	85370155.29	103530528.7	102561403	190753281.4	184995352.6	215149340.4	79758942.59	21459581.82	65057113.41	140721452.2	56102782.24	21407326.92	82771402.07	98663795.68	65668100.46	150885125.3	164726018.4	191173557.6	161349754.5	158049339.1	139725999.3
sp|P05555|ITAM_MOUSE-AFFDETKJNTR-null-4 3 0 0 0	12216616.83	15081214.71	12775875.84	21649636.77	22708928.24	18559586.17	20040642.92	17789292.15	17222963.97	10060872.5	13734248.94	12084605.58	NA	NA	NA	NA	NA	1913429.32	NA	NA	NA	NA	NA	NA	7661654.27	NA	NA
sp|P05555|ITAM_MOUSE-AFFDETKJNTR-null-4 3 0 1 0	14144228.07	10387003.84	8452631.83	23235795.95	22336424.13	19965205.8	12450443.47	13478016.58	11552503.86	17413250.8	17298332.92	13727674.6	NA	5837614.77	NA	NA	NA	2228179.43	10148841.87	9017720.98	NA	9194787.54	9268434.89	13855077.59	NA	NA	NA
sp|P05555|ITAM_MOUSE-AFFDETKJNTR-null-4 3 1 0 0	6774880.1	7943868.03	NA	13859322.38	15454741.27	13065280.91	NA	20897285.37	12461237.85	13609138.52	10959575.56	8581098.8	NA	5312031.27	NA	3793051.28	4517857.39	2910695.16	NA	NA	NA	9942476.34	9978904.2	NA	NA	NA	NA
sp|P05555|ITAM_MOUSE-AFFDETKJNTR-null-4 4 0 2 0	439929.91	NA	NA	NA	NA	NA	NA	NA	NA	NA	NA	NA	NA	NA	2609331.36	NA	NA	NA	NA	NA	NA	NA	NA	NA	NA	232910.05	779539
sp|P05555|ITAM_MOUSE-AFFDETKJNTR-null-5 2 0 0 0	9877382.5	9437844.79	9019650.8	14890713.3	15699989	10136576.9	10186089.26	9924250	10734221.98	NA	8162190.51	12334546.22	NA	21878172.8	NA	3600827.94	NA	NA	11094674.9	NA	8756292.1	11038807.03	11875941.1	14962806.4	11734920.8	11896250	11034979.67
sp|P05555|ITAM_MOUSE-AFFDETKJNTR-null-5 4 0 0 0	43692211.7	54804829.1	44034867	67293666.1	78558777.4	82587885.8	59252259.8	58909612.7	70580630.8	49689109.2	53880775.1	41353372.35	NA	21578418.83	NA	NA	NA	14807411.32	46632654.16	46919080.36	44402096.58	38568132.2	35266598.1	54490850.1	46871168.11	51294197.42	41759126.12
sp|P05555|ITAM_MOUSE-AFFDETKJNTR-null-5 4 0 0 1	40194847.29	50381585.75	48011203.82	55714363.39	81436764.9	84103499.2	56267397.08	63352110.4	68838805.2	69271532.1	76868972.65	54475535.12	NA	NA	NA	17956725.71	16298644.21	NA	32544583.46	34247865.32	30357650.43	26812680.15	NA	39420190.59	27609834.43	35679743.63	31284249.66
sp|P05555|ITAM_MOUSE-AFFDETKJNTR-null-5 4 0 1 0	45961881.35	52098047.38	57775065.48	97398806.05	108281484.2	106813013.2	NA	NA	NA	74969612.7	NA	NA	NA	NA	NA	17815578.62	NA	NA	NA	48246456.72	49565187.01	NA	NA	NA	NA	NA	NA
sp|P05555|ITAM_MOUSE-AFFDETKJNTR-null-5 4 0 1 1	121626841.3	134852900	124137203.2	171330848.1	163360329.2	160189571.4	141656140.6	128901525.6	121301027.4	228611543.1	190977775.7	143437092.2	50815146.92	NA	80797152.75	62535998.45	19658544.44	5056971.7	110186300.9	109016546	95358440.46	98592337.81	105084583.9	120795718.7	NA	114949177.7	89436162.78
sp|P05555|ITAM_MOUSE-AFFDETKJNTR-null-5 4 1 0 0	18857565.47	36455597.78	24451411.13	35361246.43	19409813.19	21712399.14	59123074.75	58637661.81	53346064.54	NA	45645297.86	34115979.1	NA	NA	NA	NA	NA	NA	NA	NA	NA	17482053.35	NA	NA	NA	NA	NA
sp|P05555|ITAM_MOUSE-AFFDETKJNTR-null-5 4 1 0 1	37903448.88	38164409.23	33048626.18	40601109.37	43909668.8	42015392.29	NA	36774486.76	53115472.34	NA	NA	NA	NA	NA	NA	NA	NA	NA	NA	NA	NA	NA	NA	NA	NA	NA	NA
sp|P05555|ITAM_MOUSE-AFFDETKJNTR-null-5 4 1 1 0	22323012.26	NA	NA	NA	NA	NA	24916202.77	27995048.58	25223045	59482604.22	NA	44140201.76	NA	NA	NA	NA	NA	NA	NA	NA	NA	NA	NA	26229275.4	NA	NA	21203252.4
sp|P05555|ITAM_MOUSE-AFFDETKJNTR-null-5 4 2 0 0	15743959.42	13553977.14	NA	NA	NA	NA	NA	15572452.9	NA	NA	18134882.63	19174584.53	NA	NA	NA	NA	NA	NA	NA	18048240.5	NA	NA	NA	NA	NA	17399945.25	14961813.3
sp|P05555|ITAM_MOUSE-AFFDETKJNTR-null-6 4 0 0 0	49455380.26	52367994.33	52106934.27	98852512.38	137965384	125924905	99492767.61	108440502.8	115648156.9	89019500.6	80677147.59	60351977.49	14835024	43149937	37070183.01	24784554.79	25523740.64	18654365.89	85699114.06	87315245.82	81474497.52	61361089.95	71708949.19	106560834.4	75517751.22	93526059.38	83125997.58
sp|P05555|ITAM_MOUSE-AFFDETKJNTR-null-6 4 0 1 0	162313937.1	165136419.7	149680720.3	203249197.5	209462533.3	170233237.8	171216934.7	161623679.8	138818614	278176249.5	226280517	174524359.1	64716946.64	121584154.2	104050266.6	78765007.38	81355188.3	84507862.1	175144194.4	164962405.2	132646187.5	166321461.1	165536391.7	58539290.07	143700522.8	188403886.1	119052680.5
sp|P05555|ITAM_MOUSE-AFFDETKJNTR-null-6 4 0 1 1	111002838	NA	NA	137138710.6	136874608.4	138811715.9	118000572.2	103738261.5	133222223.7	192515363.2	170188431.8	120588672.2	53856345.38	NA	73655992.06	66506207.03	104945776.2	71152549.8	88322668.42	84503283	61446711.47	76412752.01	79794307.4	104932325	NA	107813751	NA
sp|P05555|ITAM_MOUSE-AFFDETKJNTR-null-6 4 1 0 0	56287068.71	134342585	127084383.2	170665250.1	161465093.2	164279440.9	78126725.21	71330612.49	69936105.12	251339216.1	250165769.1	161516392.3	53823622.66	111875569.7	87238403.75	54450529.78	NA	27339569.7	112580900.9	93371479.72	97153194.46	95155368.97	104749442.9	119827572.7	107842613.9	107778394.9	80820935.09
sp|P05555|ITAM_MOUSE-AFFDETKJNTR-null-6 4 1 0 1	27922905.46	33411790.76	26977549.23	40522209.45	41013574.8	31909105.93	32687438.45	NA	NA	84657543.86	58741745.65	NA	NA	NA	NA	30504018.61	NA	1983277.77	NA	25758389.54	21415346.19	NA	NA	28063300.89	26170107.4	NA	NA
sp|P05555|ITAM_MOUSE-AFFDETKJNTR-null-9 2 0 0 0	39735800.52	40082151.6	39290309.52	40879755	38225139.75	NA	NA	31417366.43	32266069.15	94280157.5	89356240.19	71067555.36	13885693.64	35347020.42	29202162.06	NA	9810595.9	13551749.01	43393766.61	NA	31653117.48	NA	23988278.49	41939455.2	28295822.51	NA	NA
sp|P05555|ITAM_MOUSE-AIVASENJMSR-null-5 4 0 1 1	34176705.3	32215246.61	NA	47646718.29	61720375.2	58331681.89	55278423.34	NA	50523514.65	NA	48418186.4	36363677.68	NA	NA	17163199.55	NA	NA	NA	25767178.83	19244516	3199294.1	NA	17793574.21	26388626.3	23944512.72	31900870.83	23634040.03
sp|P05555|ITAM_MOUSE-AIVASENJMSR-null-5 4 0 2 1	51606263.58	NA	NA	61985554.27	59448697.92	59533977.77	51649115.98	45059712.21	42344781.03	NA	52902912.69	41385766.02	NA	20803686.52	19245177.36	NA	14570901.62	15156543.71	34080763.58	32100596.38	22941055.24	27693659.08	28605533.75	29980708.71	26963088.9	29361557	26286844.44
sp|P05555|ITAM_MOUSE-AIVASENJMSR-null-5 4 1 1 1	22830708.08	20925427.82	NA	NA	25841285.92	20459610.5	21676531.87	23137738.75	18911687.47	NA	NA	NA	NA	NA	NA	NA	NA	NA	10595250.37	NA	NA	NA	NA	NA	NA	10606490.87	NA
sp|P05555|ITAM_MOUSE-AIVASENJMSR-null-6 4 0 0 1	11984582.2	17151764.5	18400986.17	28609623.18	34434122.66	42366622.49	NA	31738251.36	27352331.46	NA	NA	NA	NA	NA	NA	NA	NA	NA	NA	NA	NA	NA	NA	NA	9783779.767	NA	12524551.36
sp|P05555|ITAM_MOUSE-AIVASENJMSR-null-6 4 0 1 1	44885077.92	48416541.2	NA	48378464.2	NA	NA	40195434.1	NA	NA	NA	NA	NA	9127936.076	NA	NA	NA	NA	NA	36258394.35	29444492	NA	31485735.4	34941261.4	41725931.42	29146932.37	39040150.55	27890139.6
sp|P05555|ITAM_MOUSE-AIVASENJMSR-null-6 4 0 1 2	76828177.68	NA	NA	NA	106227944.8	97713996.12	100330134.2	NA	76974490.56	NA	84619024.54	72240796.18	NA	38186105.83	NA	NA	25342020.73	NA	61178962.21	53920773.44	41186230.19	52017733.79	49995988.67	NA	45510404.04	49637930.93	39691530.15
sp|P05555|ITAM_MOUSE-AIVASENJMSR-null-6 4 1 0 1	26603943.6	NA	NA	28682749.1	27369228.61	28129911.77	24850755.98	NA	24731646.7	NA	40776289.92	19771108.83	NA	12561438.77	5446315.26	NA	NA	NA	16115242.2	19426742.56	12583210.6	18471922.26	14414985.91	12573305.8	19440346.95	24219355.11	17233593.98
sp|P05555|ITAM_MOUSE-AIVASENJMSR-null-6 5 0 0 1	53745886.61	NA	64562831.64	68152613.59	82718593.12	79345145.41	62052487.48	65019074.14	63187232.54	51996529.36	30845532.03	21404658.9	NA	11794305.59	10893272.01	NA	NA	NA	NA	NA	25966155.77	25463318.79	24638331.49	33938158.8	NA	27062660.93	20194135.37
sp|P05555|ITAM_MOUSE-AIVASENJMSR-null-7 5 0 0 0	17113313.96	690880.11	1037753.5	NA	22555486.4	656202.36	NA	17503308.32	19122352.28	7886047.29	3940484.91	NA	NA	NA	NA	NA	173062.36	NA	NA	9006981.75	7032039.73	NA	NA	NA	103617.11	266187.23	67732.76
sp|P05555|ITAM_MOUSE-AIVASENJMSR-null-7 5 0 0 1	36491106.94	NA	NA	56787614.79	55502468.55	56956564.97	NA	40625804.08	NA	NA	NA	NA	NA	NA	NA	NA	NA	NA	NA	NA	NA	NA	NA	NA	NA	NA	20751317.2
sp|P05555|ITAM_MOUSE-AIVASENJMSR-null-7 5 0 1 1	31694055.89	NA	NA	NA	NA	NA	NA	NA	36516631.84	NA	NA	NA	NA	NA	NA	NA	NA	NA	NA	NA	19750084.74	24327697	NA	NA	NA	28523174.07	NA
sp|P05555|ITAM_MOUSE-AIVASENJMSR-null-8 5 0 0 0	971703.3	NA	NA	186311.18	NA	NA	74207.73	NA	1852247.92	NA	NA	NA	NA	NA	NA	NA	NA	NA	NA	NA	NA	NA	NA	NA	NA	NA	NA
sp|P05555|ITAM_MOUSE-AIVASENJMSR-null-9 2 0 0 0	4481449.76	37844441.3	4885935.07	17082598.71	17742437.3	15994317.64	7383197.96	7323237.25	7557626.53	56391345.62	36890091.28	19112997.08	NA	10846335.64	9919235.59	7250211.132	6404774.529	5135251.515	12906435.54	12647987.7	9066635.5	9523215.64	8773728.16	8620745.68	2009206.366	9916735.04	7703192.2
sp|P05555|ITAM_MOUSE-AVJQTGALYQCDYSTSR-11,Carbamidomethyl[C];-4 4 1 0 2	3581065.04	NA	NA	NA	NA	NA	NA	NA	NA	NA	NA	NA	NA	NA	NA	NA	NA	NA	NA	NA	NA	NA	NA	NA	NA	NA	NA
sp|P05555|ITAM_MOUSE-AVJQTGALYQCDYSTSR-11,Carbamidomethyl[C];-5 4 0 0 0	7654863.87	10203157.4	8924663.11	16438252.1	15607173.95	12667654.89	31823383.31	38865575.11	12994274	NA	3385868.31	3608170.81	NA	1802621.97	3040451.14	2100128.27	2414777.36	1166084.59	NA	19813668.5	17149805.51	NA	14406327.6	NA	942735.6	NA	NA
sp|P05555|ITAM_MOUSE-AVJQTGALYQCDYSTSR-11,Carbamidomethyl[C];-5 4 0 1 0	18892070.01	18134909.4	18757266.47	30743767.25	33158070.41	11529175.02	27184149.65	39360822.88	32882421.15	18072132.53	13511198.92	13129163.25	11603748.96	1193178.97	NA	17556657.15	11174115.69	10716263.04	22590730.32	16058553.35	NA	12872924.4	11371901.6	17337996.5	12265883.6	9557111.7	13184531.4
sp|P05555|ITAM_MOUSE-AVJQTGALYQCDYSTSR-11,Carbamidomethyl[C];-5 4 0 1 1	73772465.54	74107343.85	63501916.44	90319326.29	101246440.6	70624544.32	72509948.1	82590183.12	84646774.26	48200355.1	46911838.97	46779924.57	39868382.09	577148.859	44644944.6	76459082.87	51677471.9	52248078.79	52086751.8	79281996.22	37361726.1	42618679.13	44690429.7	44959206.81	36970004.9	43070274.9	36694122.8
sp|P05555|ITAM_MOUSE-AVJQTGALYQCDYSTSR-11,Carbamidomethyl[C];-5 4 0 2 0	13090278.2	3443830.6	NA	17721212.1	10286939.2	9945418	14648282.63	5133858.05	11618802.3	NA	4177120.7	189171.74	13870431.41	5002276.37	996436.65	23073982.8	573732.733	NA	9214438.1	7940126.3	144613	122821.5	7855572.9	11003537.31	NA	5473045.6	11108571.59
sp|P05555|ITAM_MOUSE-AVJQTGALYQCDYSTSR-11,Carbamidomethyl[C];-5 4 0 2 1	17845736.5	15297430.71	16245134.8	15036414.19	21472196	15839228.95	15781236.03	37462129.06	32722355.58	20057564.1	9644871.4	17442576.5	27983421.26	20841116.88	34537823.38	44433611.7	28793349.6	10526023.35	20004324.26	19608004.8	14555986.1	18499751.5	13721293.01	14850575.7	22004451.2	20121273.58	19177363.23
sp|P05555|ITAM_MOUSE-AVJQTGALYQCDYSTSR-11,Carbamidomethyl[C];-5 4 1 0 0	27991522.11	23216518.78	21919147.59	40655356.02	51314047.21	35182684.11	35695372.16	34329056.14	39407911.61	20339581.99	NA	12609905.5	7622851.76	NA	7629799.943	15608920.32	10529540.93	NA	20252220.1	19488928	16159410.5	16433761.2	15025379.9	15221651.14	13891422	16742352	15818726.69
sp|P05555|ITAM_MOUSE-AVJQTGALYQCDYSTSR-11,Carbamidomethyl[C];-5 4 1 0 1	50595534.17	46448414.13	47789640.6	59503050.27	45149077	23229897.16	8172316.65	51640264.73	49333913.13	NA	30180657.6	22622027.94	20126015.47	NA	20175813.5	40115550.96	25787556.52	21048823.18	26331258.01	26570598.2	20260541.4	18942060.6	20431819.6	33031009.37	21218959.5	17842828.9	20396557.3
sp|P05555|ITAM_MOUSE-AVJQTGALYQCDYSTSR-11,Carbamidomethyl[C];-5 4 1 1 1	7133041.02	4984273.95	6255704.7	NA	NA	NA	9643644.53	12341603.49	12226520.77	NA	8720746.1	7992799.49	6475545.71	5980972.26	7642026.47	10182453.5	5853674.1	7457832.48	2200206.9	NA	NA	4210698.9	NA	4970777.6	NA	2754751.8	NA
sp|P05555|ITAM_MOUSE-AVJQTGALYQCDYSTSR-11,Carbamidomethyl[C];-5 4 2 0 1	4372557.05	NA	NA	NA	5465724.5	4093431.22	NA	NA	NA	NA	7015629.5	NA	NA	6612770.12	6873050.87	10636704.1	8201988.93	NA	NA	NA	NA	NA	NA	3436048.5	5406019.7	4552875.5	NA
sp|P05555|ITAM_MOUSE-AVJQTGALYQCDYSTSR-11,Carbamidomethyl[C];-6 4 0 0 0	8339659.56	9505374.24	9274031.77	17261443.71	19517688.15	15664007.66	NA	NA	233119178.9	14569299.2	1549611.92	NA	110485.09	NA	NA	4022286.45	4539299.25	79889.58	219701410.4	NA	169104944.3	173615262.2	NA	NA	2021517.3	8149474.4	7876845
sp|P05555|ITAM_MOUSE-AVJQTGALYQCDYSTSR-11,Carbamidomethyl[C];-6 4 0 0 1	38965789.02	17806136.59	12449923.89	23640638.15	27224996.53	22534439.52	53005619.82	20996979.13	21437032.3	37664968.2	25106858.67	26038796.47	17762542.6	7390949.82	10643669.58	11316821.63	12309226.19	19728873.8	33308121.1	8939393.1	12372486.9	NA	25574525.68	36350127.8	NA	23361789.3	7320754.6
sp|P05555|ITAM_MOUSE-AVJQTGALYQCDYSTSR-11,Carbamidomethyl[C];-6 4 0 1 0	34611984.12	28141286.96	23288097.33	32317087.93	32130669.74	1585713.49	27848950.27	35278463.82	2781321.6	30066808.9	23767359.84	25342640.13	18235432.93	NA	21251898.1	32869521.77	22303113.62	17882302.74	25402974.74	30813341.13	20360848.42	22328083.2	21947803.7	1237840	20589329.4	19396836.9	16094152.5
sp|P05555|ITAM_MOUSE-AVJQTGALYQCDYSTSR-11,Carbamidomethyl[C];-6 4 0 1 1	27055951.3	39888806.87	NA	43852637.05	47364168.7	40103683.03	51967240.93	22494095.5	51898784.5	54492912.5	34111380.9	38721830.61	36066350.62	21986659.33	36627850.38	60341358.71	39840604.62	36414210.63	33537172.5	14776406.7	32848753.1	38055281.68	33194442.8	30833076.9	35292804.1	37840116.1	29623772
sp|P05555|ITAM_MOUSE-AVJQTGALYQCDYSTSR-11,Carbamidomethyl[C];-6 4 1 0 0	60768962.57	62738065.61	58605261.02	8374105.81	32565240.2	70258510.78	74232689.22	67378967.28	64455510.43	245378.2	46106102.97	44413606.67	38590220.66	1963441.46	41004973.54	60720323.35	45131446.75	45406998.78	222753.2	61713644.68	4619295.99	37242135.63	817378.7	5903889.7	NA	8866511.2	NA
sp|P05555|ITAM_MOUSE-AVJQTGALYQCDYSTSR-11,Carbamidomethyl[C];-6 4 1 0 1	38712481.43	28407734.64	26245078.34	25999037.1	29472131.63	25210509.47	7258491.01	36926031.19	NA	29784720.5	24936749.88	23539889.11	23743723.11	NA	25576165.7	47959638.88	32161289.9	26603346.94	26000735.44	31657222.69	19460727.9	19836065.82	19197752.5	25774796.2	20392619.8	19705728.3	17164961.2
sp|P05555|ITAM_MOUSE-AVJQTGALYQCDYSTSR-11,Carbamidomethyl[C];-7 4 0 0 1	77892253.28	65675286.26	56435750.1	82723940.99	12825271.35	67825838.12	NA	NA	128676861.6	154552021.9	63019908.27	8612905.48	44679400.06	5106245.36	47518867.09	163688574.5	47869379.64	47068797	52972533.3	8348270	47525862	7544618.9	6107346.2	18383475.94	7402190.08	7086355.22	32103677.1
sp|P05555|ITAM_MOUSE-AVJQTGALYQCDYSTSR-11,Carbamidomethyl[C];-7 4 0 0 2	110528191.6	NA	NA	77848338.2	84051380.9	NA	23107989.98	NA	NA	122722722.4	79722693.35	NA	82269607.23	NA	NA	135105572.5	88024439.86	77676267.32	NA	NA	NA	65288619.7	NA	NA	NA	NA	NA
sp|P05555|ITAM_MOUSE-AVJQTGALYQCDYSTSR-11,Carbamidomethyl[C];-7 4 0 1 1	5190870.3	2905581	3894148.08	3811808.84	4233286.87	4851889.3	6610434.13	7243160.63	NA	9415180.2	2192008.1	1544360.23	6496700.47	6117907.71	7468211.2	11534657.3	5351934.42	2613170.454	2542637.1	NA	2911987.5	2316715.6	864171.7	3644002	4863923.1	4838843.4	4672674.86
sp|P05555|ITAM_MOUSE-AVJQTGALYQCDYSTSR-11,Carbamidomethyl[C];-7 4 1 0 0	736968.21	NA	397662.7	NA	NA	478964.02	877399.86	200169.6	1335161.56	51922253.4	163223.7	837254.24	34168280.66	25584.901	30630438.4	64846.56	111713	35307710.27	1056324.21	1133697.71	NA	769302.9	506766	313166.7	837759.9	166822.6	NA
sp|P05555|ITAM_MOUSE-AVJQTGALYQCDYSTSR-11,Carbamidomethyl[C];-7 4 1 0 1	1782898.1	NA	NA	NA	NA	NA	NA	NA	NA	NA	NA	1525406.47	3740330.91	2032596.48	3119761.99	37659005.07	1867219.83	3241245.492	NA	NA	NA	NA	NA	NA	NA	NA	461377.52
sp|P05555|ITAM_MOUSE-AVJQTGALYQCDYSTSR-11,Carbamidomethyl[C];-7 5 0 0 1	366728.2	NA	NA	147910.18	NA	NA	NA	NA	NA	NA	NA	NA	NA	NA	NA	NA	NA	NA	NA	NA	NA	NA	NA	NA	NA	NA	NA
sp|P05555|ITAM_MOUSE-DKVTFIJTTR-null-10 2 0 0 0	263357121.9	249179071.4	219752449.4	363177794.7	364619852.9	358973895.8	317447750.5	307746953.1	332526993.5	363171306.1	312600460.2	236264373.1	62175350.08	117406848.9	95944098.02	87444803.41	88134643.8	48830064.14	195777335.1	174301836.3	156552305.9	162582614	135291587.8	217203567.8	168059687	171372364.2	138951013.3
sp|P05555|ITAM_MOUSE-DKVTFIJTTR-null-5 2 0 0 0	57751209.26	60613936.16	54409805.49	38515051.67	37172012.76	39748469.95	22962197.98	18203004.43	20116015.91	28355668.37	25196665.82	17517765.6	10406051.75	21484997.18	18827429.64	2792687.33	2345090.559	1732899.172	30473358.62	23860973.49	32752845.4	14930916.19	20452263.49	31760040.61	17266947.25	19932584.87	NA
sp|P05555|ITAM_MOUSE-DKVTFIJTTR-null-6 2 0 0 0	121348491.7	145262166.5	105475289	173398530.2	181362168.5	143550014.7	156674694.2	145869936	127889488.3	142252026.1	147784756.5	110073775.1	24199775.12	51327608.42	37980084.65	27975213.2	32889790.69	25006461.73	89004478.44	85913828.77	79617509.25	77698981.12	71184218.89	98993404.54	62221081.62	76176172.87	62808812.65
sp|P05555|ITAM_MOUSE-DKVTFIJTTR-null-7 2 0 0 0	421784488.3	424146656.2	370342257.8	558329550.6	627726698.5	546605263.2	479533838.5	483178745.7	484619547.8	436320118.8	476060483	326720973.9	82049804.81	164144389	132158922.3	105037186.8	124924409.8	60103021.57	315968436.7	263823504.3	245419517.6	219259354.7	211276262.6	330884552.3	270546140.5	274791396.9	206793009.4
sp|P05555|ITAM_MOUSE-DKVTFIJTTR-null-7 6 1 0 5	3757460.01	NA	NA	NA	7775856.26	NA	NA	NA	NA	NA	NA	NA	NA	NA	NA	NA	NA	NA	NA	NA	NA	NA	NA	NA	NA	NA	NA
sp|P05555|ITAM_MOUSE-DKVTFIJTTR-null-8 2 0 0 0	840336893.8	876017691.7	697738365.6	1131339770	1223466169	1052509894	839454194.4	888919292.5	878817517.7	907800642.5	884022443.5	624662537.3	160178767.8	305000443.9	259686927	206088920	183322787.9	118412921.8	594526948.9	600064308.1	509724305.7	471625927.7	488801909.8	645809993.7	511214707.2	508967319.6	402547711.4
sp|P05555|ITAM_MOUSE-DKVTFIJTTR-null-9 2 0 0 0	917305170.5	894775158.1	769974486.6	1218062213	1337874209	1254234428	1080774758	1023202902	1128012628	1046819824	1035016775	798924727.9	219080623.3	387662286.1	320688956.1	269610758.5	305730922.2	163876780.1	620298844.3	581325615.9	485586196.1	485097554.8	470266959.5	710662368.8	498560108	565710630.6	428809286.7
sp|P05555|ITAM_MOUSE-GJLSFDWYIK-null-5 3 0 0 1	6056736.4	4516883.68	NA	10599915.9	11536205.13	7671886.64	3616365.22	6676271.89	5896187.91	NA	NA	NA	19594583.81	NA	NA	NA	NA	NA	4262886.3	9737072.3	3307503.54	NA	NA	NA	NA	2711786.92	NA
sp|P05555|ITAM_MOUSE-GJLSFDWYIK-null-5 3 0 1 0	1092215.3	NA	2294667.3	3178740.92	NA	NA	1685988	3342417.93	373732.7	NA	NA	NA	NA	NA	NA	NA	NA	NA	NA	NA	NA	NA	NA	NA	NA	NA	NA
sp|P05555|ITAM_MOUSE-GJLSFDWYIK-null-5 4 0 0 1	50020859.38	57796853.74	63588533.32	102198408.4	72821094.17	60586778.54	38431806.88	52409804.18	47488907.53	89660930.2	101840850.5	61502728.43	42651740.72	21421347.8	17186294.76	70798238.86	20200818.62	17924974.36	19032700.7	31958036.2	26422669.1	23461973.3	8017532.12	39329113	33567160.7	31216940.2	17121037.57
sp|P05555|ITAM_MOUSE-GJLSFDWYIK-null-5 4 0 1 1	37664810.54	39231823.8	38287587.6	37469217.1	34780010.1	30747996.3	34082999.4	34346693.1	38183099.8	25916285.6	NA	62509452.5	44954388.7	38742079.6	34992530.5	50971584.7	21710545.31	23426465.5	20111955.9	26847300.3	21958503.6	20325984.9	5147084.4	16764338.1	18758354	NA	15022021.2
sp|P05555|ITAM_MOUSE-GJLSFDWYIK-null-6 3 0 0 0	17830255.4	12788319.02	17264149.62	42224128.46	42599961.15	36642942.19	23028306.24	35923209.73	36720001.92	6489083.7	633725.2	NA	13083251.63	NA	NA	3533413.6	NA	NA	10506661.65	21565133.5	11570174.3	6826203.3	NA	16271244.1	13067909.33	16489964.86	NA
sp|P05555|ITAM_MOUSE-GJLSFDWYIK-null-6 4 0 0 1	68567158.77	NA	NA	102921752.4	78839446.21	72697050.54	33474862.9	40184521.58	42129119.54	NA	110588888.4	NA	38119866.89	NA	NA	NA	NA	NA	15794527.88	9072958.5	NA	3441291.8	NA	NA	NA	NA	NA
sp|P05555|ITAM_MOUSE-GJLSFDWYIK-null-6 4 0 1 1	28499207.13	NA	NA	NA	8952150.8	NA	NA	NA	NA	NA	NA	NA	105241357.5	NA	NA	NA	NA	NA	5140147.7	NA	NA	NA	NA	NA	NA	NA	NA
sp|P05555|ITAM_MOUSE-GJLSFDWYIK-null-6 5 0 0 1	24508112.28	NA	NA	26958278.41	28685728.9	NA	NA	NA	20881689.16	NA	22099051.52	NA	13289598.77	9271668.09	7838958.41	20557346.49	NA	NA	NA	24046972.5	NA	13722053.8	NA	NA	NA	NA	NA
sp|P05555|ITAM_MOUSE-GJLSFDWYIK-null-7 3 0 0 0	5528341.2	4070685.69	4179437.4	6956808.66	4177646.45	4206006.65	2576546.25	3658799.92	4611743.64	NA	NA	NA	NA	NA	NA	NA	NA	NA	NA	NA	NA	NA	NA	NA	NA	NA	NA
sp|P05555|ITAM_MOUSE-GJLSFDWYIK-null-7 4 0 0 2	14708379.81	NA	NA	NA	NA	NA	NA	NA	NA	NA	NA	NA	NA	NA	NA	NA	NA	NA	11432599.9	NA	NA	NA	NA	NA	NA	NA	NA
sp|P05555|ITAM_MOUSE-IQCDLPSFNTQEIFJVTLK-3,Carbamidomethyl[C];-5 3 0 0 0	18497408.9	19414790.67	18415270.1	33917093.54	27083295.5	20819527.8	NA	16894293.9	18414635.3	16860796.8	12278461.5	21800718.1	27166339.32	32818868.2	30099633.8	23965998.1	41896812.5	20584606.48	31299457.6	33471573.9	18667270.1	14840262.8	7398399.7	13292579.4	10829864.6	9729988.2	10052474.4
sp|P05555|ITAM_MOUSE-IQCDLPSFNTQEIFJVTLK-3,Carbamidomethyl[C];-5 3 0 1 0	14800907.8	15679284.5	13171748.7	19225068.1	9619118.2	10804390.6	16653785.7	13432155.7	13121752.9	11076985.1	6695580.91	12171890.6	15322894.7	20021237.6	28574692.1	20781366.1	18292304.26	8215961.31	13184145.2	12150660.2	7711753.9	9097366	2674917.4	NA	1205038.1	4895372	2713675.5
sp|P05555|ITAM_MOUSE-IQCDLPSFNTQEIFJVTLK-3,Carbamidomethyl[C];-5 3 1 0 0	8521079.3	NA	NA	NA	NA	4443364	6993591	6113843	NA	NA	NA	NA	NA	NA	12523279.48	NA	NA	NA	4329030.1	NA	NA	NA	NA	NA	NA	NA	NA
sp|P05555|ITAM_MOUSE-IQCDLPSFNTQEIFJVTLK-3,Carbamidomethyl[C];-5 4 0 0 0	13498229.81	NA	736990.4	18247663	NA	NA	NA	NA	982743.8	7709072.8	NA	NA	8475129.9	NA	NA	NA	NA	NA	NA	NA	NA	NA	NA	NA	NA	NA	NA
sp|P05555|ITAM_MOUSE-IQCDLPSFNTQEIFJVTLK-3,Carbamidomethyl[C];-5 4 0 1 0	6319943.2	6920150.3	NA	7174754.1	7350964.5	NA	6769270.1	7277832.7	6723366.3	NA	NA	NA	11148815.4	9655580.9	8301989.8	NA	10082754.2	NA	NA	6175362.3	4556091.9	2833907.9	NA	4589025.2	NA	733898	NA
sp|P05555|ITAM_MOUSE-IQCDLPSFNTQEIFJVTLK-3,Carbamidomethyl[C];-6 3 0 0 0	25974237.31	21711794.15	16936682.38	33978479.2	20677847.7	19596825.6	18524476.4	17019387	24012100.6	21960883.5	16393685.6	29540222.6	28024979	30942212.5	30701855.5	27959521.6	42889048.8	21555646.55	10568743.4	13911660	13739719.8	7020891.5	5756262.1	7270443.5	5172238.3	5409389.7	4659501.3
sp|P05555|ITAM_MOUSE-IQCDLPSFNTQEIFJVTLK-3,Carbamidomethyl[C];-6 3 0 0 1	31650805.03	28833822.2	25073009.9	34469067.65	23402657.6	21946785.02	32337845.75	NA	24981269.5	NA	13116950.92	NA	NA	7371411.3	NA	NA	30510734.1	NA	28257713.1	23017338.2	16997935.2	20386532.7	NA	NA	10660806.6	11333438.1	11814895.6
sp|P05555|ITAM_MOUSE-IQCDLPSFNTQEIFJVTLK-3,Carbamidomethyl[C];-6 3 1 0 0	5559421.32	5311403.97	3663562.9	NA	NA	NA	4392086.4	NA	NA	NA	NA	NA	NA	NA	NA	NA	NA	NA	NA	NA	NA	NA	NA	NA	NA	NA	NA
sp|P05555|ITAM_MOUSE-IQCDLPSFNTQEIFJVTLK-3,Carbamidomethyl[C];-6 4 0 0 1	15954169.5	NA	NA	16246657.9	15810617.5	NA	13185525.9	14268025.8	14973924	NA	NA	NA	22006364.6	NA	NA	NA	22320500.2	NA	NA	NA	8335474.34	6743320.6	NA	6676260.1	NA	5137438.6	NA
sp|P05555|ITAM_MOUSE-IQCDLPSFNTQEIFJVTLK-3,Carbamidomethyl[C];-7 2 0 0 0	6062625	NA	3836664.2	9056946.8	6248099.3	3757907.1	4357823.4	4607867.9	6966078.5	NA	NA	NA	NA	10202785.7	NA	8672817.8	NA	NA	NA	NA	NA	NA	NA	NA	NA	350664.6	NA
sp|P05555|ITAM_MOUSE-IQCDLPSFNTQEIFJVTLK-3,Carbamidomethyl[C];-7 4 0 0 0	2221560.4	NA	NA	1680055.59	2669361.8	812198.2	2140660.7	2183956.4	571260.3	798228.3	NA	NA	NA	3033971.2	1751691.5	3397224	NA	NA	NA	NA	961707.9	NA	NA	NA	NA	NA	NA
sp|P05555|ITAM_MOUSE-IQCDLPSFNTQEIFJVTLK-3,Carbamidomethyl[C];-8 3 0 0 0	5987271.17	4645895.8	NA	NA	NA	NA	NA	NA	NA	2890013	7072282.7	NA	NA	NA	NA	NA	NA	NA	1655722.6	NA	NA	467990	NA	NA	NA	NA	NA
sp|P05555|ITAM_MOUSE-LJYTLVGEPLR-null-10 2 0 0 0	11825582.24	11669693.83	NA	11917463.7	6122375.1	4706967.2	4090001.84	8468005.5	NA	4285718.6	4222089.5	4031216.9	3842901.86	NA	NA	4417224.5	1165927.1	NA	NA	NA	NA	NA	NA	6185409.4	NA	NA	NA
sp|P05555|ITAM_MOUSE-LJYTLVGEPLR-null-7 2 0 0 0	218377127.9	222745586.7	220595060.1	282969122.9	284198662.3	274237206.8	145570052.2	218018479.9	200981564.2	455422461.3	431633400.6	494369128.9	328460366.4	265670962.3	235364626.3	533861725.2	208727369.7	58092125.5	231190683.6	150186209.9	186762276.3	110959956.9	120739220.7	279220944.4	298461453.5	293316602	206788124.2
sp|P05555|ITAM_MOUSE-LJYTLVGEPLR-null-8 2 0 0 0	393016350.3	392504200.2	399698679.4	536868692.6	493389403.3	502255251.7	331686013	421410263.9	416311153.3	724314949	678250413.8	795006321.2	503934416.2	451215708.7	357598853	814313631.1	363572039	241809538.4	322649037.1	444543635.2	260905923.5	317761990.4	285593105.3	448010446.9	377784394.8	367728135.2	265664227.6
sp|P05555|ITAM_MOUSE-LJYTLVGEPLR-null-9 2 0 0 0	183479475.5	194403531.6	177540889.3	326927249.9	328481963.6	347000519.6	181571931.1	237773573.6	237857342.4	344911965.3	355802567.5	414351326.5	256273594.5	266981744.9	217396500.9	410810340.9	226021296.9	171376103.3	71980288.1	373276291.6	59486704.8	290967224	255113958.3	359394468	238036710.5	205634707.5	160244575.8
sp|P05555|ITAM_MOUSE-TPVLJCSVAVCK-6,Carbamidomethyl[C];11,Carbamidomethyl[C];-6 2 0 0 0	13284668.06	12149860.2	10088847.09	11103756.74	6194160.8	8984005.52	12160621.92	12453048.73	11611987.19	NA	4042895.7	4758684.88	5152067.09	6555347.58	2760232.37	4232508.96	8052190.639	3869797.893	3085977.7	8373529.01	6368398.8	2894739.62	2966287.66	3139645.3	2071910.5	4638388.48	4956416.93
sp|P05555|ITAM_MOUSE-TPVLJCSVAVCK-6,Carbamidomethyl[C];11,Carbamidomethyl[C];-6 5 1 0 1	277825.79	NA	NA	NA	NA	NA	NA	NA	NA	NA	NA	NA	NA	NA	NA	NA	NA	NA	NA	NA	NA	NA	NA	NA	NA	NA	NA
sp|P05555|ITAM_MOUSE-TPVLJCSVAVCK-6,Carbamidomethyl[C];11,Carbamidomethyl[C];-7 2 0 0 0	130708704.9	33691004.99	32249646.7	159223381.4	143822910.5	109732777.4	143175784.7	147689475.7	130510121.3	124483942.3	77647066.69	92595219.61	63842553.21	74830426.03	61884344.18	64384419.67	77702305.29	23242267.3	106916352.8	96941356.18	79748303.82	99548890.21	91780091.19	119129819.4	69600136.94	83515405.57	56191962.83
sp|P05555|ITAM_MOUSE-TPVLJCSVAVCK-6,Carbamidomethyl[C];11,Carbamidomethyl[C];-8 2 0 0 0	885393230	842805602.2	745040856.1	1047106228	1203113876	1065290759	1127876376	1172511532	1191611281	821376442	576104197.1	640563714.5	498844545.3	666346104.9	538978692.4	613826173.6	706775367.8	547741257.4	778399360	779851458.1	621891482.8	655472470.9	622825790.2	802966876.1	629302974.4	608953444.8	516793070
sp|P05555|ITAM_MOUSE-TPVLJCSVAVCK-6,Carbamidomethyl[C];11,Carbamidomethyl[C];-9 2 0 0 0	123083655.1	122923760.2	90906682.45	147881475.1	163311349.6	178319460.2	176546656.7	188068770.1	205214702.1	133873137	95096837.58	93745635.31	72900096.7	105547026.3	98328049.4	88702683.81	126629969.6	84313188.16	131225040	121665316.1	17555196.8	105236704.5	95010867.25	133930386.1	83709251	86167073.23	96165441.25
sp|P05555|ITAM_MOUSE-TPVLJCSVAVCKR-6,Carbamidomethyl[C];11,Carbamidomethyl[C];-8 2 0 0 0	26793801.96	52416625.21	50127804.02	84299945.82	100854602.4	100069603.4	119909829.7	121617798.1	126899359.4	43808103.68	36085282.47	28973214.34	20156135.22	37361685.92	29287620.58	42148011.95	14378716.2	7907077.9	1013938176	890255848.2	782308348.4	798358890.4	762322554.6	582507593.3	950873426.9	1013487135	895618293
sp|P05555|ITAM_MOUSE-TPVLJCSVAVCKR-6,Carbamidomethyl[C];11,Carbamidomethyl[C];-9 2 0 0 0	12378144.97	NA	4730888.01	NA	NA	14564801.62	19219951.7	18716593.24	18598735.34	NA	NA	NA	NA	NA	NA	7432087.48	6368473.846	NA	153230255.9	139424101.2	121672783.9	131568328	131999473.7	156125873.9	140375262.7	150676767.4	130216818
sp|P05555|ITAM_MOUSE-VTFIJTTR-null-10 2 0 0 0	59005243.32	59970056.81	51111399.37	80929381.79	93836236.36	86916973.44	70866619.94	64845996.99	64570920.77	137677993	114103654.6	93712056.54	28972115.69	55484982.72	39273729.83	44100349.79	41858889.05	31754448.17	27112089.28	35200654.9	20273381.54	30039820.16	31139073	33741663.69	19624850.46	24940314.68	21895487.48
sp|P05555|ITAM_MOUSE-VTFIJTTR-null-6 2 0 0 0	26497437.7	25176228.86	24151334.15	23599919.58	30002399.88	29287322.84	13097639.64	13097330.9	12870345.94	64185360.8	50485930.62	35969022.99	28999332.68	45980032.82	38345075.51	21766076.15	14072479.8	2743367.1	38212093.73	36564429.8	30609549.58	31251662.88	30496201.2	48138518.45	31454443.51	35497336.97	27956557.76
sp|P05555|ITAM_MOUSE-VTFIJTTR-null-7 2 0 0 0	133460445.3	119035247.9	129125287.3	185088867.7	214811871	212800623.1	152897696.7	148107868.8	150843392	382789055.5	323629547.1	254107309.2	80974842.59	130948438.9	106070398	95957091	93387964.79	30126339.7	107101819.1	91023963.13	85356515.91	75054542.82	75179889.47	135698055.8	89261936.08	104183735.7	79550527.67
sp|P05555|ITAM_MOUSE-VTFIJTTR-null-8 2 0 0 0	293458087.2	280281183	242825736.1	356676098.1	390560801.8	355191215.3	264981586.6	253769376.1	288638242.8	576148535.5	527864048	391489173.2	125927442	227012130.8	184287469.1	173569337.1	104445567.2	108269972.8	188352883.5	172656915.8	141220636.1	146922887.5	141964885.6	225081017.3	144714408.5	156622246.2	124494649.7
sp|P05555|ITAM_MOUSE-VTFIJTTR-null-9 2 0 0 0	222697028.7	231091214.4	207115761.2	292538075.8	280278895	290191583.7	261090236	205334226.4	230726786.4	537909982.6	536222292.9	374268474.3	133720949.9	237934587.1	187174830.6	195481218.5	173536091.8	130443400.4	137589702.4	119919498.5	99954582.57	104851449	103387121.1	171721127.5	120312374.4	137069963.4	94925904.8
sp|P05555|ITAM_MOUSE-YLJFTASEMTSK-9,Oxidation[M];-3 4 2 0 0	489798.99	275004.95	NA	NA	441755.98	NA	NA	NA	NA	NA	NA	NA	NA	7337.655	NA	NA	834935.778	355947.145	NA	NA	NA	NA	NA	NA	NA	NA	NA
sp|P05555|ITAM_MOUSE-YLJFTASEMTSK-9,Oxidation[M];-8 2 0 0 0	10651149.03	14939890.32	8416769.01	20671090.61	3886568.6	11347348.68	13187685.54	18448303.79	14066194.21	31197675.53	19806897.99	24849268.61	11801728.23	9694202.04	13280194.64	13733715.8	14350402.47	13567890.74	16987601.82	15626634.08	7362562.72	12679350	15679150.8	3365165.7	NA	16178071.87	5744895.5
sp|P05555|ITAM_MOUSE-YLJFTASEMTSK-9,Oxidation[M];-9 2 0 0 0	179292617.7	174968148.5	155937869.5	233563201.3	227169310.2	167934552.5	224429819.8	222731557	223830121	397274068.1	291065715.1	299279921.8	161999475.6	118008312	186120906.5	205484144.5	226354298	193556978.5	218993872.5	204666815.9	164025274.4	223099443.7	222507054.7	232600941.6	183865222.8	221448886.5	180767792.9
sp|P05555|ITAM_MOUSE-YLJFTASEMTSK-null-3 4 2 0 0	101000.1	NA	NA	NA	NA	NA	NA	NA	818019.6	883611.2	1993255.4	NA	263848.73	NA	NA	NA	23045620.89	NA	NA	NA	NA	11401980.6	NA	NA	NA	NA	NA
sp|P05555|ITAM_MOUSE-YLJFTASEMTSK-null-8 2 0 0 0	26385550.7	37898669.23	33655507.43	28116165.07	43198491.09	37947660.34	47091419.73	44764396.63	45931904.87	33624720.2	50101828.04	55268293.01	61824597.95	19373400.16	7725967.36	42930985.1	10607866.18	1673867.5	12842428.2	10526597.1	31287217.4	NA	38471023.87	11878777	29859163.4	6810038.2	5550027.86
sp|P05555|ITAM_MOUSE-YLJFTASEMTSK-null-9 2 0 0 0	324481716.4	306872437	334542387.6	417619947.3	390609765.7	371038665.1	307665958.8	343246858.9	314141659.3	402664110.3	456324683.5	470859975.2	238249702.5	168208344.9	144476894.5	331218041.1	189640176.5	119678277.3	264920195.6	300602251.7	217556105	200134795.2	195335024	272553719.2	203362486.3	209081195.3	191344389.6
sp|P06339|HA15_MOUSE-LGJETLQR-null-8 2 0 0 0	15426969.5	17285475.96	NA	23937756.57	21538918.14	20115921.9	19035707.98	17615902.37	18427953.63	29881371.09	17229604.22	13385396.83	4236813.102	23666234.42	17692731.06	18462417.31	34831850.98	21406793.32	18586611.3	16560988.76	12615123.74	22473804.41	13943039.37	23031292.93	21816147.35	28217680.57	21754601.79
sp|P06339|HA15_MOUSE-LGJETLQR-null-9 2 0 0 0	14211877.41	14493634.45	17834278.62	39800461.9	24089775.11	23102619.25	24135673.67	21267639.17	22038184.04	55954045.45	26875228.78	18856805.64	NA	15151900.89	10347242.18	11463331.01	23650432.72	20325565.29	14772127.62	26875335.05	10957853.35	17118472.05	29917436	25038351.48	38126902.04	25510837.81	36334040.69
sp|P06797|CATL1_MOUSE-AEFAVAJDTGFVDIPQQEK-null-10 2 0 0 0	11789334.2	11303725.76	12599587.7	16595200.86	12457320.7	9588609.9	NA	NA	NA	26240951.2	27853073.54	37402637.8	3582898.2	NA	NA	6586834.21	NA	5792034.87	NA	NA	5172868.3	NA	671339.6	NA	NA	NA	NA
sp|P06797|CATL1_MOUSE-AEFAVAJDTGFVDIPQQEK-null-3 4 2 0 0	5085969.95	NA	NA	NA	1773272.5	NA	314026.8	NA	76993.32	NA	NA	24597937.62	NA	NA	NA	NA	7536269.12	7756050.73	NA	NA	NA	NA	NA	NA	NA	NA	NA
sp|P06797|CATL1_MOUSE-AEFAVAJDTGFVDIPQQEK-null-5 2 0 0 0	146552185.3	NA	234775902	65333490.8	54791428.97	35264350.95	20209593.53	27979258.32	21591105.95	222639638.1	185063913.6	220457496.4	NA	NA	294707394.9	182950204.5	43783446.3	59725552.3	84885696.16	91087663	71373694.36	63816827.6	40178715.83	76050640.5	59613893.3	60614348.3	42785402.09
sp|P06797|CATL1_MOUSE-AEFAVAJDTGFVDIPQQEK-null-6 2 0 0 0	403471716.1	345900544.2	349730948.8	471487657.4	377867925.7	279251626.4	243847425.6	260005783.4	226212744.2	820745555.1	781529294.3	1038879365	320651485.8	306368730.1	243575598.1	412829710.8	379451544.2	460249309.1	246459031.5	251088023.4	214431896.3	202212796.7	116945339.9	201345381.7	185062715.9	168975564.4	122940383.3
sp|P06797|CATL1_MOUSE-AEFAVAJDTGFVDIPQQEK-null-7 2 0 0 0	320383163.1	348665143.1	277890674.6	489822235.9	378325606.8	341866569.6	220180923.4	297292896.7	315545185.8	908260979.4	1197055837	1344818674	296061055.6	248038804.1	229359671.8	406149844.2	177075315	363860706.7	331851411.1	403419736.8	296088854.7	260564878.6	160108983.8	328813959.4	229972711.8	255615945.2	152619425.1
sp|P06797|CATL1_MOUSE-AEFAVAJDTGFVDIPQQEK-null-9 2 0 0 0	17003280.7	17216606.88	15187071.86	18137685.03	NA	13693661.28	NA	9083583.47	8585891.7	36083551.8	33409811.56	51907330.52	11610948.23	15586451.76	11486600.29	18546225.17	8772826.72	12017181.68	10660640.48	8355972.8	9023885.4	NA	1735549.4	NA	NA	NA	NA
sp|P06797|CATL1_MOUSE-YRAEFAVAJDTGFVDIPQQEK-null-5 2 0 0 0	12501435.54	9020325.26	4128494.62	NA	8992386.42	8116360.77	NA	NA	NA	NA	13294446.72	NA	7780237.95	NA	NA	17548915.51	NA	NA	24918035.99	33218175	21162533	21197013.8	3195288.28	28219970.8	NA	20065340	12075750.61
sp|P06797|CATL1_MOUSE-YRAEFAVAJDTGFVDIPQQEK-null-6 2 0 0 0	21291150.2	23398244.38	18046031.02	75447647.38	42977295.48	34415991.74	26586501.28	38633331.72	36966986.1	55423073.26	32806221.44	19942305.47	22477267.93	NA	NA	43067414.19	NA	NA	107140611.4	162003256.4	100414797.3	94671425.14	23359657.3	140214786.1	126866970.8	147529401	61779296.6
sp|P06797|CATL1_MOUSE-YRAEFAVAJDTGFVDIPQQEK-null-7 2 0 0 0	29835235.53	30248432.88	27390230.78	58298580.58	51854325.08	42462445.06	36540388.26	43759210.46	43706345.44	91146402.9	46079500.09	33252010.03	27832335.42	5798111.94	NA	48492856.58	NA	NA	187852326.7	236681218.8	178214703	162262483.5	66972415.49	218900001.4	181667565.4	190972060	121018152
sp|P06800|PTPRC_MOUSE-AJTSICLEWK-6,Carbamidomethyl[C];-5 2 0 0 0	12655497.3	NA	NA	NA	NA	NA	NA	NA	NA	NA	NA	NA	67717990.56	37162755.29	30968579.54	NA	NA	NA	67930696.28	71439264.55	44829928.82	45000503.7	48779526.1	82756014.98	56392739.2	55916225.86	47777221.78
sp|P06800|PTPRC_MOUSE-AJTSICLEWK-6,Carbamidomethyl[C];-6 2 0 0 0	136148015.8	120275509.5	108128693.4	190425800.7	205245571	160096872.6	130969320.7	161995202	146981612	147958267.9	178080188.5	167821963.4	130655605.8	76995989.27	69722056.89	260060660	85019022.48	13335927.2	194167233.2	231485324.4	142228832.9	142830183.6	167802784.7	225996991.3	156547911.2	159852652.1	130998187.5
sp|P06800|PTPRC_MOUSE-AJTSICLEWK-6,Carbamidomethyl[C];-7 2 0 0 0	55885910.3	51423740.84	48064394.24	92893659.72	107116737.6	83244810.16	164697651.7	201559261.5	213006543.6	58310752	65671743.2	75629673.61	68469635.06	39722961.82	28835350.96	133690968.2	48046524.97	11218735.74	91665274.71	94282227.2	62319095.1	63116046.23	67868586.23	305920151.5	263709901.9	263110306.5	159414602.5
sp|P06800|PTPRC_MOUSE-AJTSICLEWK-6,Carbamidomethyl[C];-8 2 0 0 0	30118552.55	19110887.54	33601559.34	60418328.13	70321886.64	48305823.33	46306672.36	56263139.42	54040347.62	29033176.6	29036378.7	32437716.09	35966173.62	20917818.43	12225943.44	80684817.5	25186079.34	12477180.66	36056532.3	22561508.1	28297071.57	18153369.4	14807341.9	18497383.7	16733365.7	35078731.45	17553748.4
sp|P06800|PTPRC_MOUSE-AQTJYTCVAEILYR-7,Carbamidomethyl[C];-5 4 0 0 1	15306102.2	19874567.01	24674903.17	NA	25265341.89	NA	NA	NA	NA	NA	NA	NA	NA	NA	11428290.45	17517805.46	12684062.89	12678398.12	NA	NA	NA	NA	NA	10827354.6	9700849.6	9777334	5766485.61
sp|P06800|PTPRC_MOUSE-AQTJYTCVAEILYR-7,Carbamidomethyl[C];-5 4 0 1 1	41242294.38	44242400.2	46722499.33	52346311.1	56233374.4	2382201.3	48169144.9	69894911.57	52484894.3	NA	NA	28362473.9	22119268.2	25624467.69	27101061.77	26130621.3	27897253.8	28667055.2	12796040.9	14141976	NA	14474789.1	NA	35876186.3	NA	29117179.3	25381369.7
sp|P06800|PTPRC_MOUSE-AQTJYTCVAEILYR-7,Carbamidomethyl[C];-5 4 0 2 1	7197260.91	NA	NA	NA	4957278.1	5678726.74	7714157.9	5979027.8	6492433.59	NA	NA	NA	NA	NA	NA	NA	8116898.9	12457398.14	3275663.9	NA	NA	2653408.4	NA	3091130	952656.9	NA	NA
sp|P06800|PTPRC_MOUSE-AQTJYTCVAEILYR-7,Carbamidomethyl[C];-5 4 1 0 1	79529401.5	52733522.23	43003832	45295613.7	50727716.4	53036992.62	2228194.12	67148539.94	60650663.5	NA	15848416.7	16934816.5	16914775.2	24566755.4	20841121.1	33673252.3	31792008.43	32495859.7	NA	7097160.8	7787981.7	10330662.1	NA	NA	16739317.9	NA	NA
sp|P06800|PTPRC_MOUSE-AQTJYTCVAEILYR-7,Carbamidomethyl[C];-6 4 0 0 0	232874.64	83097.76	134753.5	NA	NA	345210.8	NA	162451.5	NA	340959.7	54266.32	NA	539511.92	NA	NA	240772.91	NA	1018903.73	NA	NA	NA	NA	NA	NA	NA	NA	NA
sp|P06800|PTPRC_MOUSE-AQTJYTCVAEILYR-7,Carbamidomethyl[C];-6 4 0 1 1	12096563.49	NA	9843209.99	11688334.65	NA	9792234.5	9117337.8	10224625.61	NA	NA	NA	NA	NA	NA	NA	NA	NA	9645943.5	NA	NA	NA	7796381.3	NA	NA	NA	NA	5563944
sp|P06800|PTPRC_MOUSE-AQTJYTCVAEILYR-7,Carbamidomethyl[C];-7 4 0 1 1	1740918	NA	2209119.2	NA	NA	NA	NA	NA	NA	NA	NA	NA	NA	NA	NA	NA	NA	NA	NA	NA	NA	NA	NA	NA	NA	NA	NA
sp|P06800|PTPRC_MOUSE-EKAJTSICLEWK-8,Carbamidomethyl[C];-5 2 0 0 0	18983337.25	15961752.9	13763153.12	18367271.74	26026767.77	10452193.55	14648643.95	14575639.16	13790738.98	NA	11595300.24	10662823.31	6678201.18	NA	NA	14641343.36	4772354.217	NA	24562974.62	21154291.94	17495711.5	16763741.9	17409358.3	11683021.2	15364874.4	NA	NA
sp|P06800|PTPRC_MOUSE-EKAJTSICLEWK-8,Carbamidomethyl[C];-6 2 0 0 0	43557739.7	33551273.9	21066207.97	46011477.47	62575365.19	31474893.09	47796709.56	46113334.07	49003808.01	29803528.2	31469688.32	29781393.93	15911825.1	NA	14329899.55	35052386.26	14217595.35	NA	91631418	86848263.91	65337252.52	48288541.6	46723741.27	63681160.5	72027533.9	53080469.4	51694605.4
sp|P06800|PTPRC_MOUSE-EKAJTSICLEWK-8,Carbamidomethyl[C];-7 2 0 0 0	37540748.99	27243350.83	25939893.41	32005403.25	37745792.94	23968979	33057429.21	30556069.32	30458325.63	26502978.5	24651717	22096405.08	13320899.88	NA	NA	32191131.9	12439830.4	NA	37021420.93	35917443	30448390.73	32160828.4	NA	NA	26722175.1	22387929.3	17749582.31
sp|P06800|PTPRC_MOUSE-EKAJTSICLEWK-8,Carbamidomethyl[C];-8 2 0 0 0	42939617.85	30906926.54	11066696.73	16442469.49	11757776.05	4658410.63	NA	26543922.61	NA	NA	NA	NA	NA	NA	NA	NA	NA	NA	7815632.5	8086382.3	7668282.9	NA	7710438.4	NA	6136281.5	8947549.3	9065232.6
sp|P06800|PTPRC_MOUSE-SGGSFVTKYJK-null-5 2 0 0 0	2021593.06	NA	NA	NA	NA	1922145.43	NA	NA	NA	NA	NA	NA	NA	NA	NA	NA	1896107.17	1794891.689	35445553.36	26032745.57	29539065.05	56645943.53	41038876.18	23453195.65	17155218.79	20318430.27	15157420.49
sp|P06800|PTPRC_MOUSE-SGGSFVTKYJK-null-6 2 0 0 0	3211811.8	3356489.49	NA	3367649.04	2878971.58	NA	NA	NA	NA	NA	NA	NA	NA	NA	NA	2003372.398	3740587.758	2968982.16	13350606.17	10927077.03	10863726.59	11617906.86	12311736.54	18620562.74	18223309.34	25238954.87	15838843.76
sp|P06800|PTPRC_MOUSE-SLPNJVTSFEVESLKPYK-null-5 4 0 2 0	438564.26	NA	NA	NA	NA	NA	NA	NA	NA	782056.2	NA	NA	344039.83	56382.8	NA	558192.89	275367.07	NA	NA	835823	NA	NA	NA	NA	NA	NA	NA
sp|P06800|PTPRC_MOUSE-SLPNJVTSFEVESLKPYK-null-5 4 0 2 1	6743727.4	5439573	NA	NA	5724057.1	NA	NA	4538637.4	9282043	NA	NA	NA	NA	NA	NA	NA	NA	NA	4209506.1	6406574.2	NA	NA	3193095.86	NA	NA	NA	NA
sp|P06800|PTPRC_MOUSE-SLPNJVTSFEVESLKPYK-null-6 4 0 1 1	25089296.74	13421178.95	12998584.87	24315241.58	16048226.7	17919882.76	13761203.37	15435674.5	13408564.8	41081409.1	26785178.65	36338746.63	16360920.51	12925109.27	11689104.94	25063592.29	9634141.992	10300889.89	9939502.35	11470996.9	7795780.14	8932038.2	3691497.09	10540099.5	9917678.2	9592542.7	7002099.06
sp|P06800|PTPRC_MOUSE-SLPNJVTSFEVESLKPYK-null-6 4 0 1 2	14615504.8	12755270.6	NA	NA	NA	NA	NA	NA	9643349.8	NA	NA	NA	NA	NA	NA	NA	NA	NA	7492740.4	16064617.9	NA	NA	NA	NA	NA	NA	NA
sp|P06800|PTPRC_MOUSE-SLPNJVTSFEVESLKPYK-null-6 4 1 0 1	18364919.65	15557329.08	12244231.22	14840280	16417326.7	15416955.64	12677513.53	14471215.7	11680655.43	25441605.4	19785265.28	25907610.5	14779246.11	NA	8206603.1	26540097.05	15111161.7	12410821.68	9821431.7	8814900.9	7192333.9	7274685.1	NA	NA	NA	8617333.1	6754816.45
sp|P06800|PTPRC_MOUSE-SLPNJVTSFEVESLKPYK-null-7 4 0 0 1	4209902.57	NA	NA	NA	NA	NA	4973223.94	5693924.8	5548389	NA	NA	NA	NA	NA	NA	10188668.7	NA	NA	NA	NA	NA	NA	NA	3450537.7	NA	NA	1962765.7
sp|P06800|PTPRC_MOUSE-SLPNJVTSFEVESLKPYK-null-8 5 0 1 1	12455297.87	NA	9513918.78	18168040.39	20234466.81	25333893.04	12022870.09	NA	NA	27745268.2	12984052.37	15715750.47	9647024.28	NA	NA	14128845.01	4140850.95	5242727.62	12193400.1	16596046.9	6619139.9	NA	NA	NA	NA	NA	NA
sp|P06800|PTPRC_MOUSE-TSRPTDNSIJVTCGPPYETNGPK-13,Carbamidomethyl[C];-4 3 0 1 0	4617191.99	NA	7035571.42	8756969.98	NA	6103709.93	4669144.32	7046969.33	2953666.51	7326479.1	6937665.36	5205036.76	2063673.09	NA	1409789.33	5163482.71	2252914.57	1460665.64	1815677.79	NA	NA	NA	NA	698300.9	NA	NA	1088533.5
sp|P06800|PTPRC_MOUSE-TSRPTDNSIJVTCGPPYETNGPK-13,Carbamidomethyl[C];-5 2 0 0 0	72637113.5	74156112.68	63550376.23	108131900	110640582.7	75318007.49	88158578.34	100302559.9	92346491.99	94528137.63	59252603.02	60988573.15	29019609.68	20227653.23	27749334.98	34896864.54	2358874.2	21095719.9	57665823.92	49815673.66	31335994	40549677.9	30222049.1	55240031.5	43804082.6	39754553.29	81354452.78
sp|P06800|PTPRC_MOUSE-TSRPTDNSIJVTCGPPYETNGPK-13,Carbamidomethyl[C];-5 3 0 1 0	10470296.36	8469732.26	9515479.31	10723174.39	12012321.63	7122651.36	8054383.89	5938222.65	NA	12128880.5	10710983.52	9285474.05	5331820.72	NA	4623548.467	11284027.44	5832201.17	4773811.49	1536910.3	3574656.24	362082.4	1581499.1	1069031.7	NA	NA	NA	501342.9
sp|P06800|PTPRC_MOUSE-TSRPTDNSIJVTCGPPYETNGPK-13,Carbamidomethyl[C];-6 2 0 0 0	63834276.99	64836342	47560452.31	70282343.04	93650815.06	61124727.24	148512023.7	129800727.4	132807059.2	68025854.23	45733969.56	49162680.26	21534184.06	15956878.1	23935081.26	40656983.23	24769144.77	15583408.1	46466653.3	48495501.68	37228717.1	45424406.2	46732610.49	48197819.9	44109960.74	39288693.9	37509498.5
sp|P06800|PTPRC_MOUSE-TSRPTDNSIJVTCGPPYETNGPK-13,Carbamidomethyl[C];-6 3 0 0 0	10931081.36	13664767.94	13070198.83	14682732.17	12329198.34	30711452.57	13713992.85	12886048.34	10106178.86	10327089.78	8167234.17	9414929.86	5872766.13	3182314.04	5243786.77	6669715.03	1410628.69	4434265.09	NA	10148101.75	7376594.3	6572625.5	674025.3	6014380.2	3793392.4	573388.4	2136180.6
sp|P06800|PTPRC_MOUSE-TSRPTDNSIJVTCGPPYETNGPK-13,Carbamidomethyl[C];-6 3 0 0 1	21332089.19	26022925.33	25309684.68	NA	24286496.1	5130605.3	NA	NA	NA	NA	NA	27007180.29	12182238.56	NA	8870059.79	NA	NA	9847367.19	12522670.7	NA	NA	9682565.9	NA	NA	NA	NA	6328759.65
sp|P06800|PTPRC_MOUSE-TSRPTDNSIJVTCGPPYETNGPK-13,Carbamidomethyl[C];-7 2 0 0 0	49032626.95	39133206.14	44094833.86	57647311.01	52045807.15	50637789.16	72571089.32	73791065.96	69948901.65	36324386.89	27651756.7	26273333.93	17996893.1	13053514.43	19718560.33	25986479.58	22003121.8	14722398.37	28469794.19	18922718.86	15339848.8	16071104.9	20495672.45	21439493.5	16164668.9	15207902.5	25742202.44
sp|P06800|PTPRC_MOUSE-TSRPTDNSIJVTCGPPYETNGPK-13,Carbamidomethyl[C];-8 2 0 0 0	1904037.35	NA	5113818.01	NA	776000.55	6463677.74	8162761.31	5607570.13	5025093.72	NA	2640432.31	1495937.77	2441652.69	NA	NA	3131011.27	NA	NA	NA	NA	NA	NA	NA	NA	NA	NA	NA
sp|P07759|SPA3K_MOUSE-YTGJASALLILPDQGR-null-5 4 0 2 0	1613666.2	NA	NA	NA	NA	NA	NA	29241669.8	NA	NA	NA	NA	NA	NA	NA	NA	NA	NA	NA	10946862.4	NA	NA	16678181.4	NA	NA	NA	NA
sp|P07759|SPA3K_MOUSE-YTGJASALLILPDQGR-null-6 4 0 1 1	3152479.66	NA	NA	NA	NA	NA	NA	30904802.5	NA	NA	NA	NA	NA	NA	NA	NA	NA	NA	NA	23217271.8	NA	NA	17817432.6	NA	NA	NA	NA
sp|P08101|FCGR2_MOUSE-YHHYSSJFSIPK-null-4 4 1 0 1	4713972.54	4569361.41	5692264.46	NA	16278452.32	NA	NA	1365631.04	NA	NA	NA	NA	NA	NA	NA	NA	NA	NA	NA	NA	NA	NA	NA	NA	NA	NA	NA
sp|P08101|FCGR2_MOUSE-YHHYSSJFSIPK-null-5 3 0 0 1	11236380.79	10025513.35	10813963.37	5942677.73	13882364.5	4611445.47	4255450	2740737.5	656719.37	NA	NA	NA	NA	NA	NA	NA	NA	NA	NA	3230382.2	NA	NA	NA	NA	2406099.8	NA	4751455.6
sp|P08101|FCGR2_MOUSE-YHHYSSJFSIPK-null-5 4 0 0 1	2890037.64	3690203.68	3430854.89	13586776.75	8004504.77	7570022.14	939566.36	NA	525125.9	NA	NA	NA	NA	NA	NA	NA	NA	NA	NA	3217320.8	NA	NA	NA	NA	NA	NA	NA
sp|P08101|FCGR2_MOUSE-YHHYSSJFSIPK-null-5 4 0 2 1	32079375.37	24317465.07	28819277.53	44464855.25	51154706.29	23767157.14	8854373.88	26648237.11	23212224.58	56729302.1	19579069.36	40717458.18	2447230.16	NA	NA	23898965.97	NA	NA	23623834.6	14369338.2	18451561.9	15177783.9	10863913.2	11522203.2	10657904.5	NA	9964287.7
sp|P08101|FCGR2_MOUSE-YHHYSSJFSIPK-null-5 4 1 1 1	7543518.45	13492564.87	8283301.03	16592421.92	7101821.09	3787612.67	NA	14711398.84	7555719.22	17995429.1	7222149.65	NA	NA	NA	NA	NA	4031620.83	NA	7344411.8	NA	4353966.9	1949656.6	4190351.2	NA	NA	4163617.1	NA
sp|P08101|FCGR2_MOUSE-YHHYSSJFSIPK-null-6 4 0 0 1	57526255.69	68434043.93	72851168.44	141071829.1	176941931.4	172688940.5	67796069.2	41222998.33	80855220.84	18814471.12	22856843.77	36469559.93	4855876.03	16954769.36	8306147.9	5454013.35	4632457.18	9339872.875	42270199.63	52625250.88	27555628.6	25794673.82	17151729.1	25069823.53	NA	NA	28835212.2
sp|P08101|FCGR2_MOUSE-YHHYSSJFSIPK-null-6 4 0 1 1	197966481.3	210982393.6	180185952.9	299285212.6	323370804.2	254927658.1	231017395.6	211832489.1	223183108.8	339054912	267886003.2	289460719.7	89794960.95	99444924.65	99658632.96	69669617.8	82434745.99	75993833.71	228807658.6	214354463.4	164110453.4	172142258.5	170968332.4	247906029.4	189713927.6	196830328.9	100241427
sp|P08101|FCGR2_MOUSE-YHHYSSJFSIPK-null-6 4 0 1 2	32555407.43	32394832.24	NA	24314807.51	27707067.24	15491499.65	16800303.26	47461566.42	NA	20445540.79	35211251.8	NA	5798386.2	NA	NA	31198168.45	NA	NA	26536270.65	22946881.6	30825913.08	34932810.6	21318034.9	25091535.4	19933006.1	NA	20792187.9
sp|P08101|FCGR2_MOUSE-YHHYSSJFSIPK-null-6 4 1 0 1	321886060.5	204985400.4	177658758.7	343418666.6	390855858.4	277294994.2	297967565.3	263858266.6	282305412.8	253352084.9	194940096	212765975.4	68222114.83	92750724.28	83329602.29	82063513.91	74248770.82	42763915.7	98244936.04	250378123.2	197114607.7	76292960.75	219588928	301188208.5	100993596.9	106975998.8	80119900.74
sp|P08101|FCGR2_MOUSE-YHHYSSJFSIPK-null-7 4 0 0 1	72103298.14	67229622.39	60886695.67	96025007.2	96221876.07	90635789.99	70120880.62	67929492.37	68767103.52	25370720.01	23211738.55	16675924.83	10886476.16	10926890.7	11273012.67	12846004.07	33021644.53	NA	85236989.71	81031533	72235018.8	75783154.6	77927357.22	106700660.4	112839349.5	88420866.1	NA
sp|P08101|FCGR2_MOUSE-YHHYSSJFSIPK-null-8 5 0 0 1	26393239.06	18394770.72	25292388.65	16402702.28	45897325.62	17986875.55	32607458.52	NA	32694224.66	17353781.91	16487866.21	NA	NA	NA	7081621.66	NA	NA	NA	37923149.37	38903034.35	11565657	9727291.97	32786235.09	13629447.1	15720376.2	12860973.83	12336545.08
sp|P08101|FCGR2_MOUSE-YHHYSSJFSIPK-null-8 5 0 1 1	27005711.05	13518244.8	24669930.77	13104950.39	35331127.23	10616882.22	10623912.06	10333125.07	NA	48149516.56	46578327.58	39659194.26	NA	11648901.07	NA	6898225.88	NA	NA	32859738.58	27202462.5	7016154.3	20810490.1	7100853.53	9974308	NA	12187193	NA
sp|P08101|FCGR2_MOUSE-YHHYSSJFSIPK-null-8 5 1 0 1	8529196.35	NA	12257938.27	NA	NA	NA	NA	NA	3721527.7	NA	NA	NA	NA	NA	NA	NA	NA	5217061.32	NA	NA	NA	NA	NA	NA	NA	NA	NA
sp|P08113|ENPL_MOUSE-EEEAIQLDGLJASQIR-null-6 2 0 0 0	7341675.1	7391937.57	9077061.69	12781233.94	11697324.31	9130882.07	5376962.44	7897511.6	8659807.95	NA	6228186.48	5434572.88	NA	NA	NA	NA	NA	NA	NA	NA	NA	NA	NA	NA	NA	NA	NA
sp|P08113|ENPL_MOUSE-HNJDTQHIWESDSNEFSVIADPR-null-3 3 0 0 1	10460571.17	4434153.21	1836392.55	1194244.53	5446279.5	NA	322113.12	4446015.05	819285.2	568557.4	10150662.8	8511906.9	7094638.41	NA	748883.21	13629591.31	946996.02	1446352.38	1052076.82	3299904.7	814103.4	1272912.1	1938984.48	NA	NA	NA	NA
sp|P08113|ENPL_MOUSE-HNJDTQHIWESDSNEFSVIADPR-null-5 2 0 0 0	358551212	231069164.4	182012218.7	175387893.3	159700406.6	138646668.8	131967041	157376933.5	134307293.3	330296492.8	354654468.6	417294881	199090071.4	169037387.8	101101968.6	406839870.4	128573591.4	98843272.6	190772713.1	285703808.1	184737004.5	167254249.5	60726547.35	202439162.8	165586104.6	195159687	133744865.6
sp|P08113|ENPL_MOUSE-HNJDTQHIWESDSNEFSVIADPR-null-6 2 0 0 0	541599248.6	416181845.4	306098431.3	431757289.8	158171017.1	222980021.5	187224459.9	131279741.9	295459843.2	560772672.6	586691075	636124502	334571015.3	303609055.8	191164412	643081758.1	195186731.4	150253642.8	309955385.4	412072294.1	271429952.9	238653017.7	28203873.17	263784121.8	282724835.1	134465000.5	117222002.2
sp|P08113|ENPL_MOUSE-HNJDTQHIWESDSNEFSVIADPR-null-7 2 0 0 0	105232130.2	75513217.26	40159044.5	6432963.5	5881720.11	NA	NA	NA	7934537.6	125763096.9	130270913.4	144707998.7	75183853.14	53184093.11	49774157.21	146958267.9	35983668.67	34028700.46	95201676.1	111994967.3	73874384.84	6806416.34	NA	NA	2403567.3	96590912.4	3858016.18
sp|P08113|ENPL_MOUSE-HNJDTQHIWESDSNEFSVIADPR-null-8 2 0 0 0	89898800.22	51098968.64	43126305.24	62180950.63	43049448.6	24585981.79	82495703.42	65636014.29	24428907.8	47655937.2	92826362.48	94086963.2	20372539.31	10206114.02	NA	29326709.63	21384416	16933867.55	61890269.9	82019568.4	55769285.31	46778520.5	16412123.1	78205459.3	58701474.2	48586068.7	17756557.07
sp|P08113|ENPL_MOUSE-LGVIEDHSJR-null-6 2 0 0 0	14680323.2	15154604.09	17362603.34	20576915.27	23155031.64	16909940.81	14038581.37	13394334.79	11193357.37	10186150.24	13132321.93	9607611.02	866895.08	8592966.88	8657568.725	4167358.781	8338976.845	6842778.466	12549784	11832817	11122500.15	12714442.57	13482527.54	20489821.58	12872412.98	17682548.03	12299962.36
sp|P08113|ENPL_MOUSE-LGVIEDHSJR-null-7 2 0 0 0	4126053.98	3596552.12	4524192.34	11145388.6	11436654.08	5130972.77	7479723.57	6569317.55	NA	4015114.5	4340009.92	2885421.89	NA	3022837.71	5311664.905	1374838.024	5989787.124	4477465.027	5329201.19	4921706.21	2601305.13	5416926.6	5797710.12	8877494.44	2397944.171	6717787.08	2242491.959
sp|P08113|ENPL_MOUSE-LGVIEDHSJR-null-8 2 0 0 0	63294036.76	NA	150500835.5	NA	149658998	126293785.5	23497123.85	NA	72158778.01	58653601.66	37654387.37	24742211.04	4018037.833	51561404.94	73179445.57	6943588.896	14505433.09	11096499.65	71281085.14	51898307.5	54062856.91	58036954.27	39699806.09	83344743.94	13743685.72	22889269.28	20443779.99
sp|P08113|ENPL_MOUSE-LGVIEDHSJR-null-9 2 0 0 0	30741347.3	30732730.93	29363424.75	40236573.82	37945094.32	32700266.39	26555536.58	25630636.13	25243005.69	55024504.52	37683774.92	30224917.36	3275867.795	NA	15108258.1	8596698.014	16605401.84	NA	22058750.06	22237212.68	20311801.69	23758261.97	26680174.25	35506307.18	19544063.04	28030706.49	18802016.23
sp|P08113|ENPL_MOUSE-TDDEVVQREEEAIQLDGLJASQIR-null-5 2 0 0 0	26546167.17	NA	20955443.98	18261371.7	30880943.4	14291221.7	15197638.9	14354834.1	14242810.8	NA	29483585.7	NA	27737204.3	38252563.62	17941658.2	34414963.9	9236448.4	39122364	NA	NA	NA	NA	6302238.88	5144755.1	7360278.1	4900244.1	NA
sp|P08113|ENPL_MOUSE-TDDEVVQREEEAIQLDGLJASQIR-null-6 2 0 0 0	62606865.31	53079807.86	55935120.51	66455573.7	58411904.39	50259566.5	33730361.58	43358665.62	38977775.3	48542319.3	60371067.8	NA	43892402.6	60580246.7	79414638.6	68477451.2	79734770.8	71012059.3	22886763.2	27400804	18843296.6	15200800.7	1195205.98	22532383.5	9469628.7	7537815	8878033.3
sp|P08113|ENPL_MOUSE-TDDEVVQREEEAIQLDGLJASQIR-null-7 2 0 0 0	9986407.31	7761256.17	NA	9670841.3	18816072.38	7983093.4	11495599.12	7429792.9	10710013.9	15776320.4	13601968.4	16681854.8	17098489.07	24032497.1	15076318.5	19504828.3	24630226.1	25491453.2	581671.4	NA	1431616	1367873.6	NA	2861212.8	539698.4	NA	1592788
sp|P08113|ENPL_MOUSE-TDDEVVQREEEAIQLDGLJASQIR-null-8 2 0 0 0	13979800.55	26744009.92	25340461.2	34290504.75	31391872.1	34316835.31	30263280.2	16809842.57	27852900.7	20134787.2	25872677.6	53660278.3	25759108.6	29084851	15462421.44	15013233.6	51384368.6	60030278.7	6615568.8	7451414.3	13523378.77	11766084.7	NA	2664189.3	2351851.4	8157552.3	2951961.3
sp|P08508|FCGR3_MOUSE-AJHSHSGDYYCK-11,Carbamidomethyl[C];-2 2 0 0 0	2364717.392	2409534.403	2036951.166	NA	24240552.91	3853764.38	NA	NA	NA	NA	NA	NA	NA	NA	NA	NA	NA	NA	2792266.561	2416413.316	3185130.573	2479518.42	2091226.139	4367718.21	2462784.497	3026386.25	2562927.989
sp|P08508|FCGR3_MOUSE-AJHSHSGDYYCK-11,Carbamidomethyl[C];-3 2 0 0 0	5747195.544	5744526.764	5851669.63	8549062.265	7083769.17	6267020.21	4245380.596	4070376.55	3564522.525	NA	NA	NA	NA	NA	NA	NA	NA	NA	3896242.59	3140156.268	3893698.136	3573876.718	3781372.601	3766029.28	3264196.708	3425969.12	2354383.17
sp|P08508|FCGR3_MOUSE-AJHSHSGDYYCK-11,Carbamidomethyl[C];-4 2 0 0 0	12888502.26	12796416.79	12381953.02	17819953.85	20884153.66	13395873.58	37824351.55	38297928.76	33225547.35	NA	NA	NA	NA	NA	NA	NA	NA	NA	NA	NA	23818013.94	32844311.97	31862194.62	48361151.86	7008338.746	8596650.64	5631071.131
sp|P08508|FCGR3_MOUSE-AJHSHSGDYYCK-11,Carbamidomethyl[C];-4 3 0 1 0	19733975.94	19009922.25	19394089.74	30408406.81	30434773.53	24185100.68	16802703.97	14647676.43	13345357.9	NA	NA	NA	NA	NA	NA	NA	NA	NA	14638635.31	12713311.12	10382973.91	15663202.74	14720569.93	20250189.91	12816101.36	15038143.84	10277599.8
sp|P08508|FCGR3_MOUSE-AJHSHSGDYYCK-11,Carbamidomethyl[C];-4 3 1 0 0	10353114.38	9217389.322	1768212.882	12358812.89	14153390.77	10931056.9	6987825.219	5768661.799	1076196.591	NA	NA	NA	NA	NA	NA	NA	NA	NA	4471880.072	3552708.445	2894845.674	4953874.373	NA	5882881.609	3896323.041	4734483.496	20378930.24
sp|P08508|FCGR3_MOUSE-AJHSHSGDYYCK-11,Carbamidomethyl[C];-5 2 0 0 0	93965096.45	101939121.1	101856345.9	158783674.3	143965337.6	134530141.1	112145652.7	109258512	97565682.34	NA	NA	NA	NA	NA	NA	NA	NA	NA	94748872.25	85562347.02	86890385.98	102589810.5	98909670.27	131460832.4	85918879.31	106815879.8	74647255.8
sp|P08508|FCGR3_MOUSE-AJHSHSGDYYCK-11,Carbamidomethyl[C];-5 3 0 0 0	67376537.4	11854470.07	36643236.34	81994316.42	83129412.74	57534886.58	29803729.74	27107166.84	25884089.71	NA	NA	NA	NA	NA	NA	NA	NA	NA	24416743.36	23817147.85	22007268.88	21513668.88	22270532.08	36752205.65	23003862.45	31263407.72	21549744.75
sp|P08508|FCGR3_MOUSE-AJHSHSGDYYCK-11,Carbamidomethyl[C];-5 3 0 1 0	26436694.03	27606395.1	24196261.18	40216867.27	42919129.34	35100695.26	24997452.35	24028590.01	22139610.81	NA	NA	NA	NA	NA	NA	NA	NA	NA	20287976.36	18509618.97	14766718.14	19018817.79	19416725.53	27451247	30059366.32	8392485.28	25027353.16
sp|P08508|FCGR3_MOUSE-AJHSHSGDYYCK-11,Carbamidomethyl[C];-5 3 1 0 0	20449542.97	22147281.15	23088640.17	32137502.84	33853164.45	26629395.83	13654785.38	11555463.08	11224800.1	NA	NA	NA	NA	NA	NA	NA	NA	NA	10598608.17	8427001.442	6424031.907	6980719.42	13748541.32	16722594.39	12784087.14	12289127.58	8813900.198
sp|P08508|FCGR3_MOUSE-AJHSHSGDYYCK-11,Carbamidomethyl[C];-6 2 0 0 0	228919031.7	218390642.7	219137182.9	384845057.2	416277133.2	425977060.9	322396740.6	278572645.7	262058176.5	NA	NA	NA	NA	NA	NA	NA	NA	NA	219557354.4	190699499.6	184173530.5	207924486.2	206554473.8	277464290.6	260023865.5	342424950	244844788.2
sp|P08508|FCGR3_MOUSE-AJHSHSGDYYCK-11,Carbamidomethyl[C];-6 3 0 0 0	50354567.8	50404088.52	56641046.37	96247884.39	86152858.68	73107212.62	44921330.6	44521572.1	42181204.08	NA	NA	NA	NA	NA	NA	NA	NA	NA	42411230.14	33800755.26	38801772.93	41080920.73	40979499.13	51571898	41789213.18	55326172.4	37369255.05
sp|P08508|FCGR3_MOUSE-AJHSHSGDYYCK-11,Carbamidomethyl[C];-6 3 0 1 0	28921902.61	29064443.94	27673923.49	37370476.27	40588618.14	40276198.43	26765679.55	25422751.57	21625997.85	NA	NA	NA	NA	NA	NA	NA	NA	NA	22655063.11	19321254.69	15021239.61	21190307.03	19670126.8	27789673.82	22240859.85	35479806.7	23526591.71
sp|P08508|FCGR3_MOUSE-AJHSHSGDYYCK-11,Carbamidomethyl[C];-6 3 1 0 0	3618597.134	11912008.71	13012277.02	17553860.41	20439893.62	12751470.39	9644857.21	8433096.23	7415418.709	NA	NA	NA	NA	NA	NA	NA	NA	NA	7888974.26	7058486.168	4795058.704	7648659.94	6559881.435	11906330.48	6582880.7	9219857.18	6067804.313
sp|P08508|FCGR3_MOUSE-AJHSHSGDYYCK-11,Carbamidomethyl[C];-6 4 0 0 0	2453938.57	2850556.931	3804835.04	13091059.23	9266173.04	13143777.07	7365369.171	2349649.56	2209772.67	NA	NA	NA	NA	NA	NA	NA	NA	NA	1937580.455	2309008.088	1879737.539	1705445.631	3579435.685	7977360.135	5405089.245	6886340.79	4843557.873
sp|P08508|FCGR3_MOUSE-AJHSHSGDYYCK-11,Carbamidomethyl[C];-6 4 0 1 0	21363473.67	7403710.41	77020049.89	22098798.46	26703777.22	19382289.33	13130419.57	11232203.61	9269234.397	NA	NA	NA	NA	NA	NA	NA	NA	NA	7443688.959	11316708.73	6832902.63	10615286.15	10978094.77	10464312.28	9635803.86	14891526.37	3104394.025
sp|P08508|FCGR3_MOUSE-AJHSHSGDYYCK-11,Carbamidomethyl[C];-6 4 1 0 0	4271432.12	NA	7346108.23	NA	4238168.6	9358857.52	1732686.494	1247543.236	1329628.268	NA	NA	NA	NA	NA	NA	NA	NA	NA	3157941.24	1432918.271	NA	4430543.788	3132907.266	5422073.47	NA	NA	903208.112
sp|P08508|FCGR3_MOUSE-AJHSHSGDYYCK-11,Carbamidomethyl[C];-7 2 0 0 0	176965286.6	173431224.6	180823749.3	332186712.8	352037392.9	288211396.4	236998312.1	229767153.9	207607371.6	NA	NA	NA	NA	NA	NA	NA	NA	NA	177059753.8	142368188.9	140784294.9	176807401.8	154437416	201424716.9	222490353	256406399.5	210224943.3
sp|P08508|FCGR3_MOUSE-AJHSHSGDYYCK-11,Carbamidomethyl[C];-7 3 0 0 0	32663729.19	31600909.52	34837552.52	55318269.94	59361013.42	55015429.11	48855021.09	31980060.67	31273342.98	NA	NA	NA	NA	NA	NA	NA	NA	NA	35197762.14	30480115.12	26284792.6	37635029.4	31178850.05	44456435.62	27296923.75	50151118.63	36818978.48
sp|P08508|FCGR3_MOUSE-AJHSHSGDYYCK-11,Carbamidomethyl[C];-7 4 0 0 0	4748001.367	6025060.94	5549774.186	18824514.61	6525219.69	13312726.73	10503146.14	10702073.62	8688970.103	NA	NA	NA	NA	NA	NA	NA	NA	NA	11837634.96	11414541.74	9445029.92	10895424.41	10702639.49	14356455	9268967.831	13677426.14	9910447.218
sp|P08508|FCGR3_MOUSE-AJHSHSGDYYCK-11,Carbamidomethyl[C];-8 2 0 0 0	14158930.79	12246491.01	12910930.1	13238998.6	12413969.32	23197389.77	21852053.42	12525638.82	17379098.49	NA	NA	NA	NA	NA	NA	NA	NA	NA	9821446.817	3546890.101	7601946.237	9933090.9	9763139.422	4468620.579	5511445.51	16760062.87	5328941.329
sp|P08508|FCGR3_MOUSE-AJHSHSGDYYCK-11,Carbamidomethyl[C];-9 2 0 0 0	12929586.42	11332442.15	13709811.51	13823808.09	7542714.47	6838385.6	10923891.85	7900030.378	3852633.68	NA	NA	NA	NA	NA	NA	NA	NA	NA	5077908.518	9827831.66	4013874.932	8446708.019	7845518.28	12053452.92	6845252.38	9576478.47	7164499.487
sp|P08508|FCGR3_MOUSE-SJFSIPK-null-10 2 0 0 0	4848466.9	NA	5076082.45	NA	2796617.36	NA	NA	NA	NA	NA	NA	NA	NA	NA	NA	NA	NA	NA	4243850.77	3725792.1	NA	NA	NA	NA	NA	NA	NA
sp|P08508|FCGR3_MOUSE-SJFSIPK-null-6 4 0 1 0	19646432.42	NA	NA	NA	NA	NA	20663481.81	15044215.12	15129036.53	NA	NA	NA	NA	NA	NA	NA	NA	NA	10183850.2	NA	6552817.2	NA	NA	11400156.7	NA	NA	NA
sp|P08508|FCGR3_MOUSE-SJFSIPK-null-6 4 0 1 1	7599524.7	NA	7499050.58	7006858.04	NA	NA	NA	8548611.48	NA	NA	NA	NA	NA	NA	NA	NA	NA	NA	NA	NA	NA	NA	NA	NA	NA	NA	NA
sp|P08508|FCGR3_MOUSE-SJFSIPK-null-6 4 1 0 0	37720504.04	34008304.96	10234211.51	12935973.6	11975544.54	11465672.8	39889738.16	41009129.37	37791466.52	NA	NA	NA	NA	NA	NA	NA	NA	NA	7210173.07	3022222	2949684.4	3236115.8	20105160.62	5073568	30666184.82	NA	4890637.33
sp|P08508|FCGR3_MOUSE-SJFSIPK-null-6 4 1 0 1	11872432.51	10303340.5	8263395.84	NA	NA	7236216.36	10036816.67	8412551.34	8733968.15	NA	NA	NA	NA	NA	NA	NA	NA	NA	NA	NA	NA	NA	NA	NA	NA	NA	NA
sp|P08508|FCGR3_MOUSE-SJFSIPK-null-8 2 0 0 0	4456039.62	5622041.58	NA	NA	NA	NA	NA	NA	NA	NA	NA	NA	NA	NA	NA	NA	NA	NA	NA	NA	2855093.63	NA	NA	NA	NA	NA	NA
sp|P08508|FCGR3_MOUSE-SJFSIPK-null-9 2 0 0 0	11130186.6	10686361.02	9676146.73	NA	NA	4604420.93	NA	NA	NA	NA	NA	NA	NA	NA	NA	NA	NA	NA	8296358.45	7055088.98	6855454.3	NA	3033648.5	NA	NA	NA	NA
sp|P09055|ITB1_MOUSE-CHEGJGTFECGACR-1,Carbamidomethyl[C];10,Carbamidomethyl[C];13,Carbamidomethyl[C];-10 2 0 0 0	1586146.7	NA	1808633.32	2629380.84	2745013.36	NA	2924542.23	1485416.66	1895550.22	2474215.93	2281960.27	1205035.07	NA	NA	NA	NA	NA	NA	NA	NA	NA	2946409.7	2577366.8	3212633.87	2003305.06	3064807.45	1750471.74
sp|P09055|ITB1_MOUSE-CHEGJGTFECGACR-1,Carbamidomethyl[C];10,Carbamidomethyl[C];13,Carbamidomethyl[C];-6 2 0 0 0	5814262.92	NA	NA	4328554.9	4632366.15	4795290.483	NA	3886664.18	2915991.15	NA	NA	NA	NA	NA	NA	NA	3065308.694	NA	3813384.05	3055266.73	2691718.588	3500499.49	4451118.47	5562893.25	3256717.984	4037940.57	2773229.112
sp|P09055|ITB1_MOUSE-CHEGJGTFECGACR-1,Carbamidomethyl[C];10,Carbamidomethyl[C];13,Carbamidomethyl[C];-7 2 0 0 0	3074606.35	NA	2949867.32	NA	2549722.45	1990967.01	2242395.29	1862199.08	4266774.07	NA	2465228.36	1282906.15	NA	5316490.36	4630637.715	1113541.681	2956509.39	3319285.943	5433288.95	1669549.77	1474765.4	4880851.16	4107085.88	NA	2453098.154	9317878.38	2163887.12
sp|P09055|ITB1_MOUSE-CHEGJGTFECGACR-1,Carbamidomethyl[C];10,Carbamidomethyl[C];13,Carbamidomethyl[C];-8 2 0 0 0	13887659.33	13554935.92	14266878.35	14887293.65	16958300.86	12671751.73	15301447.24	14116543.66	11884399.05	12833889.83	10242879.66	8105718.66	3142579.009	15203755.6	12482238.45	8666123.506	15361024.69	11280032.97	12989722.54	11722768.15	8085615.24	13419927.87	12862342.67	17965977.57	13996440.46	19686360.6	11446151.67
sp|P09055|ITB1_MOUSE-CHEGJGTFECGACR-1,Carbamidomethyl[C];10,Carbamidomethyl[C];13,Carbamidomethyl[C];-9 2 0 0 0	44998958.72	46957147.25	50404527.37	54463007.94	53219979.22	45616957.24	50325467.52	39474706.42	38704569.64	55363567.95	40762590.64	32712341.36	7906778.13	44066672.87	35170602.34	24641468.86	41124036.88	33252234.04	42999887.8	41342196.31	27944087.12	45546621.38	46768295.58	59204551.67	39399828.19	56714781.63	31488260.75
sp|P09055|ITB1_MOUSE-DTCAQECSHFJLTK-3,Carbamidomethyl[C];7,Carbamidomethyl[C];-6 2 0 0 0	14138474.19	12182250.69	12171256.85	NA	NA	14296892.36	15944188.13	14706357.76	15513383.86	NA	NA	NA	5818927.36	NA	NA	NA	5494124.691	NA	NA	10215534.4	NA	8402173.05	8297141.34	NA	NA	10654248.34	8275620.87
sp|P09055|ITB1_MOUSE-DTCAQECSHFJLTK-3,Carbamidomethyl[C];7,Carbamidomethyl[C];-8 2 0 0 0	23805788.96	23508032.63	NA	NA	34670652.38	31101548.36	35598241.11	NA	NA	36138018.47	23243202.65	NA	12256085.41	18776041.23	13798048.19	15254666.52	NA	NA	23675663.78	26201065.62	18668091.56	22197119.08	21218943.02	24336014.34	26401624.09	24560282.51	23058482.7
sp|P09055|ITB1_MOUSE-KDTCAQECSHFJLTK-4,Carbamidomethyl[C];8,Carbamidomethyl[C];-5 4 1 0 1	7015396.01	NA	NA	NA	NA	NA	NA	7725002.95	NA	NA	NA	NA	NA	NA	NA	NA	NA	NA	NA	NA	NA	NA	NA	NA	NA	NA	NA
sp|P09055|ITB1_MOUSE-KDTCAQECSHFJLTK-4,Carbamidomethyl[C];8,Carbamidomethyl[C];-6 2 0 0 0	34794957.91	37552835.75	32313307.59	50413780.83	49765660.95	57299469.7	55544373.91	54520083.07	61141646.02	38771903.56	19438646.39	15054606.22	8093701.22	14735241.61	19949582.95	12790351.57	16277320.74	14626701.85	61756973.3	40775914.53	39074181.64	30063644.39	13584521.41	47887777.66	40238536.12	42400120.29	35190432.87
sp|P09055|ITB1_MOUSE-KDTCAQECSHFJLTK-4,Carbamidomethyl[C];8,Carbamidomethyl[C];-7 2 0 0 0	36941874.44	33667550.39	30371952.94	38994926.6	59618053.9	37785868.89	54609359.87	42082306.67	46329759.81	51764494.02	NA	16951064.31	10936567.4	13331577.38	23123840.29	8607877.24	15935006.45	5265294.701	18157879.93	18112322.35	14400007.3	16568850.47	17355872.32	37662549	34738228.1	37802267.5	31076442.53
sp|P09055|ITB1_MOUSE-KEJSSEICSNNGECVCGQCVCR-8,Carbamidomethyl[C];14,Carbamidomethyl[C];16,Carbamidomethyl[C];19,Carbamidomethyl[C];21,Carbamidomethyl[C];-7 2 0 0 0	2669313.59	3516066.31	3359568.16	3392030.34	NA	NA	4601893.71	NA	4194096.49	NA	NA	NA	1480429.833	NA	NA	2838810.58	1777548.6	359112.64	NA	NA	906738.18	NA	NA	NA	NA	NA	NA
sp|P09055|ITB1_MOUSE-KEJSSEICSNNGECVCGQCVCR-8,Carbamidomethyl[C];14,Carbamidomethyl[C];16,Carbamidomethyl[C];19,Carbamidomethyl[C];21,Carbamidomethyl[C];-8 2 0 0 0	10886033.47	8277947.88	9791798.23	11354495.95	12611039.65	20556103.57	22713004.05	23546202.97	19723462.02	9576535.4	6306714.58	7316649.37	5927673.877	9065468.05	7238918.27	13107853.44	8352869.765	6724547.1	9235942.81	8680236.74	7624483.98	7513969.74	6869690.4	9355635.49	6340854.6	8582650.21	7339411.52
sp|P09055|ITB1_MOUSE-KEJSSEICSNNGECVCGQCVCR-8,Carbamidomethyl[C];14,Carbamidomethyl[C];16,Carbamidomethyl[C];19,Carbamidomethyl[C];21,Carbamidomethyl[C];-9 2 0 0 0	2449571.81	NA	2162155.68	6087009.19	6160473.23	NA	NA	3539605.27	NA	NA	NA	4098872.84	2080346.88	3332230.89	NA	4731595.26	3552480.32	1351204.9	NA	NA	2806167.74	1592209.84	NA	2399570.83	2470103.1	2505093.75	3548432.14
sp|P09055|ITB1_MOUSE-LRNPCTSEQJCTSPFSYK-5,Carbamidomethyl[C];11,Carbamidomethyl[C];-10 2 0 0 0	7219261.59	5396869.89	4877041	10248670.78	10424815.9	7181160.18	14409010.85	13057982.85	11262333	9745353.46	6855264.08	5882921.17	NA	NA	NA	NA	NA	NA	6053932.5	6550623.8	6351914.6	10099507	9116167.6	14688138.7	12449894.6	12193148.54	10461198.37
sp|P09055|ITB1_MOUSE-LRNPCTSEQJCTSPFSYK-5,Carbamidomethyl[C];11,Carbamidomethyl[C];-7 2 0 0 0	26259696.7	25234006.23	23710448.6	31466602.07	31557714.47	27112487.07	39340949.43	565384.47	38299440.26	75196686.5	49464803.53	49300596.98	NA	16785255.29	NA	29533983.69	34608945.4	8835165.48	34969569.71	30376091.51	30110624.98	29372721.2	29950424.1	36125589.8	45389728.6	42447289.9	41068420.3
sp|P09055|ITB1_MOUSE-LRNPCTSEQJCTSPFSYK-5,Carbamidomethyl[C];11,Carbamidomethyl[C];-9 2 0 0 0	14398450.77	14029847.7	10873932.13	17322248.4	17758750.33	14126283.89	18053402.77	15891254.18	13969427.93	33586898.33	21497828.6	22166605.34	12649581.64	6901372.85	12318051.53	13978012.32	15778463.02	4426306.1	12768417.5	13980187.7	10108346.37	16397559.3	15598440.66	17698620.4	18210815.4	18309917.1	20049029.8
sp|P09055|ITB1_MOUSE-LRNPCTSEQJCTSPFSYK-5,Carbamidomethyl[C];11,Carbamidomethyl[C];-9 5 0 1 0	60032118.92	60554089.47	NA	NA	NA	NA	NA	NA	NA	NA	NA	NA	NA	NA	NA	NA	NA	NA	NA	NA	NA	NA	NA	NA	NA	19518653.2	NA
sp|P09055|ITB1_MOUSE-NGVJGTGENGR-null-9 2 0 0 0	3735310.67	NA	NA	NA	NA	6841329.82	NA	3584494.29	3182121.97	8225180.58	5050555.693	3525078.44	6221263.92	2956549.8	1238139.42	NA	8379850.121	6363562.353	NA	NA	NA	NA	NA	NA	NA	NA	NA
sp|P09055|ITB1_MOUSE-NGVJGTGENGRK-null-9 2 0 0 0	3961165.74	NA	NA	NA	NA	NA	NA	5480261.429	NA	NA	4542681.551	NA	NA	NA	NA	NA	NA	NA	NA	NA	NA	NA	NA	NA	4488224.81	NA	NA
sp|P09055|ITB1_MOUSE-NPCTSEQJCTSPFSYK-3,Carbamidomethyl[C];9,Carbamidomethyl[C];-10 2 0 0 0	3903147.28	NA	NA	7199480.32	NA	5897508.68	7747971.4	6909193.2	NA	NA	NA	NA	NA	NA	NA	NA	NA	NA	2190972.7	2034205.75	1936882.6	655069.8	NA	NA	NA	1110876.4	2528298.2
sp|P09055|ITB1_MOUSE-NPCTSEQJCTSPFSYK-3,Carbamidomethyl[C];9,Carbamidomethyl[C];-6 2 0 0 0	3682562.83	3715791.79	NA	NA	NA	NA	NA	3087506.02	NA	NA	NA	NA	NA	1156962.17	NA	NA	NA	NA	NA	NA	NA	NA	NA	NA	NA	NA	NA
sp|P09055|ITB1_MOUSE-NPCTSEQJCTSPFSYK-3,Carbamidomethyl[C];9,Carbamidomethyl[C];-7 2 0 0 0	24868893.36	24118891.47	22345927.97	29518660.4	25168525.79	18571392.84	23933423.04	21078293.7	20232081.54	38546492.6	24683199.41	28468662.1	13393149.71	12803345.86	17758045.59	14911872.28	21952842.74	2393738	19253558.88	19193440.7	14122752.88	12121593.3	9083194.9	1885830.1	10003669.6	NA	10198697.4
sp|P09055|ITB1_MOUSE-NPCTSEQJCTSPFSYK-3,Carbamidomethyl[C];9,Carbamidomethyl[C];-8 2 0 0 0	11198548.62	11918215.66	9192554.58	13793303.49	26909099.29	12643600.2	28654561.3	18722601.08	23214036.37	37525056.9	13350331.74	NA	10046214.06	9318482.1	13899137.13	11454306.5	18103653.99	4469837.34	8096765.7	9069618.4	6219539.4	4988221.6	984611	3469190.25	NA	11829531.4	NA
sp|P09055|ITB1_MOUSE-NPCTSEQJCTSPFSYK-3,Carbamidomethyl[C];9,Carbamidomethyl[C];-9 2 0 0 0	5909475.11	5285527.7	4711936.9	10556703.94	10747777.06	7987513.78	9631820.7	9343654.91	9306303.74	9127474.83	6845901.58	8922993.74	3903546.67	3746776.03	5311899.48	6365027.07	5536898.43	2418802.75	4229944.6	2657416.4	2565709.1	NA	1609525.6	3836398.6	3128072.6	3859848.7	4077479.4
sp|P09581|CSF1R_MOUSE-THNSVGJSSQYFR-null-6 4 1 0 1	8177417.12	NA	8220565.4	NA	NA	NA	NA	NA	NA	NA	NA	NA	NA	NA	NA	NA	NA	NA	10941029.25	9451493.63	NA	NA	NA	NA	NA	NA	NA
sp|P09581|CSF1R_MOUSE-THNSVGJSSQYFR-null-9 2 0 0 0	44246124.9	39171192.71	NA	11350492.6	13370388.4	13345603.9	8673145	8053594.6	7588440.04	20201551.7	20370978.26	15640851.74	NA	6479127.13	6252060.79	4531595.8	5445956.26	527304.6	15801880.22	16377267.12	13462313.67	14830611.29	15233210.12	14099813.9	10549856.06	NA	NA
sp|P0C7W3|TOR2X_MOUSE-SWVQGJLTACGR-10,Carbamidomethyl[C];-9 2 0 0 0	19862553.49	17915194.03	17859043.39	7498872.77	33753758.57	20994924.24	25880354.26	28043121.76	23428869.6	34242028.31	24302335.77	31168586.26	16722609.95	8249023.2	15760321.31	19790023.7	20996766.9	10176297.27	20738660.6	19155074.7	17908648.43	4521939.1	15532168.1	21675846	19156915.56	4424612.3	5314973.63
sp|P10404|ENV1_MOUSE-THQALCJTTQK-6,Carbamidomethyl[C];-9 2 0 0 0	2141735.698	NA	NA	NA	NA	NA	NA	NA	NA	NA	NA	2874542.792	NA	2985256.86	NA	NA	4781284.34	4235890.045	NA	NA	1511033.786	2089056.351	1941472.606	3044033.71	NA	NA	NA
sp|P10605|CATB_MOUSE-CJKSCEAGYSPSYK-1,Carbamidomethyl[C];5,Carbamidomethyl[C];-2 2 0 0 1	3853481.95	3680199.1	3204137.3	NA	3642838.23	2690994.09	997281.6	NA	NA	NA	NA	NA	NA	3637743.93	3049214.655	NA	1242664.91	NA	5788936.64	4992637.77	NA	4208538.21	2948617.16	5874555.1	5269511.27	6110975.81	4435961.68
sp|P10605|CATB_MOUSE-CJKSCEAGYSPSYKEDK-1,Carbamidomethyl[C];5,Carbamidomethyl[C];-2 2 0 0 0	13927014.77	NA	NA	NA	NA	NA	4404341.09	4612762.09	4531776.61	NA	1134640.65	NA	NA	NA	889680.46	NA	1672326.661	NA	1622481.56	NA	841142.55	1405917.08	2641348.13	NA	NA	NA	NA
sp|P10605|CATB_MOUSE-CJKSCEAGYSPSYKEDK-1,Carbamidomethyl[C];5,Carbamidomethyl[C];-2 2 0 0 1	12467395.59	11586714.24	11015635.61	15267663.1	15492255.6	5910694.45	11721820.67	15118255.37	10903510.64	4568277.93	13146520.66	6568001.248	NA	5208180.487	7145676.4	4233456.686	11300946.62	3484918.75	15347656.06	12715413.49	11094740.05	20006901.77	17189110.31	27956322.71	28862403.25	29526929.35	27015304.19
sp|P10605|CATB_MOUSE-QJTTWQAGR-null-3 4 0 0 1	4932639.02	5469415.87	NA	NA	3625468	2824774.74	NA	NA	NA	27159472.54	19873086.66	13085607.2	NA	NA	NA	NA	NA	NA	NA	NA	NA	NA	NA	NA	NA	NA	NA
sp|P10605|CATB_MOUSE-QJTTWQAGR-null-5 2 0 0 0	10864527.3	10202356.44	11811953.04	10382744.88	10580787.92	9114869.88	NA	NA	NA	21481585.17	14575015.99	11663893.81	NA	NA	4554280.79	NA	NA	NA	NA	NA	NA	NA	NA	NA	NA	NA	NA
sp|P10605|CATB_MOUSE-QJTTWQAGR-null-6 2 0 0 0	14766958.07	13722600.04	16275032.48	18353568.95	9790082.71	9052456.723	4656354.07	3647055.9	3375259.84	32398248.56	23920510.09	16180818.92	NA	7133312.83	6214277.096	2968623.99	5713849.579	3775575.779	2972411.25	2482770.92	1721111.02	2605311.19	2216745.07	NA	NA	NA	NA
sp|P10605|CATB_MOUSE-QJTTWQAGR-null-7 2 0 0 0	75641409.72	75925208.28	83302268.13	37938802.32	73266276.83	45892758.75	28334411.59	17395159.31	23741609.76	108438645.9	93217087.71	67558795.32	44697952.31	31110936.85	22806807.22	7725296.935	12715376.25	9910880.155	23817148.2	21513372.5	11029370.86	16713889.48	19048052.04	31416644.68	6094795.33	7818256.14	5832594.85
sp|P10605|CATB_MOUSE-QJTTWQAGR-null-8 2 0 0 0	237562927.9	244737493.6	246567954.6	216992321.1	217443128	190558037.6	114394269.3	104946322.3	58084235.4	391628680	333799947.1	274038987.9	269854254.1	106527214.3	80853826.73	38792697.9	75000344.83	49236404.59	95542522.1	84934425.84	60376668.23	94379329.59	86372688.8	134246153.1	29709509.66	63870945.75	46770316.72
sp|P10605|CATB_MOUSE-QJTTWQAGR-null-9 2 0 0 0	48613454.26	49753472.59	105750473.9	118432120.2	49021885.83	48498381.2	63460266.62	59712249.24	24460665.28	304734738.3	232346274.8	173696697.3	94865627.15	40432061.91	30304438.75	17677811.92	32438946.37	22972568.43	59993979.12	58612414.63	38873995.02	66687420.81	25312357.38	97554336.76	39738093.51	52461426.98	33348066.01
sp|P10810|CD14_MOUSE-LDRNPSPDELPQVGJLSLK-null-5 4 0 2 1	32264579.75	29253597.56	24838332	46974401.6	18720111.05	36109261.64	30375042.11	35702030.06	19958766.55	21226752.8	44618143.9	35893878.5	NA	19143396.82	14231928.6	NA	19528826.57	14132908.43	30129370.89	39092988.9	27511770.2	28173211.4	10567377.59	19550189.6	35915211	11589189	10890646.11
sp|P10810|CD14_MOUSE-LDRNPSPDELPQVGJLSLK-null-5 4 1 1 1	11681151.53	8686591.24	NA	41742562.89	22870392.11	NA	15502456.54	45982635.51	24498415.62	NA	18503859.5	NA	NA	8292099.49	38024441.88	24282478.7	6968898.9	NA	NA	NA	NA	NA	NA	17362127.3	NA	8879213.8	8910923.29
sp|P10810|CD14_MOUSE-LDRNPSPDELPQVGJLSLK-null-6 4 0 1 1	9276222.04	7845244.21	7917919.33	16700195	27725350.91	14687623.27	12206623.58	25408007.97	25848756.7	27205697.5	24017959.9	NA	18305553.22	9601322.2	10289188.57	29371402.89	8025749.82	14152381.79	12245358	12567250.4	16905901.1	11362935.9	1306511.5	15501365	12151893.08	24344298.3	10834040.97
sp|P10810|CD14_MOUSE-LDRNPSPDELPQVGJLSLK-null-6 4 1 0 1	16456479.3	12491143.8	NA	65770900.68	54077020.29	55603383.42	49220680.71	61229407.39	60484399.94	36290692.6	28425194.8	40746199.3	31661919.05	19955068.63	17662706.48	67245715.56	18250709.32	26965226.84	22545604.8	21774976.3	17202076.9	22678691.67	6768091.39	52697917.6	28066274.5	68468504	25641648.36
sp|P10810|CD14_MOUSE-LDRNPSPDELPQVGJLSLK-null-6 4 1 0 2	21216332	NA	NA	43567279.42	NA	NA	26426639.53	43939241.94	44520314.81	NA	NA	NA	NA	34723002	NA	NA	NA	NA	NA	NA	NA	NA	NA	NA	NA	NA	NA
sp|P10810|CD14_MOUSE-LDRNPSPDELPQVGJLSLK-null-7 4 0 0 2	23223846.26	17435898.03	19442460.21	NA	NA	NA	24987453.75	35961931.71	24430870.91	NA	NA	NA	NA	NA	18626495.88	NA	NA	NA	26403595.8	NA	22683632.3	NA	NA	NA	NA	NA	NA
sp|P10810|CD14_MOUSE-VLSIAQAHSLJFSCEQVR-14,Carbamidomethyl[C];-5 4 0 2 1	26852415.91	31693381.31	10141260.54	35489301.2	16339284.4	33101104.74	14828518.73	33567667.62	27213011.63	23580151.2	15234784.06	21262197.35	17490984.61	11943717.4	9854477.49	23361259.9	NA	8481685.9	6340480.1	11011341.2	5263000.3	NA	1229711.78	9074334.4	9508289.7	19830437	14067282.03
sp|P10810|CD14_MOUSE-VLSIAQAHSLJFSCEQVR-14,Carbamidomethyl[C];-5 4 2 0 1	11944045.62	10840866.4	NA	23443948.31	8948663.25	9740570.42	8522804.13	7286670.6	8015386.7	NA	NA	NA	14631343.21	12263448.61	8451594.59	29231772	8366211.7	5262667.14	2428902.4	NA	NA	NA	NA	4716413.1	5741521.8	7938848.5	5692709.94
sp|P10810|CD14_MOUSE-VLSIAQAHSLJFSCEQVR-14,Carbamidomethyl[C];-6 4 0 1 2	35291820.42	68325320.31	NA	41695960.18	NA	36711573.48	NA	NA	29904303.7	45743800.4	NA	19251764.74	35033078.2	20984088.07	NA	NA	NA	26670362.9	17261507.3	NA	NA	NA	NA	NA	NA	NA	NA
sp|P10852|4F2_MOUSE-LMNAPLYLAEWQJITK-null-6 4 1 0 0	1821039.3	NA	NA	NA	3847381.2	NA	3768449.8	NA	NA	NA	NA	NA	NA	NA	NA	NA	NA	4324541.2	NA	NA	NA	NA	NA	NA	NA	NA	NA
sp|P11087|CO1A1_MOUSE-ASQJITYHCK-9,Carbamidomethyl[C];-6 2 0 0 0	60057028.98	61911773.92	6007632.247	88112351.75	33073867.12	6371287.6	5899224.96	48275832.44	43786869.35	71597407.29	59390776.49	28834958.16	42828358.28	2265218.272	NA	NA	3223438.748	NA	14951751.17	12020645.41	23335733.23	26204794.53	25676675.37	34559589.31	NA	8378731.72	6703982.152
sp|P11087|CO1A1_MOUSE-ASQJITYHCK-9,Carbamidomethyl[C];-8 2 0 0 0	42624720.72	NA	NA	66845771.45	75550321.6	6248073.13	NA	NA	NA	40926749.24	33365937.69	NA	50097282.63	NA	NA	NA	NA	NA	3860336.586	3936586.481	NA	NA	NA	NA	2775073.212	3805774.65	NA
sp|P11087|CO1A1_MOUSE-ASQJITYHCK-9,Carbamidomethyl[C];-9 2 0 0 0	24598928.66	25248372.36	23054738.24	15146140.52	54160787.66	14083368.48	NA	23053925.66	22088689.08	37896668.49	24550874.05	23601968.22	78595887.97	NA	25528703	NA	NA	10478860.56	8563719.81	8427992.583	10270244.72	15306227.71	NA	NA	5281851.802	7217416.434	8304274.625
sp|P11087|CO1A1_MOUSE-LMSTEASQJITYHCK-14,Carbamidomethyl[C];-6 2 0 0 0	10192331.97	NA	1944838.74	NA	NA	NA	NA	NA	NA	NA	NA	NA	NA	NA	NA	1236959.18	NA	NA	NA	NA	2633767.53	NA	NA	NA	NA	NA	NA
sp|P11087|CO1A1_MOUSE-LMSTEASQJITYHCK-14,Carbamidomethyl[C];-9 2 0 0 0	12850386.26	14061615	3531835.97	12399746.09	15095623.43	13207398.22	NA	8272485.01	NA	NA	NA	NA	NA	NA	NA	NA	NA	NA	NA	NA	NA	NA	NA	NA	256607.04	NA	692687.49
sp|P11247|PERM_MOUSE-ALMPFDSLHDDPCLLTJR-13,Carbamidomethyl[C];-7 2 0 0 0	1796312.34	3033581.05	2219656.62	2961899.36	NA	NA	NA	NA	NA	4928475.3	NA	NA	NA	NA	NA	NA	NA	NA	NA	2717920.8	NA	NA	NA	NA	NA	NA	NA
sp|P11247|PERM_MOUSE-ALMPFDSLHDDPCLLTJR-13,Carbamidomethyl[C];3,Oxidation[M];-6 2 0 0 0	987777.7	890180.97	NA	NA	NA	NA	NA	NA	NA	NA	NA	NA	NA	NA	NA	NA	NA	NA	2342162.19	1295064	671450.1	2216558.1	1141802.64	1060025.6	1537769.2	616324.7	NA
sp|P11247|PERM_MOUSE-JLTNQLGLLAINTR-null-6 2 0 0 0	6251662.78	5512502.54	5428770.07	NA	NA	1446808.44	NA	NA	NA	NA	NA	NA	2628135.15	NA	709327.64	NA	NA	NA	2012200.98	4444067.9	2581453.3	18860419.2	7728143.2	19221926.5	12252650.5	11721655	8088017.67
sp|P11276|FINC_MOUSE-DQCIVDDITYNVJDTFHK-3,Carbamidomethyl[C];-3 4 0 0 1	6877757.07	3225993.1	NA	NA	NA	6007316	3491876.78	4017151.75	4008743.75	NA	NA	NA	NA	NA	NA	NA	NA	NA	NA	NA	NA	NA	NA	NA	NA	NA	NA
sp|P11276|FINC_MOUSE-HEEGHMLJCTCFGQGR-9,Carbamidomethyl[C];11,Carbamidomethyl[C];-9 2 0 0 0	5279350.74	5204285.19	4207289.75	6940625.47	NA	12597609.34	2302150.2	2454430.9	1627862.56	NA	NA	NA	NA	NA	NA	791506.96	1502538.74	NA	10696002.54	8244837.81	6569295.76	NA	5781136	3358258.7	NA	NA	1507112.95
sp|P11276|FINC_MOUSE-JYTDCTSEGRR-5,Carbamidomethyl[C];-9 2 0 0 0	5374956.782	5706444.35	NA	7851241.24	NA	NA	NA	NA	NA	17042749.79	14072789.21	12395622.23	NA	NA	NA	NA	NA	NA	6475479.24	5816558.971	4442562.171	4616360.199	4695302.27	9062938.26	NA	NA	3998342.997
sp|P11438|LAMP1_MOUSE-AFJISPJDTSSGSCGINLVTLK-14,Carbamidomethyl[C];-10 6 0 0 1	5843006	NA	NA	NA	NA	1783494	NA	NA	NA	NA	NA	NA	NA	NA	NA	NA	2946698.3	5374503.8	NA	NA	NA	NA	NA	NA	NA	NA	NA
sp|P11438|LAMP1_MOUSE-AFJISPJDTSSGSCGINLVTLK-14,Carbamidomethyl[C];-3 3 0 0 1	5070443.39	NA	NA	NA	NA	NA	NA	NA	NA	NA	NA	NA	NA	9765505.64	NA	NA	NA	NA	NA	NA	NA	NA	NA	NA	NA	NA	NA
sp|P11438|LAMP1_MOUSE-AFJISPJDTSSGSCGINLVTLK-14,Carbamidomethyl[C];-3 7 0 0 4	390284.93	NA	NA	NA	2809552.74	NA	NA	NA	NA	NA	5101417.1	NA	NA	443816.85	NA	NA	NA	NA	NA	NA	NA	NA	NA	NA	NA	NA	NA
sp|P11438|LAMP1_MOUSE-AFJISPJDTSSGSCGINLVTLK-14,Carbamidomethyl[C];-4 3 0 0 0	5238691.93	5507925.63	NA	NA	NA	NA	NA	NA	NA	375907.8	NA	1098872.2	NA	NA	1800354.17	1219994	NA	NA	NA	NA	NA	NA	NA	NA	NA	137929.7	NA
sp|P11438|LAMP1_MOUSE-AFJISPJDTSSGSCGINLVTLK-14,Carbamidomethyl[C];-4 3 0 0 1	24118022.36	26740126.96	30201493.77	107164626.3	NA	112243909	33069030.29	4096952.79	40861243.39	NA	NA	NA	NA	NA	NA	NA	9994860.6	NA	15242860.6	74189230.8	12719897.2	10864382	4446843.57	17681519.7	19266431.74	14188852.1	9533845.34
sp|P11438|LAMP1_MOUSE-AFJISPJDTSSGSCGINLVTLK-14,Carbamidomethyl[C];-5 2 0 0 0	22358942.45	20334658.43	21595742.91	28253361.59	26859693.51	26614714.38	16210544.42	22312707.48	21387939.17	15827245.1	20601043.7	NA	NA	NA	13433420.88	NA	12343500.5	14248583.77	9057707.54	12579832.5	8660006	9793591.1	NA	12769116	10978489.7	11546793.3	6713382.69
sp|P11438|LAMP1_MOUSE-AFJISPJDTSSGSCGINLVTLK-14,Carbamidomethyl[C];-5 3 0 0 0	6978276.64	6917830.2	7493294.08	12137623.78	11715456.03	11088441.4	9692190.31	11594988.36	10615494.63	4930751	678895.6	NA	1029579.94	2443269.01	2224144.4	3117997.9	NA	NA	NA	3637185.4	275368.3	NA	NA	3116076.9	295015.1	3811664.18	457322.37
sp|P11438|LAMP1_MOUSE-AFJISPJDTSSGSCGINLVTLK-14,Carbamidomethyl[C];-5 3 0 1 0	600840.1	105344	NA	NA	2143500.4	NA	NA	620481.7	NA	1024851.2	NA	NA	617849.2	NA	NA	NA	896437.99	NA	NA	NA	NA	NA	NA	NA	NA	NA	NA
sp|P11438|LAMP1_MOUSE-AFJISPJDTSSGSCGINLVTLK-14,Carbamidomethyl[C];-5 4 0 0 1	18492798.92	19206427.51	22523935.08	29436124.38	28359385.47	20783812.04	25275585.08	34050576.21	32271975.7	15497090.56	17421816.74	20580856.9	16215853.9	17106211.89	24978064.45	15718696.74	15516034.17	17225590.75	5648290.5	8379763	3618223.4	NA	NA	5000763.8	NA	1724106.2	4485963.56
sp|P11438|LAMP1_MOUSE-AFJISPJDTSSGSCGINLVTLK-14,Carbamidomethyl[C];-5 4 0 1 1	12593353	9856382.9	6967266.3	19513906.51	NA	NA	22266281.1	NA	21762055.2	15263350.8	NA	7499317.8	NA	41552003.87	23382563.28	NA	13024720.6	21091956.6	NA	NA	NA	NA	NA	753418.7	NA	NA	NA
sp|P11438|LAMP1_MOUSE-AFJISPJDTSSGSCGINLVTLK-14,Carbamidomethyl[C];-5 5 0 0 1	9740399.33	10887566.44	NA	NA	17520252.02	15466101.62	NA	11409202.75	NA	NA	NA	20796612.22	9612154.27	13112152.73	6549079.82	NA	2391867.95	9513589.27	NA	NA	NA	NA	NA	NA	NA	NA	NA
sp|P11438|LAMP1_MOUSE-AFJISPJDTSSGSCGINLVTLK-14,Carbamidomethyl[C];-6 3 0 0 0	7862406.44	8984335.51	8539884.02	18397820.58	15018002.03	15210625.09	1757704.29	22935394.74	19563800.62	6508504.3	7374242.2	9945344.3	2391849.35	773437.42	NA	NA	NA	461863.15	199387.27	6064507	4096332.4	489461.5	1974726.58	3835762.6	207315.4	208268.8	1125775.8
sp|P11438|LAMP1_MOUSE-AFJISPJDTSSGSCGINLVTLK-14,Carbamidomethyl[C];-6 4 0 0 0	41556774.46	29796345.05	15319043.61	NA	NA	7026082.45	3188593.58	NA	5665555.69	1945487	24414829.4	247038	NA	2637540.48	10241641.23	NA	NA	2548242.4	NA	122882	NA	NA	NA	NA	NA	739195.4	NA
sp|P11438|LAMP1_MOUSE-AFJISPJDTSSGSCGINLVTLK-14,Carbamidomethyl[C];-6 4 1 0 0	6938043.6	6054303.8	NA	NA	NA	NA	NA	11141935.2	9461744.7	NA	NA	NA	NA	NA	NA	NA	NA	NA	NA	NA	NA	NA	NA	NA	NA	NA	NA
sp|P11438|LAMP1_MOUSE-AFJISPJDTSSGSCGINLVTLK-14,Carbamidomethyl[C];-6 4 2 0 3	434247.3	NA	NA	NA	NA	NA	NA	NA	NA	NA	NA	NA	NA	NA	NA	NA	NA	NA	NA	NA	NA	NA	NA	NA	NA	NA	NA
sp|P11438|LAMP1_MOUSE-AFJISPJDTSSGSCGINLVTLK-14,Carbamidomethyl[C];-6 5 0 0 0	126860.9	219800.4	5032712.48	16012702.23	4717150.82	546335.93	4268208.13	28364122.52	3790330.95	2807652.99	NA	7582147.23	3118229.76	2410254.9	572605.24	NA	1593583.24	2563299.85	NA	NA	NA	NA	NA	NA	NA	NA	191481.34
sp|P11438|LAMP1_MOUSE-AFJISPJDTSSGSCGINLVTLK-14,Carbamidomethyl[C];-6 5 0 0 1	162787086.8	192319898.1	200529533.2	365568302.2	323259013.2	290185376.6	181119388.9	267365532.4	246014818.6	247001472.7	216296788	240301125.5	121335419.3	172955430.4	159101808.8	178009992.9	213139517.8	167858261.4	128205272.9	197307492.5	152582087	111927969.4	52318842.88	198523547.2	145721206.2	140052712.5	79325736.3
sp|P11438|LAMP1_MOUSE-AFJISPJDTSSGSCGINLVTLK-14,Carbamidomethyl[C];-6 5 0 1 1	118446527	100937587	NA	158972961.3	112901020.3	117901340.6	40130671.3	149256332.6	127182317.2	160725692.6	236341711	212181424.5	140171129.1	222096081.1	151283114.6	183919783.6	158225376.1	241669266.5	96359111.7	100567300.3	49592331.6	73308658.6	54002876.27	48676409.3	60640511.6	71004054.8	49110677
sp|P11438|LAMP1_MOUSE-AFJISPJDTSSGSCGINLVTLK-14,Carbamidomethyl[C];-6 5 1 0 1	22377008	NA	49589385.99	68554405.11	87380795.8	107937344.1	67546188.3	74931890.2	85255178.2	NA	22934095.1	44355674.1	34105811.9	50402388.1	20596320.88	43987592.7	18829679.43	65238315.2	23190711	44134297.7	6521468.3	NA	NA	NA	NA	26702668.4	15694511.6
sp|P11438|LAMP1_MOUSE-AFJISPJDTSSGSCGINLVTLK-14,Carbamidomethyl[C];-7 4 0 0 1	5363100.3	NA	NA	3615296.7	5177068.6	5454129.1	6816891.3	4920072.9	5149928	4512759.9	7193227	6802739.9	11861712.37	13623161.9	13703400.1	8718130.1	8146907.3	NA	NA	NA	NA	NA	NA	830505.7	1755576.5	NA	NA
sp|P11438|LAMP1_MOUSE-AFJISPJDTSSGSCGINLVTLK-14,Carbamidomethyl[C];-7 4 0 1 0	145476.3	NA	NA	NA	NA	NA	NA	NA	NA	NA	NA	NA	NA	NA	NA	NA	NA	NA	NA	NA	NA	NA	NA	NA	NA	NA	NA
sp|P11438|LAMP1_MOUSE-AFJISPJDTSSGSCGINLVTLK-14,Carbamidomethyl[C];-7 5 0 0 1	177001417	194283033.6	201045358.3	295613286.7	255920915.4	236010859.3	170726847.4	218959193.3	205359164.3	195329875.7	156199741.8	185777472.9	101418016.4	102734442	84311329.27	150691194.4	108989359.1	143340612.2	139759473.6	165744073.9	136175944.5	97161869.68	15325729.6	134301674.7	103283121.6	98006023	70557971.28
sp|P11438|LAMP1_MOUSE-AFJISPJDTSSGSCGINLVTLK-14,Carbamidomethyl[C];-7 5 0 1 1	61744924.5	59597076.5	86638602.1	152408615.6	160643703.6	140819498.8	119084144.1	116727208.7	117879614.6	119346277	141582190.7	91467854.4	107505871.5	120790257.7	136316000	149214311.4	187298471	331652184.2	137539821.1	142146578.2	17512549.5	95272532.5	13624884.2	12720608.4	12132600.6	NA	14087993
sp|P11438|LAMP1_MOUSE-AFJISPJDTSSGSCGINLVTLK-14,Carbamidomethyl[C];-7 5 1 0 1	20393609.4	NA	13575417.9	NA	NA	NA	24828756.2	NA	51608412	NA	31824075.5	20227368.8	8499958.6	14315706.6	23113078.27	16233025.4	15907494.8	20109241.2	12271850.2	19011437.7	NA	11831399.8	NA	NA	NA	NA	NA
sp|P11438|LAMP1_MOUSE-AFJISPJDTSSGSCGINLVTLK-14,Carbamidomethyl[C];-7 6 0 0 1	27101883.45	29866564.24	29414375.4	45909350.13	45441528.12	42977996.9	NA	45490914.9	48423272.66	25496738.9	30632546.52	41252862.37	17915625.73	12012907.73	NA	47487372.83	11123577.39	27605140.65	22711539.87	40902007.4	14254811.21	9681536.2	3002421.11	18308077.2	11130592.5	15503786.5	2226427.1
sp|P11438|LAMP1_MOUSE-AFJISPJDTSSGSCGINLVTLK-14,Carbamidomethyl[C];-7 6 0 1 1	11467075.6	NA	NA	13469034.1	NA	10433939.5	12662473.9	14420012.1	20517239.4	NA	NA	NA	25725488.3	NA	27487118.66	40065596.6	NA	NA	NA	9306856.3	NA	NA	NA	NA	NA	NA	NA
sp|P11438|LAMP1_MOUSE-AFJISPJDTSSGSCGINLVTLK-14,Carbamidomethyl[C];-8 5 0 0 0	4209684.76	284029.2	NA	582250.64	389798.6	495823.41	1441690.65	160344.72	NA	957970.16	415668.45	NA	NA	10756319.46	8413753.86	NA	4759508.27	1013640.35	NA	NA	207583.77	412636.2	NA	NA	332178.9	NA	NA
sp|P11438|LAMP1_MOUSE-AFJISPJDTSSGSCGINLVTLK-14,Carbamidomethyl[C];-8 5 0 0 1	89165554.61	77969088.2	78855460.29	89546718	96807578.78	99825612.8	78156127.34	96660483.34	83637068.69	111029902.6	84594592.68	108422229.8	56419661.88	120851554.5	76189406.45	141379857.8	82244997.41	79389605	49135608.2	75500847.86	50784092.96	27479901	17845929.58	52149149	39553697.9	39599478.9	21304263.45
sp|P11438|LAMP1_MOUSE-AFJISPJDTSSGSCGINLVTLK-14,Carbamidomethyl[C];-8 5 0 1 1	27583427.9	35640023.7	NA	8929851.6	41283869.97	41858176.4	48154891.5	50582603.9	52660072.2	31102092.3	37327960.2	74242108.1	21326057.8	19189256.2	61463361.08	50030960	56290204.95	NA	33691938	40004159.7	21311645.4	28935398.5	NA	35114676.8	19954176.8	NA	61226013.1
sp|P11438|LAMP1_MOUSE-AFJISPJDTSSGSCGINLVTLK-14,Carbamidomethyl[C];-8 5 1 0 0	32587974.7	57760621.8	NA	NA	126328696.9	25646926	88417604.1	107056183.2	NA	NA	NA	NA	101341454.9	NA	53990556	NA	NA	NA	NA	NA	NA	NA	NA	NA	NA	NA	NA
sp|P11438|LAMP1_MOUSE-AFJISPJDTSSGSCGINLVTLK-14,Carbamidomethyl[C];-8 6 0 0 2	75250565.2	NA	NA	NA	NA	61902254	81477382.8	78853156.5	82153636.1	NA	NA	NA	49422454.4	NA	83709750.12	NA	NA	NA	NA	NA	NA	NA	NA	NA	NA	NA	NA
sp|P11438|LAMP1_MOUSE-AFJISPJDTSSGSCGINLVTLK-14,Carbamidomethyl[C];-8 6 0 1 1	50591531.3	NA	NA	9588697.8	NA	6149340.1	NA	NA	19615920.5	NA	NA	NA	NA	22417151.71	26853277.6	NA	29713337.49	49961969.6	NA	NA	NA	NA	NA	NA	NA	NA	NA
sp|P11438|LAMP1_MOUSE-AFJISPJDTSSGSCGINLVTLK-14,Carbamidomethyl[C];-9 2 0 0 0	4369844.89	5597889.07	4935490.13	NA	5941305.8	4243010.7	NA	NA	3486737.41	8032560.39	NA	6791575.1	4119452.59	NA	653769.95	NA	NA	4114953.56	2345902.7	930280.3	1925495.8	NA	1453204.97	1324513	NA	NA	NA
sp|P11438|LAMP1_MOUSE-AFJISPJDTSSGSCGINLVTLK-14,Carbamidomethyl[C];-9 6 0 1 0	245972	NA	NA	NA	NA	NA	NA	NA	NA	NA	NA	NA	NA	NA	NA	NA	NA	NA	NA	NA	NA	NA	NA	NA	NA	NA	NA
sp|P11438|LAMP1_MOUSE-DATIQAYLSSGJFSK-null-3 4 0 2 0	84109.09	NA	NA	NA	NA	NA	NA	NA	NA	NA	NA	NA	NA	NA	NA	NA	NA	NA	NA	NA	NA	NA	NA	NA	NA	NA	NA
sp|P11438|LAMP1_MOUSE-DATIQAYLSSGJFSK-null-5 4 1 0 0	7204203.71	NA	NA	NA	NA	NA	5132210	NA	NA	NA	NA	NA	NA	NA	NA	NA	NA	NA	NA	NA	NA	NA	NA	NA	NA	NA	NA
sp|P11438|LAMP1_MOUSE-GYLLTLJFTK-null-3 4 2 0 0	830385.83	1091834.4	NA	NA	NA	NA	NA	NA	NA	NA	NA	NA	NA	NA	NA	NA	NA	NA	NA	NA	NA	NA	NA	NA	NA	NA	NA
sp|P11438|LAMP1_MOUSE-GYLLTLJFTK-null-4 3 0 2 0	17969473.4	NA	NA	NA	NA	NA	NA	NA	NA	NA	NA	NA	NA	NA	NA	NA	NA	NA	NA	NA	NA	NA	NA	NA	NA	NA	NA
sp|P11438|LAMP1_MOUSE-GYLLTLJFTK-null-5 3 0 0 0	14033255.61	28510792.97	31597608.17	41805849.46	47004916.4	53311535.1	8169668.69	23613921.76	28290721.74	18638491	NA	NA	50794055.69	19545188.14	27594381.9	16841768.4	NA	NA	27630415.21	71609964.1	56044745	25085497.3	20898497.82	58770510	33347627.7	44157212.1	14815736.67
sp|P11438|LAMP1_MOUSE-GYLLTLJFTK-null-5 3 0 1 0	106595686.3	115076987.6	110940835.5	63637335	73212589.51	66848965.93	61418297.16	56412376.8	35409708.5	59070512.9	77805235.2	87540362.8	349130385.1	245873681.9	265360641.1	157919525.6	111332009.5	110147984.3	123840993.6	164893240	105024498.4	121315704	67021204.21	129149134.7	98100017.2	120791371	75402143.1
sp|P11438|LAMP1_MOUSE-GYLLTLJFTK-null-5 3 1 0 0	19587598.09	33983507.3	14188077	12447397.07	12329446	7260348.4	10966730.99	11336836.6	11919736.6	15170198.1	22139416.1	21865420.7	183860510.5	94660060.9	81455014.9	66358319.54	25712075.73	30678190.8	64342906.2	66657827.3	53096885.7	63348012.5	27521401.7	52456687.7	28780462.9	46346801.1	40639159.4
sp|P11438|LAMP1_MOUSE-GYLLTLJFTK-null-5 4 0 0 0	19734298.28	33123476.58	42768012.63	71715794.48	68766380.46	87673111.08	15745853.96	40547992.29	38571186.37	15392677.2	NA	NA	13766739.34	2652337.21	NA	14723560.73	NA	NA	7675827.19	20277947	18361561.87	7108216.1	NA	21805357	NA	NA	4000685.09
sp|P11438|LAMP1_MOUSE-GYLLTLJFTK-null-5 4 0 1 0	118750752.1	127779704.2	90917537.7	122576460.8	121452928.6	121106451.1	114059011.5	117514415.8	111617506.1	87612236.5	192067286.2	182102095.3	161813450.5	142163321.4	66140651.48	173531095.2	79629707.31	66457884.03	34583747.3	51812397.9	33408267.7	40499333.2	14653903.87	29517667.7	35235368.9	28224823.7	25767268.1
sp|P11438|LAMP1_MOUSE-GYLLTLJFTK-null-5 4 0 1 1	2595642.3	NA	NA	NA	NA	NA	NA	NA	NA	NA	NA	NA	NA	NA	NA	NA	NA	NA	NA	NA	NA	NA	NA	NA	NA	NA	NA
sp|P11438|LAMP1_MOUSE-GYLLTLJFTK-null-5 4 0 2 0	12157127.73	NA	10709368.23	NA	NA	NA	1908512.5	NA	NA	NA	NA	NA	NA	NA	NA	NA	NA	NA	NA	NA	NA	NA	NA	NA	NA	NA	NA
sp|P11438|LAMP1_MOUSE-GYLLTLJFTK-null-5 4 1 0 0	69810029.4	81152061	70813265.9	85500632.7	100519563.5	25209770.1	34594040.62	29375426.3	27697948.6	10226561.2	121368853.5	153221018.5	97441231.8	5983927.66	93209730.59	110662610.8	84065151	74167693.37	9031057.7	12683762	8917289.7	8802297.5	6897416.75	9786429.8	11706898.7	8859457.6	8866069.3
sp|P11438|LAMP1_MOUSE-GYLLTLJFTK-null-6 3 0 0 0	116392707.7	155666915	211212052.9	410152846.2	446385069.7	436444404.8	113472083.2	243098111.5	259367407.6	119771914.5	53753495.94	43923298.8	104052057.8	51383436.99	40872373.2	110487411.8	20284131.82	25040863.93	47179118.32	97832772.3	94183599.17	48724491.7	25381381.06	139075964.7	61681335.8	84989587.4	30128944.34
sp|P11438|LAMP1_MOUSE-GYLLTLJFTK-null-6 3 0 1 0	520331331.8	579424670.7	501792283.8	542788613.5	556865769.9	458290738.5	553182160.4	479953251.7	440961351.4	363625829.6	836307260	753134800.3	736810524.6	507146772.5	394491564.6	816990797.5	402514142.4	480781630.6	159943165.9	263054174.4	169867987	188453451.3	120096004.3	202468062	190619125.5	153108970.9	125610203.9
sp|P11438|LAMP1_MOUSE-GYLLTLJFTK-null-6 3 0 1 1	8334795	NA	NA	NA	NA	NA	NA	NA	NA	16482235.8	11634077.7	17039790.2	21499520.6	11081918.53	6492177.35	18234354.5	8269612.73	NA	NA	NA	NA	NA	NA	NA	NA	NA	NA
sp|P11438|LAMP1_MOUSE-GYLLTLJFTK-null-6 3 1 0 0	303475690.7	325344918.6	300182294.1	348437349.3	369923629.9	326791431.3	337483410.5	314783942.6	299610479.5	195413217.6	397826304	448741239.5	410792243.6	207907708.2	219670758.4	485771881	227223881	286620427.4	122755584.2	135974585.9	81583750.3	114779941	50170573.73	128815216.9	113439675.9	104509422.5	70700609.6
sp|P11438|LAMP1_MOUSE-GYLLTLJFTK-null-7 2 0 0 0	197555232.7	213528845.7	216718859.7	160643163.3	139944241.4	127028824	96349875.13	130583329.6	113626531.9	248778847	121657190.5	104650065.5	353320161.3	151149753.9	136254364.4	215582367.4	86944028.95	83465335.34	129772438.5	211333049.1	164638165.1	173663371.5	97354506.67	252242125	201669092.3	235752755.8	103244696.7
sp|P11438|LAMP1_MOUSE-GYLLTLJFTK-null-7 3 0 0 0	50211010.26	63652797.87	72060999.47	105872322.2	102825198	113807266.1	34455251.18	63499449.23	61192292.95	55224410.75	NA	NA	28724036.8	8636291.14	6842646.411	31515931.03	11962309.14	6203704.2	5687402.81	22335574.1	19504767.6	1745702.5	NA	30583188.3	NA	516595	302733.5
sp|P11438|LAMP1_MOUSE-GYLLTLJFTK-null-8 2 0 0 0	167734086.7	150948015.5	149929166.7	211588470.8	190773483.3	210538561.4	89596442.69	143047877.8	143429358.1	342829121.5	136192069.3	134166383.9	120980590.7	31974901.14	34399832.78	219702918.2	47542611.17	51812000.49	31265010	47637378.1	31149852.1	40945039.87	18389004.77	58937840.6	39135397.21	48633251.7	17092641.37
sp|P11438|LAMP1_MOUSE-GYLLTLJFTK-null-9 2 0 0 0	13923491.45	20704045.25	10712756.55	20733599.11	12314748.31	12821519.96	6369987.28	7679065.37	7443859.8	27171921.3	9649166.59	8906614.47	9394165.58	NA	NA	15397298.85	1196392.57	NA	NA	NA	NA	1280232.3	216792.17	NA	NA	NA	NA
sp|P11438|LAMP1_MOUSE-JVTVVLR-null-5 4 0 1 1	59014515.8	62651501.46	58132248.71	143969317	146818899.4	173194026.2	98472933.92	118123072.6	134235683.2	100103444.8	108445647.6	80892953.05	20832768.98	NA	36698805.01	NA	33241088.12	18783360.13	NA	NA	NA	NA	NA	NA	NA	NA	NA
sp|P11438|LAMP1_MOUSE-JVTVVLR-null-5 4 0 2 0	41728510.4	42318757.15	36277360.44	47963761.46	46221214.74	25872055.5	24038397.34	24883520.23	36576766.95	71631000.28	67277541.24	60752199.4	23303052.03	NA	30930058.93	54829767.01	34402118.64	15357202.15	NA	17332465.7	16654604.95	NA	NA	NA	NA	NA	NA
sp|P11438|LAMP1_MOUSE-JVTVVLR-null-5 4 0 2 1	104909228.1	93650875.34	79951416.39	61425708.55	66118255.85	NA	106388040	NA	109846172.7	208505955.5	108347108.2	188696011.9	NA	46667868.65	101786995.4	186069942.7	117034655.3	88375768.2	NA	NA	NA	NA	NA	NA	NA	36510678.19	32120362.11
sp|P11438|LAMP1_MOUSE-JVTVVLR-null-5 4 1 0 0	10863099.38	NA	17550184.29	23407607.6	47125656.59	44635341.67	32070377.13	33600690.76	35651332.61	NA	NA	NA	NA	NA	NA	NA	NA	NA	NA	NA	NA	NA	NA	NA	NA	NA	NA
sp|P11438|LAMP1_MOUSE-JVTVVLR-null-5 4 1 1 0	20038211.9	NA	19857229.77	NA	45420355.08	NA	48262820.92	NA	46341041.98	NA	NA	57485574.29	NA	NA	NA	NA	NA	NA	NA	NA	NA	NA	NA	NA	NA	NA	NA
sp|P11438|LAMP1_MOUSE-JVTVVLR-null-5 4 1 1 1	46110073.99	56179181.94	43712482.54	56771913.95	56836710.55	40168485.87	70352530.87	49685899.06	79179993.3	NA	67124277.16	76847420.07	25562615.08	NA	31974891.45	48880863.71	40859282.27	NA	NA	NA	NA	NA	NA	NA	NA	NA	NA
sp|P11438|LAMP1_MOUSE-JVTVVLR-null-5 4 2 0 0	15950152.18	NA	10411288.64	20078385.6	22698535.83	11896286.69	20974194.49	NA	21207244.21	NA	19873096.95	NA	NA	NA	NA	NA	NA	NA	NA	NA	NA	NA	NA	NA	NA	NA	NA
sp|P11438|LAMP1_MOUSE-JVTVVLR-null-6 4 0 1 0	39393330.51	39668065.04	30162294.92	41901861.19	68805502.52	25411553.25	37433180.11	65051387.47	54801075.49	79045626.54	83020379.46	31643890.42	NA	17600177.92	NA	14184207.94	15553535.51	12830571.62	12393299.04	10769387.59	NA	NA	12071566.13	18637266.1	NA	NA	NA
sp|P11438|LAMP1_MOUSE-JVTVVLR-null-6 4 1 0 0	57617290.65	NA	NA	111275110.6	134512261.2	140948781.4	93418107.43	108210329.7	112648046.2	NA	NA	NA	NA	NA	NA	NA	NA	NA	NA	NA	NA	NA	NA	NA	NA	NA	26923465.37
sp|P11438|LAMP1_MOUSE-JVTVVLR-null-6 4 1 0 1	11738872.6	NA	10921081.22	13978903.8	18829369.92	NA	NA	14949033.18	NA	NA	NA	NA	NA	NA	13924560.66	NA	NA	NA	NA	NA	NA	NA	NA	NA	NA	NA	NA
sp|P11438|LAMP1_MOUSE-JVTVVLR-null-6 4 1 0 2	74231077.98	NA	62947706.9	79872683.01	NA	NA	85927259.76	69820887.56	93260509.65	NA	100559039.4	NA	37007972.86	NA	NA	NA	NA	NA	NA	NA	NA	NA	NA	NA	NA	NA	NA
sp|P11438|LAMP1_MOUSE-JVTVVLR-null-6 5 0 1 0	37860019.29	39498679.37	39448828.83	55414789.58	61465768.58	64887739.38	39179520.56	54931816.11	46039687.07	60575193.52	NA	40024394.44	14672318.8	24722779.65	18974642.29	NA	16725705.24	7143734.5	NA	13930903.91	12053981.2	17479926.12	15934565.42	25094027.4	17919923.12	27718999.22	NA
sp|P11438|LAMP1_MOUSE-JVTVVLR-null-6 5 1 0 0	38949257.61	27424827.56	42888121.1	35284038.42	64021328.25	39606118.12	31043354.88	53506964.01	31794772.33	NA	NA	NA	NA	NA	NA	NA	NA	NA	NA	NA	NA	NA	NA	NA	NA	NA	NA
sp|P11438|LAMP1_MOUSE-JVTVVLR-null-7 5 0 1 0	65283164.1	77775573.65	70440388.92	118193907.3	149055739.6	51937895.96	109519712.6	108828404.3	138680944.3	134533704.4	138067118	93611835.34	29284294.95	NA	44920342.01	NA	NA	11514634.85	57763658.97	58559407.41	NA	55860874.36	NA	75975971.96	NA	NA	NA
sp|P11438|LAMP1_MOUSE-JVTVVLR-null-7 5 0 1 1	78623448.96	80889471.34	NA	129155511.2	NA	76176619.01	NA	NA	NA	NA	NA	NA	NA	NA	NA	NA	NA	NA	NA	NA	NA	NA	NA	NA	NA	38880740	NA
sp|P11438|LAMP1_MOUSE-JVTVVLR-null-7 5 1 1 0	61040504.63	59007135.95	32292259.09	37536083.23	105038091.5	77139814.2	27327158.63	35391399.17	29438419.59	113043325.8	116246269.4	118289005.3	42764292.1	28518934.69	NA	59908141.4	21229379.99	24789331.9	NA	NA	NA	NA	NA	NA	NA	NA	NA
sp|P11438|LAMP1_MOUSE-JVTVVLR-null-8 5 0 1 0	75041976.86	10329835.74	67415646.39	164319292.8	122809176.7	171979312.5	197661329.6	117726584.7	10785267.65	27179416.67	297054856.2	NA	NA	NA	NA	NA	NA	NA	NA	NA	134747202.3	190986710.8	NA	NA	NA	NA	NA
sp|P11438|LAMP1_MOUSE-JVTVVLR-null-8 5 1 0 0	66711348.35	75093677.34	54241022.46	NA	NA	NA	106171760.6	76825750.97	82834178.05	NA	NA	NA	NA	NA	NA	NA	NA	NA	NA	NA	NA	NA	NA	NA	NA	NA	NA
sp|P11438|LAMP1_MOUSE-JVTVVLR-null-9 2 0 0 0	43014953.27	44858956.97	36885004.5	41992418.16	46720795.5	39186348	26000431.47	23345009.8	22611154.5	59844808.5	88998930.08	58120270.9	16332967.77	29512033.3	24163215.84	22246387.02	19831727.01	11242666.92	8657797.2	7796751.1	6996141.32	16189454.2	16007074.5	25038204.21	10838855.25	14570275.56	12474106.85
sp|P11438|LAMP1_MOUSE-YSVQHMYFTYJLSDTEHFPNAISK-6,Oxidation[M];-6 2 0 0 0	813485.35	NA	NA	4746618.04	NA	NA	NA	NA	NA	NA	NA	NA	NA	NA	NA	NA	NA	NA	NA	NA	NA	NA	NA	NA	NA	NA	NA
sp|P11438|LAMP1_MOUSE-YSVQHMYFTYJLSDTEHFPNAISK-null-4 3 0 0 0	1648680.04	NA	NA	NA	NA	NA	NA	NA	NA	NA	NA	NA	NA	NA	NA	NA	317513	411061.62	NA	NA	NA	NA	NA	NA	NA	NA	NA
sp|P11438|LAMP1_MOUSE-YSVQHMYFTYJLSDTEHFPNAISK-null-4 3 0 1 0	4862097.9	5025190.7	NA	8205704.8	5006535.1	4121994.8	NA	NA	4854289.8	4490132	9230038.3	8864217.9	4959608.25	NA	NA	5094648.5	1645389.99	6051833.2	NA	NA	NA	NA	1307644.4	NA	NA	NA	NA
sp|P11438|LAMP1_MOUSE-YSVQHMYFTYJLSDTEHFPNAISK-null-4 3 1 0 0	7933202.14	7140740.9	9467891.5	11588671.9	10907350.9	NA	NA	11277623.6	NA	NA	13103766.1	NA	6680176.18	NA	NA	NA	NA	NA	5605519.8	5095718.7	1361332	2646248.6	1963262.07	4467209.8	NA	NA	NA
sp|P11438|LAMP1_MOUSE-YSVQHMYFTYJLSDTEHFPNAISK-null-5 4 0 2 0	3330095.2	4710597.3	6002164.3	4858483.9	6879275.8	NA	NA	7229785.9	7356513.9	NA	NA	9309853.9	6040328.4	6214404.09	6518881.84	4254203.5	NA	NA	NA	NA	NA	NA	NA	NA	NA	NA	NA
sp|P11438|LAMP1_MOUSE-YSVQHMYFTYJLSDTEHFPNAISK-null-5 5 0 1 0	2224389.9	NA	NA	2967151.9	NA	NA	NA	NA	NA	NA	NA	NA	NA	NA	NA	NA	NA	NA	NA	NA	NA	NA	NA	NA	NA	NA	NA
sp|P11438|LAMP1_MOUSE-YSVQHMYFTYJLSDTEHFPNAISK-null-6 2 0 0 0	27101180.72	20315020.75	18841490.18	30799408.35	17547439.3	19860482.9	18955737.28	24010726.5	20462972.3	9290237.7	6869241.3	NA	11465919.5	NA	NA	23278408.5	33331912.57	11130616.63	6474065.5	12645838.3	8631321	8104171.8	2911861.83	11953872.2	8743327.5	11210819.4	9779011.8
sp|P11438|LAMP1_MOUSE-YSVQHMYFTYJLSDTEHFPNAISK-null-6 4 0 0 0	1390192.2	NA	NA	588644.6	NA	NA	3310272.3	3852312.3	3505318.4	NA	NA	NA	NA	NA	NA	NA	NA	NA	NA	NA	NA	NA	NA	NA	NA	NA	NA
sp|P11438|LAMP1_MOUSE-YSVQHMYFTYJLSDTEHFPNAISK-null-6 4 0 1 1	9858384.5	NA	15506264.44	NA	13133444.3	NA	NA	19421492.4	NA	NA	NA	NA	13121731.5	14764757.8	NA	17118830.2	NA	NA	NA	NA	NA	NA	NA	NA	NA	NA	NA
sp|P11438|LAMP1_MOUSE-YSVQHMYFTYJLSDTEHFPNAISK-null-6 5 0 0 1	9680125.34	NA	NA	10781832.3	NA	NA	NA	NA	NA	NA	NA	NA	NA	NA	NA	NA	NA	NA	NA	NA	NA	NA	NA	NA	NA	NA	NA
sp|P11438|LAMP1_MOUSE-YSVQHMYFTYJLSDTEHFPNAISK-null-6 5 0 1 0	18190575	NA	26470682.2	22285817.1	24068725.3	24652241.9	20222540.3	24338561.3	23725405.3	20565870.8	33959687.7	37189962.9	23939112.3	24345917.4	16993667.96	29703527.9	17554884.4	24518239.1	NA	13522468.8	15532492	NA	6869223.8	NA	4539132.6	9364072.1	8416360.8
sp|P11438|LAMP1_MOUSE-YSVQHMYFTYJLSDTEHFPNAISK-null-6 5 0 2 0	13843615.61	11847257.7	20822093	16508976.6	25085111.2	27773413.2	25582576.5	26933336.7	21676699.4	22962715.9	51665814.3	51222412.7	31999197.3	46508007.7	30911914.3	NA	NA	37593727.3	14898118.3	16800555.2	15208580.7	8709359.8	4606586.8	10753232.1	9930561.5	11173356.6	NA
sp|P11438|LAMP1_MOUSE-YSVQHMYFTYJLSDTEHFPNAISK-null-6 5 1 0 0	17962491.9	20273457.3	19795188.4	21792415.3	24187646.3	30208517.8	20240675.5	21699509.2	23127081.6	12106653.6	19525226.1	18003436.5	19846292	18580951.82	5487002.45	19207670	NA	25328689.3	NA	11930744.8	13236926.7	5909897.3	NA	NA	NA	539322.6	NA
sp|P11438|LAMP1_MOUSE-YSVQHMYFTYJLSDTEHFPNAISK-null-6 5 1 1 0	9409341.9	10200559.8	NA	16897497.1	NA	26608502.1	NA	18524167.7	21168973.3	14594065.1	28967728.5	30775826.8	23411268.5	28331753.01	22891303.22	28522733.4	20160255.5	NA	NA	NA	9041608.8	5610853.9	NA	NA	NA	6304666.6	NA
sp|P11438|LAMP1_MOUSE-YSVQHMYFTYJLSDTEHFPNAISK-null-6 5 1 2 0	11140836.8	12955303.2	11833923	NA	NA	19269272.4	NA	17352230.2	17735503.9	NA	42070191.4	32474148.7	24427933.2	17318247.4	NA	NA	NA	26141728.7	18994337.9	NA	NA	NA	6987003.2	NA	9552713.3	NA	NA
sp|P11438|LAMP1_MOUSE-YSVQHMYFTYJLSDTEHFPNAISK-null-6 5 2 0 0	6290118.5	NA	NA	10492838.5	NA	13068885.7	NA	13833970.9	14363969.4	NA	NA	15932715.9	10736607.4	11168662.01	9798839.65	NA	10991941.33	NA	NA	NA	NA	NA	NA	NA	NA	NA	NA
sp|P11438|LAMP1_MOUSE-YSVQHMYFTYJLSDTEHFPNAISK-null-7 5 0 1 1	31451838.9	41351828.9	57588949.3	54781710.7	NA	NA	NA	77737104.1	NA	77255771.2	142945370.9	131953383.8	85465198.1	NA	83538854.34	NA	NA	91046570.4	39920885.3	40918970.9	NA	24513748.5	NA	28767772.4	NA	29981006.9	NA
sp|P11609|CD1D1_MOUSE-WSJDSATISFTKPWSQGK-null-5 2 0 0 0	15881403.78	18090001.44	NA	NA	NA	NA	NA	NA	NA	NA	NA	NA	NA	NA	NA	NA	NA	NA	NA	NA	NA	NA	NA	NA	NA	9904834.5	10256131.6
sp|P11609|CD1D1_MOUSE-WSJDSATISFTKPWSQGK-null-6 2 0 0 0	3940482.49	NA	NA	NA	NA	NA	NA	NA	NA	NA	NA	NA	NA	NA	NA	NA	NA	NA	NA	4509336.8	NA	NA	NA	4228665.6	NA	NA	NA
sp|P11688|ITA5_MOUSE-DKLSPIHIALJFSLDPK-null-7 2 0 0 0	1808962.37	NA	NA	NA	NA	NA	NA	NA	NA	NA	NA	NA	NA	NA	NA	NA	NA	NA	NA	NA	NA	NA	NA	NA	NA	NA	NA
sp|P11688|ITA5_MOUSE-DKLSPIHIALJFSLDPK-null-8 2 0 0 0	2181540.8	NA	NA	NA	4261789.4	NA	2225760.5	NA	2631179.8	NA	NA	NA	NA	NA	NA	NA	NA	NA	NA	NA	NA	NA	NA	NA	NA	NA	NA
sp|P11688|ITA5_MOUSE-LSPIHIALJFSLDPK-null-7 2 0 0 0	8026701.9	NA	NA	3897714.8	5575895.7	NA	NA	3202213.1	NA	5679993.8	NA	NA	17280760.5	8721942.08	4861520.05	2749362.2	NA	3534315.4	9685995.8	35867379.3	15468618.6	21878496.7	4515284.8	15861806.7	19127513.1	16506665.9	9612704.5
sp|P11688|ITA5_MOUSE-LSPIHIALJFSLDPK-null-8 2 0 0 0	35185293.54	14161652.62	12716880.53	29022437.7	33002469.27	24942087.7	24892043.3	29037434	26115624.3	43702980.3	NA	NA	23469708.8	NA	NA	NA	NA	NA	11207368.9	31620869.4	23325170.6	29566709.3	11184768.54	15031425.5	23413256.4	20327215.5	5291101
sp|P11688|ITA5_MOUSE-LSPIHIALJFSLDPK-null-9 2 0 0 0	11266948.83	1864320.5	NA	11930187.6	10610784.1	8461773.8	8073382.1	10413871.8	9505802.3	NA	NA	NA	9891084.1	NA	NA	7910084.1	NA	7120100	1214511.4	8741411.3	4596993.2	7025290	667945.6	3754289.6	NA	6537645.5	NA
sp|P11688|ITA5_MOUSE-NALJLTFHAQNLGEGGAYEAELR-null-6 2 0 0 0	17687896.47	3737653.58	NA	26740523.14	20949893	17063424.33	15627229.1	3174041.08	20939656.03	55462046.72	19584643.48	NA	23157119.92	4808612.14	NA	40628288.52	273634.97	1475130.36	8881932.25	6950279.7	13064589.2	6043352.3	NA	2414285.1	2451358.3	6315090.9	829134.86
sp|P11688|ITA5_MOUSE-NALJLTFHAQNLGEGGAYEAELR-null-7 2 0 0 0	14251208.97	2352940.04	4967045.51	24879102.66	20328401.87	17993243.5	13381073.87	18754222.1	25113970.22	53448953.73	12173216.62	NA	24513318.61	82854.2	NA	48290459.75	2138928.12	2647483.08	10946735.72	4020976.9	4263479.7	5159167.3	1417404.48	3597978.5	370891.7	2831648.2	NA
sp|P11835|ITB2_MOUSE-DJHTSCAECLK-6,Carbamidomethyl[C];9,Carbamidomethyl[C];-10 2 0 0 0	50424349.42	49339529.89	47922304.29	62550944.31	66456806.77	63194383.17	47200207.36	45258633.66	43196219.32	44409236.2	29376300.25	23656266.26	15549137.74	7334341.2	5941084.942	3344335.808	8153892.333	5647718.32	46771797.41	44980836.07	33307321.7	44038961.98	41747542.23	63837083.97	33392533.92	43133980.54	34146613.29
sp|P11835|ITB2_MOUSE-DJHTSCAECLK-6,Carbamidomethyl[C];9,Carbamidomethyl[C];-5 2 0 0 0	9275442.82	9991784.92	10328070.04	NA	10232702.65	7254593.27	6649493.977	4797021.734	5693547.139	5156446.41	5923618.842	5630993.147	3801433.3	3259781.789	2575340.803	NA	NA	NA	10132721.25	NA	NA	NA	14439230.16	NA	NA	9408944.834	4336785.399
sp|P11835|ITB2_MOUSE-DJHTSCAECLK-6,Carbamidomethyl[C];9,Carbamidomethyl[C];-6 2 0 0 0	24414168.86	28512408.11	23440235.4	26681545.65	25344664.24	21474872.8	19570598.45	18985952.69	19765808.04	22043649.82	15329789.85	12749799.62	30057563.44	13202547.44	13115257.7	7954431.034	18892879.38	14132796.55	15454543.01	15052263.61	11424593.19	14183633.65	12942423.02	20375409.05	8962697.267	14973028.71	8348884.6
sp|P11835|ITB2_MOUSE-DJHTSCAECLK-6,Carbamidomethyl[C];9,Carbamidomethyl[C];-7 2 0 0 0	119189078.7	126296603.6	119411131.2	157708523.6	169228637.5	150891060.2	102290835.5	132555731.7	123807975.6	92441723.93	74099127.31	56095646.74	142196642.1	67907220.2	68697614.87	40362213.23	87317241.5	68964998.44	83364854.14	99145614.55	82586517.66	87245227.93	72447108.66	107212886.9	56290518.4	107563551.6	75488169.36
sp|P11835|ITB2_MOUSE-DJHTSCAECLK-6,Carbamidomethyl[C];9,Carbamidomethyl[C];-8 2 0 0 0	862959822	918442126.8	854163888.9	1057561030	1137064964	1077043413	931791276.3	905296896.6	873189757.9	701473847.4	579715770.3	449667998	1114948170	553715986.2	513488313.6	214558230.7	634403150.2	465810001.7	671541399.1	647980830.8	588532622.7	636580919	654299888	881882189.3	565086725.3	671053279.6	495560254.8
sp|P11835|ITB2_MOUSE-DJHTSCAECLK-6,Carbamidomethyl[C];9,Carbamidomethyl[C];-9 2 0 0 0	1806200314	1873460039	1715209741	2142273269	2785123994	2741870342	2283039969	2247539146	2212314167	1802491085	1455217472	1114537603	2807353496	1368504540	1268810391	490427609.7	1477227987	1037910971	1670648199	1519517861	1296619912	1382255136	1317191241	2168382088	1324359558	1633504869	1193682113
sp|P11835|ITB2_MOUSE-DJHTSCAECLKFDK-6,Carbamidomethyl[C];9,Carbamidomethyl[C];-9 2 0 0 0	10877051.2	9831758.52	4723262.35	16690497.44	18815606.6	9658375.14	23165113.5	22554259.86	23782290.85	NA	NA	NA	2642891.913	4108726.9	6056810.38	5252063.76	4272580.49	2698564.3	111439633.2	105183928.6	88983074.49	89129837.58	87097612.01	131754724.8	107515809.2	113635071.2	100338614.1
sp|P11835|ITB2_MOUSE-DJSSIVCSGLGDCICGQCVCHTSDVPNK-7,Carbamidomethyl[C];13,Carbamidomethyl[C];15,Carbamidomethyl[C];18,Carbamidomethyl[C];20,Carbamidomethyl[C];-7 2 0 0 0	4585436.42	NA	NA	7505835	NA	10548651.2	6959778.8	17359829.32	NA	NA	2474170	NA	7040125.46	4807141.06	3270745.38	11596642.65	3746721.95	3147207.47	NA	NA	NA	NA	NA	NA	NA	NA	NA
sp|P11835|ITB2_MOUSE-DJSSIVCSGLGDCICGQCVCHTSDVPNK-7,Carbamidomethyl[C];13,Carbamidomethyl[C];15,Carbamidomethyl[C];18,Carbamidomethyl[C];20,Carbamidomethyl[C];-8 2 0 0 0	26335998.49	25411286.64	24639595.41	25833825.98	29338181	25809385.8	25180730.22	27367787.43	30650003.15	5795292.1	9771361.8	6411606.2	20298834.02	16012924.31	13994651.39	35992703.35	12923896.1	6995835.386	5081696.7	374118.1	4849255.6	NA	NA	NA	2943239.5	18560798.2	NA
sp|P11835|ITB2_MOUSE-DJSSIVCSGLGDCICGQCVCHTSDVPNK-7,Carbamidomethyl[C];13,Carbamidomethyl[C];15,Carbamidomethyl[C];18,Carbamidomethyl[C];20,Carbamidomethyl[C];-9 2 0 0 0	3795763.65	NA	NA	NA	NA	NA	NA	NA	NA	NA	NA	NA	NA	NA	NA	2031637.1	NA	NA	NA	NA	NA	NA	NA	NA	NA	NA	NA
sp|P11835|ITB2_MOUSE-FDKGPFEKJCSVQCAGMTLQTIPLK-10,Carbamidomethyl[C];14,Carbamidomethyl[C];-8 2 0 0 0	43694589.16	40472690	36258542.45	48312628.01	57481845	51060657.48	55831181.47	73968315.16	65438681.1	14545166	14514055.59	19870126.91	14830290.61	13052309.83	NA	35167575.07	NA	NA	154418075.3	185429873	145246908	141346343.3	34346386	177465553.8	180197262.7	162000120.6	107077567.8
sp|P11835|ITB2_MOUSE-FDKGPFEKJCSVQCAGMTLQTIPLK-10,Carbamidomethyl[C];14,Carbamidomethyl[C];-9 2 0 0 0	51444423.81	43119608.34	NA	61962064.4	71482722.42	66666649.6	69263881.73	90284043.52	88528118.63	15899601.4	NA	NA	20433960.05	17071814.78	NA	54155380.92	NA	21797609.15	191642827.1	212809994.3	174857747.8	161309671.4	61057222.72	215432607.7	217533152	207639654.2	146726550.7
sp|P11835|ITB2_MOUSE-GPFEKJCSVQCAGMTLQTIPLK-7,Carbamidomethyl[C];11,Carbamidomethyl[C];-8 2 0 0 0	10926111.91	2503640.7	NA	10295732.18	7149804.5	6503729.08	6766564.75	7300127.37	5565353.9	NA	NA	NA	NA	NA	NA	NA	NA	NA	8515255.6	8830170.3	NA	NA	2466473.41	9323863.7	6308651.4	NA	5853953.4
sp|P11835|ITB2_MOUSE-GPFEKJCSVQCAGMTLQTIPLK-7,Carbamidomethyl[C];11,Carbamidomethyl[C];-9 2 0 0 0	13369920.6	14223717.8	15580144.34	14707356.78	15091191.4	8768346.5	8106775.28	8118938.3	6678169.5	NA	NA	NA	10428976.45	NA	NA	NA	NA	NA	14917293.9	21811673	7856293.9	10228741.09	4855667.2	12134048.8	8954749	8036695.1	7185987
sp|P11835|ITB2_MOUSE-JCSVQCAGMTLQTIPLK-2,Carbamidomethyl[C];6,Carbamidomethyl[C];-10 2 0 0 0	7458656.15	4561001.8	4345463.42	7352057.9	6984126.3	4939706	NA	NA	NA	NA	NA	668034.2	NA	NA	NA	NA	NA	NA	NA	NA	NA	NA	NA	NA	NA	NA	NA
sp|P11835|ITB2_MOUSE-JCSVQCAGMTLQTIPLK-2,Carbamidomethyl[C];6,Carbamidomethyl[C];-5 2 0 0 0	27665509.73	28881266.85	27732753.62	43656144.1	57299155	NA	NA	NA	NA	35224991.3	34374020.33	NA	20450530.62	19321987.69	13025399.72	NA	14291526.89	8575191.785	NA	57765532.6	NA	NA	NA	NA	NA	NA	NA
sp|P11835|ITB2_MOUSE-JCSVQCAGMTLQTIPLK-2,Carbamidomethyl[C];6,Carbamidomethyl[C];-6 2 0 0 0	44085342.26	43957033.43	33692676.59	50982226.66	48185442.5	38496507.7	27984723.7	39799687.9	36319323.4	32596469.1	23017930.19	24274502.17	21470514.13	14697041.63	12318087.25	29485452.16	12671039.35	9954477.38	NA	NA	8481701.7	NA	NA	NA	NA	6368531.6	NA
sp|P11835|ITB2_MOUSE-JCSVQCAGMTLQTIPLK-2,Carbamidomethyl[C];6,Carbamidomethyl[C];-7 2 0 0 0	155670041.8	179535320.7	158551673	164243072.4	176432235	145833825.1	99158859.48	130292200.6	131172456.1	117629646.8	86856674.43	95909457.56	91219774.32	57142657.75	43508718.61	175703031.8	50446093.99	38950461.83	42800149.2	52139244.6	39264935.2	35216691.7	24260896	38094727.4	30224148.4	30656759.8	18654692.8
sp|P11835|ITB2_MOUSE-JCSVQCAGMTLQTIPLK-2,Carbamidomethyl[C];6,Carbamidomethyl[C];-8 2 0 0 0	234733363.9	218017764.8	191407130.1	269907336.5	251891036.3	214126139.4	161416552.6	210681945.3	214650422.6	163366440.5	125984224.6	143329796.6	163345410.7	121414089.7	96832196.37	265261666.5	115778154.7	25336614.9	72725001.9	94435884	56418607.6	51088219.5	41370553.5	64897277.5	44424208.3	49177041.3	31388496.1
sp|P11835|ITB2_MOUSE-JCSVQCAGMTLQTIPLK-2,Carbamidomethyl[C];6,Carbamidomethyl[C];-9 2 0 0 0	215681579.1	201749333.6	180917024.4	286171881.9	268354558.1	238174992.9	177838173.6	218396402.1	230170090.4	154729522.6	181497161.4	161118631.9	171568175.8	161867930.9	107549464.6	249525569.8	130087328.2	82243174.15	69799413.2	111635103.8	66575759.8	53448096.4	41019243.6	62262291.1	48994983.6	41809577.5	32237880.1
sp|P11835|ITB2_MOUSE-JCSVQCAGMTLQTIPLK-2,Carbamidomethyl[C];6,Carbamidomethyl[C];9,Oxidation[M];-7 2 0 0 0	14178210.73	10300770.01	NA	17238752.76	NA	NA	NA	NA	NA	NA	NA	NA	NA	10921107.6	14373353.07	NA	11824881.09	16520254.78	NA	NA	NA	NA	NA	NA	NA	NA	NA
sp|P11835|ITB2_MOUSE-JCSVQCAGMTLQTIPLK-2,Carbamidomethyl[C];6,Carbamidomethyl[C];9,Oxidation[M];-8 2 0 0 0	12760669.7	9091705.7	10532719.92	NA	17628954.03	NA	NA	NA	NA	NA	NA	NA	10149819.95	21722133.82	24916424.14	21057315	8767373.06	13981688.8	NA	NA	NA	1094266.9	NA	NA	NA	NA	NA
sp|P11835|ITB2_MOUSE-JCSVQCAGMTLQTIPLK-2,Carbamidomethyl[C];6,Carbamidomethyl[C];9,Oxidation[M];-9 2 0 0 0	12033268.38	8805962.9	6560828.9	11939891.4	12192518.35	10179001.21	10467571.33	14040580.7	10075484.1	NA	22856519.9	6777923.7	7307094.59	4638997.59	4948264.26	22830126.8	18749597.25	33027519.3	3590140.3	NA	2501644.66	1503436.2	NA	NA	158692.2	NA	NA
sp|P11835|ITB2_MOUSE-JCSVQCAGMTLQTIPLKK-2,Carbamidomethyl[C];6,Carbamidomethyl[C];-10 2 0 0 0	1471849.62	8767785.35	9328971.41	7734217.57	6227764.19	5962110.44	NA	1865032.17	1871655.8	NA	NA	NA	NA	NA	NA	NA	NA	NA	2388666.4	2389451.63	1881696.5	NA	2238659.6	NA	NA	NA	NA
sp|P11835|ITB2_MOUSE-JCSVQCAGMTLQTIPLKK-2,Carbamidomethyl[C];6,Carbamidomethyl[C];-5 2 0 0 0	29315442.5	27172984.3	28319008.38	37242033.2	41875964.35	35195168.4	22257743.31	29210001.45	24885874.51	NA	NA	28592951.12	NA	NA	NA	NA	14854229.57	2569889.058	15183391.91	16975528.3	12688457.2	15913144.79	9973721.4	16915045.4	9115586.8	9685946.2	8616414.1
sp|P11835|ITB2_MOUSE-JCSVQCAGMTLQTIPLKK-2,Carbamidomethyl[C];6,Carbamidomethyl[C];-6 2 0 0 0	30167711.5	31752352	38086580.89	35466455.08	38830403.61	33635383.49	25172112.26	30359885.23	28158896.78	30278984	26670294.14	24292646.94	13552573.54	NA	8906804.16	36003378.07	12296198.33	NA	13937404.74	18582402.7	12930158.15	11443637.53	12036950.61	15910501.9	9081995.5	8864194.5	6263719.75
sp|P11835|ITB2_MOUSE-JCSVQCAGMTLQTIPLKK-2,Carbamidomethyl[C];6,Carbamidomethyl[C];-6 3 1 0 0	178890.5	NA	NA	NA	NA	NA	NA	NA	NA	NA	NA	NA	NA	NA	NA	NA	NA	NA	NA	NA	NA	NA	NA	NA	NA	NA	NA
sp|P11835|ITB2_MOUSE-JCSVQCAGMTLQTIPLKK-2,Carbamidomethyl[C];6,Carbamidomethyl[C];-7 2 0 0 0	104034529.2	102546639.4	106933709.2	139877128.9	153882629.8	120513018.1	82365008.62	107998084.3	120007929	94646335.7	83557255.4	88105057.83	61030723.18	42693102.03	26044229.23	118326613.1	41287864.48	31529903.79	47254498.5	55034413.7	37621897.63	29252889.3	34941907.1	46729095.61	28431856.7	28624221.4	23813248.4
sp|P11835|ITB2_MOUSE-JCSVQCAGMTLQTIPLKK-2,Carbamidomethyl[C];6,Carbamidomethyl[C];-8 2 0 0 0	267530533.3	230785338.9	224302428.7	326199521.6	360162468.9	287561020.4	219778060.4	250435227.7	254593641.2	203975076.2	160273861.6	163378419.6	143290666.3	118149672.5	57949536.94	294582976.6	121134021.1	60477244.48	131052824.5	140432061.5	94447171.9	78709833.05	88795300.4	117702802.9	86940420.22	86758090.19	74446850.99
sp|P11835|ITB2_MOUSE-JCSVQCAGMTLQTIPLKK-2,Carbamidomethyl[C];6,Carbamidomethyl[C];-9 2 0 0 0	381589402.5	375636283.3	324667510.9	448613671.4	454875882.1	385436836.9	315759562.5	340330263.8	330635138.7	307415157.9	241349563.6	247173222.3	166371760.9	107944980.3	60181696.33	360352279.3	147802140.8	58633336.55	179290017.4	179792204.1	129399786.1	117437882.4	123124788.8	161953914.5	108546206.1	103904425.9	98443794.2
sp|P11835|ITB2_MOUSE-JCSVQCAGMTLQTIPLKK-2,Carbamidomethyl[C];6,Carbamidomethyl[C];9,Oxidation[M];-9 2 0 0 0	28908158.37	23586632.54	16106200.73	19539514.25	31771629.4	19318651.3	20600440.02	15149450.85	18921176.59	14466927.8	12276428.27	11385739.37	7770388.51	2226016.496	6950928.62	14694239.16	7447505.01	2800996.2	11909149.38	7084696.78	7677686	4356846.4	6020966.4	4127646.9	NA	1622265.2	2579619.3
sp|P11835|ITB2_MOUSE-KDJSSIVCSGLGDCICGQCVCHTSDVPNK-8,Carbamidomethyl[C];14,Carbamidomethyl[C];16,Carbamidomethyl[C];19,Carbamidomethyl[C];21,Carbamidomethyl[C];-8 2 0 0 0	17315781.05	19940727.94	12622116.85	18636388.18	21621420.8	19915906.31	13175678.12	20420141.29	15104371.38	9910655.9	12662336.11	11108407.33	8750528.01	638597.05	7972417.14	25874261.72	13891531.93	10391058.42	9079660.05	7583599.4	NA	2801871.6	6801073.89	6367853.4	3383894	4165583.5	6566601.89
sp|P11835|ITB2_MOUSE-LJFTGPGEPDSLR-null-5 4 0 1 1	44304083.29	49707351.56	59556670.92	64294524.6	70823740.6	76030749.2	37188174.59	54441491.75	69360005.79	55928680.63	56918409.82	64558119.66	27992623.57	29538576.46	29423347.83	45640164.65	28250466.16	13697265.43	23570891.8	24451578.5	28653817.6	11055438	15242564.6	NA	NA	9450775.8	71303990
sp|P11835|ITB2_MOUSE-LJFTGPGEPDSLR-null-5 4 0 2 1	99142948.23	93813594.28	68298486.81	137281477.2	110322175.2	117759261.6	103096471.6	136168032.2	111627120.7	160487929.6	145336759.5	167643915.5	75300493.17	93600154.36	82081326.7	148946025.1	88961426	103926403.6	109593442.2	129312218.8	86705659.7	86960889.5	29378211.72	98530172.3	87461742.4	83570626.8	53834478.83
sp|P11835|ITB2_MOUSE-LJFTGPGEPDSLR-null-5 4 1 0 1	58364457.28	57376929.81	70559188.1	78873260.6	90451574.3	79161979.4	46812264.8	62847186.17	65043884.3	56911953.9	102154826	119821727	48766566.01	45528775.53	31995402.44	123232517.4	18695589.64	19242151.57	30709580.7	35231489.7	24388699.5	NA	NA	NA	NA	31285606.4	6298806.5
sp|P11835|ITB2_MOUSE-LJFTGPGEPDSLR-null-5 4 1 1 1	54598642.76	54984892.86	42881361.87	63340876.6	60131851.99	52701255.74	52681446.11	67807467.83	62007750.57	117984605.3	74404765.25	114780908.9	31510755.7	45093464.88	44384458.99	90380242.8	42884296.95	46327242.83	30894113.6	30951780	21746316.6	25522970.59	NA	31067845.7	NA	NA	NA
sp|P11835|ITB2_MOUSE-LJFTGPGEPDSLR-null-5 4 2 0 1	45812797.16	38090326.08	64193362.63	32528395.96	63486928.58	27105319.2	35659873.12	29407562.91	35645847.23	103811357.4	100935510.9	103958249.7	26253135.4	NA	30849820.78	76714116.06	41512535.86	49723312.92	22132513.6	26468746.6	NA	17654542.6	13163750.33	NA	14314002.4	22560829.6	13794230.66
sp|P11835|ITB2_MOUSE-LJFTGPGEPDSLR-null-6 2 0 0 0	9369562.55	7672210.6	8189701.21	7575885.47	8481335.9	5062344.97	5976085.55	7715016.79	7313165.8	15703420.84	17684297.97	13826738.68	40762599.22	28520137.33	23472852.7	24107342.5	14165672.22	8714454.9	55909495.12	58220486.6	41468255.1	39472435.68	15770784.8	60923921.46	57576462.42	65736048.98	44742093.29
sp|P11835|ITB2_MOUSE-LJFTGPGEPDSLR-null-6 4 0 1 2	171377752.9	160867577	143731970.7	248229957.3	NA	NA	NA	211421499.3	NA	301624052.1	292706332	275055409.4	144806783.1	NA	NA	273572020.3	132770637	162681204.1	12792909.81	NA	148701196.7	NA	NA	NA	150858561	NA	81407642.61
sp|P11835|ITB2_MOUSE-LJFTGPGEPDSLR-null-6 4 1 0 1	58859720.1	56613221.16	50212239.3	50294552.4	46212807.3	36122922	43545751.17	48790583.2	46858407.09	88167348.1	101982842.8	99634646.61	52603974.3	52349815.23	45843483.6	111583292.1	48259049.17	38678966.8	24709079.5	40293200.6	24900141.8	24079653.1	24217969.8	31603112.4	36198116.4	33748115	30903921
sp|P11835|ITB2_MOUSE-LJFTGPGEPDSLR-null-7 2 0 0 0	65967604.8	66049380.93	57637340.48	91881864.32	95559836.33	68289517.69	68172817.18	89590456.82	75401489.1	135833661	133568817.4	144148561.1	86884958.08	75766852.6	67821944.67	174831515.4	98744110.61	53868597.78	98504385.24	115019177.3	75819893.84	74899839.8	87339697.26	121176906.5	87605399.85	88640292.17	77334666.76
sp|P11835|ITB2_MOUSE-LJFTGPGEPDSLR-null-8 2 0 0 0	241972826.4	204567231.3	196503291.4	289480317.7	351676503.5	273172379.9	245992181.9	278194757.5	322553371.4	508141828.3	586424369.7	621301035.3	298752512.8	303553059.1	243465130.9	573048282.6	361560020.9	278846625.3	358867484.5	412675910.6	269215397.1	247886192.9	264984099.2	311301288.6	284876328.5	298255429.4	270504017
sp|P11835|ITB2_MOUSE-LJFTGPGEPDSLR-null-9 2 0 0 0	108183015.2	95988418.37	88074905.9	146774411.2	167444352.1	133674769.2	96178537.43	103045471.8	116065938.7	261417459.5	316655935	332920549.9	105838145.1	107591971	82284848.1	182040241.1	131367244.2	88084609.07	184397371.8	200064346.7	141798248.5	122628938.3	124150038	129551988.6	109538884	115989105.7	106268756.8
sp|P11835|ITB2_MOUSE-VTLYLRPGQAAAFJVTFR-null-7 4 0 0 0	61453390.8	NA	NA	60194913.51	53438855.9	NA	NA	NA	NA	113800152.6	NA	NA	60021523.53	NA	NA	48603456.26	NA	NA	NA	NA	NA	NA	NA	NA	NA	NA	NA
sp|P11835|ITB2_MOUSE-VTLYLRPGQAAAFJVTFR-null-7 4 0 0 1	52828566.36	NA	NA	NA	NA	NA	NA	22643209.7	NA	133144842.9	NA	NA	61479263.82	NA	NA	53328894.5	NA	NA	NA	NA	NA	NA	NA	NA	NA	NA	NA
sp|P11835|ITB2_MOUSE-VTLYLRPGQAAAFJVTFR-null-8 2 0 0 0	52135406.6	37387606.29	29916785.58	45968960.19	48071179.8	35800525.6	26628523.4	32025980.5	31607633.74	115740669.5	NA	17334162.3	91521593.43	42929202.3	NA	73547607.2	32496777.88	34047652.34	NA	14514924.7	NA	29647518.4	3498881.3	31694624.2	19140625.9	23337896.9	3172887.9
sp|P11835|ITB2_MOUSE-VTLYLRPGQAAAFJVTFR-null-9 2 0 0 0	121924673.3	82598924.97	69226880.22	73880761.5	75308032.2	57000521.6	39232996.36	48055079.27	34897802.2	299765117.9	59821588.4	58151129.2	108085417.6	51855902.53	44245577	76858138.6	37352306.65	35093351.6	22210975.8	29312865.7	23914020.2	51544377.2	4476074.7	46653845.7	25645276.2	31115533.6	13759803.9
sp|P11881|ITPR1_MOUSE-VETGEJCTSPAPK-7,Carbamidomethyl[C];-5 2 0 0 0	19367072.17	13087646.18	8765511.27	14718649.75	16029011.29	14205941.6	10372641.68	12690642.81	12999907.7	12596411.23	9770398.82	7490526.107	10842106.11	1751267.172	1627680.938	NA	4636763.334	2214500.535	NA	5695953.46	NA	NA	NA	2777488.7	NA	NA	NA
sp|P12265|BGLR_MOUSE-IAJETGGHGSGPR-null-10 2 0 0 0	20419264.66	21623728.01	21776484.01	24900212.73	28928291.65	28230243.87	13583320.72	12978360.46	11242313.06	34258398.59	28866384.05	19367873.23	NA	NA	NA	NA	NA	NA	16871484.74	18095072.74	11510344.96	NA	12216935.41	16686458.98	10407992.25	NA	9205858.32
sp|P12265|BGLR_MOUSE-IAJETGGHGSGPR-null-3 4 0 0 1	8717163.4	NA	8683603.838	NA	8526413.88	12052238.94	4320588.13	NA	NA	8021544.94	9015593.23	5955312.031	NA	NA	3162731.432	NA	NA	NA	4381778.117	NA	4570750.184	NA	NA	NA	3187477.144	NA	NA
sp|P12265|BGLR_MOUSE-IAJETGGHGSGPR-null-5 2 0 0 0	4070796.63	4958817.53	4685910.347	5153577.521	5259846.14	13238201.46	NA	3333195.9	NA	NA	5500866.529	2203716.223	1850444.082	1866749.519	1257486.678	NA	1348569.488	1462675.745	2532645.938	2050012.622	1728601.01	2292859.16	NA	NA	NA	3860561.47	NA
sp|P12265|BGLR_MOUSE-IAJETGGHGSGPR-null-6 2 0 0 0	41088543.91	39802387.15	37429858.79	48919966.62	48425177.69	40845192.19	23009549.38	29297598.14	18729247.32	31338660.55	28092578.22	21956166.73	8697084.68	5798629.591	5174221.433	NA	4142277.333	2828534.403	15952771.07	15742227.06	15724151.93	15886945.8	14522373.57	16146894.66	7718109.271	9250013.44	7432878.634
sp|P12265|BGLR_MOUSE-IAJETGGHGSGPR-null-7 2 0 0 0	50581508.05	40969997.65	51088850.71	62209169.34	60600162	57055037.64	19597677.57	33919702.83	21800941.87	54182711.92	57874771.69	40190079.74	27453595.48	16777208.03	11963134.75	1516293.602	11671975	7343089.457	25562680.23	21054445.88	16930777.54	19416613.09	16689576.33	28515538.88	11231825.15	13938851.12	9580906.281
sp|P12265|BGLR_MOUSE-IAJETGGHGSGPR-null-8 2 0 0 0	93349827.57	97920446.22	89562837.42	104030767.3	100684242.8	94093575.9	39716188.67	38096680.57	5420262.764	133917700.7	116764861.5	77058327.06	41765654.51	NA	18141707.36	2055703.54	21670574.59	9376868.751	48235863.43	45076125.03	39351916.47	33131572.29	31749172.97	47670770.75	16344046.99	19849348.91	16095066.52
sp|P12265|BGLR_MOUSE-IAJETGGHGSGPR-null-9 2 0 0 0	25404092.19	27164761.6	29066176.53	25728899.42	25017912.91	22845075.22	9617314.408	8573968.971	6706445.335	65199235.39	58915384.33	39106453.72	21174614.5	10856520.2	7570495.567	NA	14194833.97	6223280.767	17020757.25	16652586.55	11864385.25	9610632.515	9527833.104	12358388.03	5770151.238	7023690.096	5732425.141
sp|P12265|BGLR_MOUSE-ITIAIJNTLTPHTLPPGTIVYK-null-3 4 1 0 2	13769625.16	NA	327600.58	NA	NA	NA	NA	472208.41	NA	NA	NA	NA	NA	NA	NA	NA	NA	NA	NA	84079741.3	NA	NA	NA	NA	NA	NA	NA
sp|P12265|BGLR_MOUSE-ITIAIJNTLTPHTLPPGTIVYK-null-8 2 0 0 0	18409379.77	17977346.23	13169886.77	15579588.4	22586164.89	16540883.26	7488841.92	16639773.03	13641279.62	47079006.1	NA	NA	NA	NA	NA	NA	NA	NA	14481907.79	23560204.7	23301867.28	14945924	2678919.77	13852058.4	3124331.4	10535713.6	1281899.64
sp|P12265|BGLR_MOUSE-ITIAIJNTLTPHTLPPGTIVYK-null-9 2 0 0 0	397086216.4	390922472	260855167	513380208.9	422039316.2	521640577.2	274402455.9	449410691.1	386427739.7	992917118.5	151428964.9	148594902.8	257061205.5	42498161.25	34598678.3	319791360.5	59244242.07	83654300.58	473385563.1	661520599.4	528638972.7	429909571.3	46409297.82	514119723.4	329476601.4	524665270.5	194128743
sp|P12804|FGL2_MOUSE-LHIGNYJGTAGDALR-null-8 2 0 0 0	4099726.7	4559814.35	5145924.3	4029652.8	5461326.4	5087402.26	17425708.75	23703585.53	18225834.98	NA	NA	NA	NA	NA	NA	NA	10254094.7	NA	NA	NA	6884845.7	NA	NA	NA	NA	NA	17167512.1
sp|P13597|ICAM1_MOUSE-JQTLELHVLYGPR-null-5 4 0 2 0	210606.8	NA	NA	NA	NA	NA	NA	NA	567870.37	NA	NA	NA	1086388.35	NA	NA	NA	298807.54	2071775.04	NA	NA	NA	NA	NA	NA	NA	NA	NA
sp|P13597|ICAM1_MOUSE-JQTLELHVLYGPR-null-6 4 0 1 1	5637169.6	NA	NA	NA	NA	NA	8975739.69	1819670.2	9904633.08	NA	5858949.3	NA	23032137.97	10217361.58	14294115.02	58178075.65	13425549.18	21401514.39	NA	NA	NA	NA	NA	NA	NA	NA	NA
sp|P13597|ICAM1_MOUSE-JQTLELHVLYGPR-null-6 4 1 0 1	9947684.5	NA	NA	24111369.75	NA	1524016.6	21445652.33	39272007.8	30049713.99	NA	NA	7267801.5	68955426	48908065	36365867.54	209787632.6	56124255.25	35507029.95	NA	NA	NA	NA	NA	NA	8796384	6811381.9	7782999.6
sp|P14428|HA1Q_MOUSE-NGJATLLR-null-10 2 0 0 0	187798987.8	188580358.6	210248692.1	256714541	256443109.3	80346688.48	81482767.67	49555283.74	78714957.64	NA	NA	NA	NA	NA	NA	NA	NA	NA	41764581.52	102004166.6	13473649.78	38679008.31	38143803.91	67799127.38	38064177.66	45927808.1	34335673.89
sp|P14428|HA1Q_MOUSE-NGJATLLR-null-3 4 0 0 1	36227724.68	33602329.2	34678979.62	28027738.5	29835611.04	27841172.21	21539643.4	19321326.17	20762662.52	NA	NA	NA	NA	NA	NA	NA	NA	NA	16499348.64	13971770.79	13239974.17	NA	NA	17473487.86	NA	20305856.03	19522036.36
sp|P14428|HA1Q_MOUSE-NGJATLLR-null-5 4 0 2 1	87705092.38	91354456.66	66277201.85	114283190.9	127814730.1	122954552.5	94760675.49	92794253.8	87883431.33	NA	NA	NA	NA	NA	NA	NA	NA	NA	66052941.02	54901377.33	48085513.83	63075028.21	64470280.66	75125845.38	56631254.66	60075976.23	42270715.29
sp|P14428|HA1Q_MOUSE-NGJATLLR-null-5 4 1 0 1	62750582.04	84593274.81	NA	144846288.9	171033442.6	198983115.9	66568172.7	157832603.9	233559793.7	NA	NA	NA	NA	NA	NA	NA	NA	NA	NA	NA	71308261.05	NA	NA	78382314.1	42973398.35	59850650.38	43146050.26
sp|P14428|HA1Q_MOUSE-NGJATLLR-null-5 4 1 1 1	160413615.4	NA	173725756	256667171.2	215124654.2	187911852.9	175410041.3	227196473.4	154001395.4	NA	NA	NA	NA	NA	NA	NA	NA	NA	100157013.9	86427635.07	NA	93447606.33	83755411.75	132482533.5	107096533.8	115200940.6	83893042.13
sp|P14428|HA1Q_MOUSE-NGJATLLR-null-5 4 2 0 1	229446900.6	202617835.8	165240541.4	264740408.3	302776582.5	262259678.5	247894481.5	209164992	230312587.9	NA	NA	NA	NA	NA	NA	NA	NA	NA	151799111.3	114524965.5	41802853.97	461705313.6	217176022.7	60559505.77	73592260.5	140919635.6	108308496.2
sp|P14428|HA1Q_MOUSE-NGJATLLR-null-6 2 0 0 0	9525702.5	9787107.97	NA	11034219.52	13277630.47	NA	NA	9015441.63	8424036.39	NA	NA	NA	NA	NA	NA	NA	NA	NA	NA	8124260.18	7727323.9	7616464.8	NA	12536284.84	NA	12931006.09	11179402.62
sp|P14428|HA1Q_MOUSE-NGJATLLR-null-6 4 0 1 1	42071857.4	41591737.97	39542107.2	50546998.88	NA	55455523.6	61970341.58	58972263.82	60258891.54	NA	NA	NA	NA	NA	NA	NA	NA	NA	NA	39357615.39	30855317.34	41533727.03	39190284.04	56001491.63	NA	55605678.65	36814031.68
sp|P14428|HA1Q_MOUSE-NGJATLLR-null-6 4 1 0 1	147490276.2	116040044.2	103920123.6	132651623	134441293.8	140331137.6	226838859.4	186812139.5	178879822.7	NA	NA	NA	NA	NA	NA	NA	NA	NA	140176665.3	104456928.5	104740766.5	124073967	NA	180658699.3	148069680.6	173430667.8	152591008.5
sp|P14428|HA1Q_MOUSE-NGJATLLR-null-6 4 1 0 2	233065103.7	NA	NA	NA	NA	273042053.4	NA	NA	NA	NA	NA	NA	NA	NA	NA	NA	NA	NA	NA	NA	NA	NA	NA	NA	NA	NA	NA
sp|P14428|HA1Q_MOUSE-NGJATLLR-null-7 2 0 0 0	35342630.54	37599545.28	43903323.96	47535966.57	50690099.04	48165017.08	37515393.03	35181471.85	39486729.21	NA	NA	NA	NA	NA	NA	NA	NA	NA	24959592.26	21605708.35	19485914.69	25174565.79	24286110.37	39363171.25	31757004.04	35925257.07	29435467.58
sp|P14428|HA1Q_MOUSE-NGJATLLR-null-8 2 0 0 0	236953800.5	246497583.5	275016998.5	305490433.8	382280277	358091873.9	339062256.8	311170271.2	333198506.8	NA	NA	NA	NA	NA	NA	NA	NA	NA	233861669.6	199421400.4	181900291.1	223790484	210700457	407468806.7	298800957	363270618.2	271877744.2
sp|P14428|HA1Q_MOUSE-NGJATLLR-null-9 2 0 0 0	281296643	292678622.5	316496866.3	390983574.1	422618207.7	386877527	357079919.4	339945044.3	357980351.4	NA	NA	NA	NA	NA	NA	NA	NA	NA	229613475.4	216238120.2	168944090.8	229986037.7	231477922.7	353489476.2	256982734.2	309258180	245510254.3
sp|P14437|HA2S_MOUSE-RSJSTPATNEAPQATVFPK-null-2 2 0 0 1	25845779.48	14245473.3	12498127.92	13226989.88	13784491.44	17096231.5	NA	11007677.14	NA	NA	NA	NA	NA	NA	NA	NA	NA	NA	17130753.41	16114741.5	13577718.3	19324357.07	NA	17821461.81	13627297.97	14836803.82	NA
sp|P14483|HB2A_MOUSE-HFVYQFMGECYFTJGTQR-10,Carbamidomethyl[C];-4 3 0 1 1	894575.6	2804831.01	NA	NA	NA	NA	NA	NA	NA	NA	NA	NA	NA	NA	NA	NA	NA	NA	NA	NA	NA	NA	NA	NA	NA	NA	NA
sp|P14483|HB2A_MOUSE-HFVYQFMGECYFTJGTQR-10,Carbamidomethyl[C];-5 3 0 0 2	3802382.26	NA	NA	NA	NA	NA	NA	NA	NA	NA	NA	NA	NA	NA	NA	NA	NA	NA	NA	NA	NA	NA	NA	NA	NA	NA	NA
sp|P14483|HB2A_MOUSE-HFVYQFMGECYFTJGTQR-10,Carbamidomethyl[C];-6 4 1 0 1	6359046.6	6449751.6	11888888.84	11886114.19	11907070.77	NA	8917331.63	10483251.65	10806063.6	NA	NA	NA	NA	NA	NA	NA	2934214.99	NA	9500596.8	10610731.3	7259548.2	NA	2767236.77	5920148.1	2580681.2	NA	4416449.2
sp|P15089|CBPA3_MOUSE-NQJSTCIGTDLNR-6,Carbamidomethyl[C];-4 2 0 0 0	6787410.49	19203875.63	16673767.36	11568479.84	24809637.19	7977232.09	16201298.72	16227023.96	17765234	NA	NA	NA	NA	NA	NA	NA	NA	NA	5437140.74	NA	4363236.04	3173114.18	NA	5448692.83	8866608.11	NA	5434405.84
sp|P15089|CBPA3_MOUSE-NQJSTCIGTDLNR-6,Carbamidomethyl[C];-5 2 0 0 0	5353733.81	5660882.44	3722103.84	8973083.22	15090333.69	6572135.6	5674582.1	6213541.32	NA	NA	NA	NA	NA	NA	NA	NA	NA	NA	NA	3271693.8	NA	NA	NA	NA	4133039.07	5807791.8	NA
sp|P15089|CBPA3_MOUSE-NQJSTCIGTDLNR-6,Carbamidomethyl[C];-6 2 0 0 0	8662172.33	6496784.39	7328329.74	11875716.31	9487823.35	5983811.35	5876774.8	5814839.1	7177453.65	NA	NA	NA	NA	NA	NA	NA	NA	NA	6624347.69	5751729.42	4137228.37	7672986.03	NA	8484660.04	NA	NA	NA
sp|P16675|PPGB_MOUSE-LDPPCTJTTAPSNYLNNPYVR-5,Carbamidomethyl[C];-4 3 0 1 0	66981493.26	62930482.26	62619842.35	96818528.98	72991317.45	60132890.56	58849209.22	77846500.94	59391822.6	120780317.5	139376005.8	156724985.9	54679261.81	59320613.3	61123020.11	141276142.2	92459911.05	99958255.98	140374141.7	113640355.8	76289213.53	125143103.9	8325814.4	49119521	58909451.8	56316794.1	34578350.51
sp|P16675|PPGB_MOUSE-LDPPCTJTTAPSNYLNNPYVR-5,Carbamidomethyl[C];-4 3 1 0 0	18934269.46	27350102.4	19093999.96	20581539.84	8187973.28	5639105.75	19471732.11	NA	NA	31378549.89	36075888.33	38950444.23	16576263.31	14800556.6	NA	27352961.49	23202368.47	NA	14639007.48	22315262.7	14082580.06	NA	NA	NA	NA	NA	NA
sp|P16675|PPGB_MOUSE-LDPPCTJTTAPSNYLNNPYVR-5,Carbamidomethyl[C];-4 4 0 1 0	128156024.9	112689382.9	110014487.5	164390827.7	143005361.8	126750790.5	109295050.3	147465131.4	130652881.3	195344386.3	193020941.7	208481428.7	93207444.15	113407436.2	94644183.35	159539403.6	115277910.8	111853891.7	101940989.5	140452851.5	88588701.9	84823826.3	23799619.27	111675960.1	107252542.8	115177676.2	59119898.47
sp|P16675|PPGB_MOUSE-LDPPCTJTTAPSNYLNNPYVR-5,Carbamidomethyl[C];-4 4 1 0 0	142388373.9	131589251	116642407.7	165320540.3	148745857.1	130610859.3	118146897.1	148372234.4	143267460	179907257.3	170973245.7	186909440.8	73476655.52	74753768.75	62277179.55	153097236.6	103691616.2	96392780.04	87037888.1	111717905.3	77207841.8	72298254.8	13374693.4	89114463.2	55130450.7	106983428.8	49248684.1
sp|P16675|PPGB_MOUSE-LDPPCTJTTAPSNYLNNPYVR-5,Carbamidomethyl[C];-5 3 0 0 1	108111036	134108388.2	130187629.3	121227905.2	111007501.9	131584204.6	97271906.81	141275649.7	127568689.6	221513004.8	226520410.8	296034155.1	116651260.1	113695756.6	NA	192097144.7	NA	NA	NA	113681915.1	93343649.4	101045839.8	NA	113927039.1	124826366.9	125150805.2	67455248.1
sp|P16675|PPGB_MOUSE-LDPPCTJTTAPSNYLNNPYVR-5,Carbamidomethyl[C];-5 4 0 0 1	200236486.8	255523242.9	174150928.9	342198955.8	294392768.8	164777726.6	226683403	305856791.6	268119322.7	421444616.2	426639820.7	459272892.3	195303875.4	211231158.1	154933848.7	368457045.1	228448998.5	196083402.7	142674563.9	258527444	162276389.2	176753702.5	3363624.45	228808243	233761617.5	246353351.5	106779354.6
sp|P16675|PPGB_MOUSE-LDPPCTJTTAPSNYLNNPYVR-5,Carbamidomethyl[C];-5 4 0 1 0	22827501.37	30858251.29	42395709.38	79842925.04	76749310.49	81093572.53	41717633.6	65395942.68	70687238.56	30552618.5	45445639.96	47292746.5	20424976.89	23963451.5	20694038.66	23620851.58	1090295.47	1018233.07	9757675	30153831.5	26850629.4	1950273	4017640.3	13964800.7	NA	12180726.4	NA
sp|P16675|PPGB_MOUSE-LDPPCTJTTAPSNYLNNPYVR-5,Carbamidomethyl[C];-5 4 0 2 0	113819232.7	116632562.3	93076266.1	119047291.9	114903623.7	88072023.53	106875849.2	127218997.4	103387043.5	93360290.4	180849171.7	217462243.1	111558096.9	132691909.6	127252879.5	137296476.3	125419995.2	149485919.9	97197676.2	114716452.7	72953795.1	81851100.7	16292437.32	56961650.7	78768436.8	79620243.2	65274411.3
sp|P16675|PPGB_MOUSE-LDPPCTJTTAPSNYLNNPYVR-5,Carbamidomethyl[C];-5 4 1 1 0	56089002.8	58633262.7	48609882.8	23629204.4	39727404.2	39769256.2	61170089.02	65295776.6	48019975.9	41370420.1	95322755.9	113996052.9	49223520.9	64749099.18	64508805.6	65714037.8	65601922.08	76143242.4	20385725.6	36166073	9966428.2	34734022.6	16334898.32	19324525.1	18612783.2	14843740.8	13657160.7
sp|P16675|PPGB_MOUSE-LDPPCTJTTAPSNYLNNPYVR-5,Carbamidomethyl[C];-5 4 2 0 0	38786108.25	NA	22952984.6	NA	NA	15869621.3	50562737	26417179.9	45650000.3	29943689.2	NA	62423907.8	28931109	3506993.7	35042208.42	32333033.4	33252344.8	42107653.1	NA	18815453.4	NA	4669525	NA	1935643.8	NA	4012964.4	4669735.4
sp|P16675|PPGB_MOUSE-LDPPCTJTTAPSNYLNNPYVR-5,Carbamidomethyl[C];-6 3 0 0 0	65054358.1	49639815.89	47386967.73	44262657.37	51392397.7	55020803.85	NA	50541609.46	41474482.59	NA	141679411.8	162538.6	44490870	51527786.02	41076220.87	108990271.9	43120627.63	42076678.34	38040430.55	44683882.7	37024455.8	34552916.8	NA	NA	288837.4	42555025.9	NA
sp|P16675|PPGB_MOUSE-LDPPCTJTTAPSNYLNNPYVR-5,Carbamidomethyl[C];-6 4 0 0 0	50403680.4	35372098.3	33744820.86	36373850.66	38584960.6	35191184.47	24223780.54	38526277.74	35221786.56	135214299.9	101462959.7	109126645.2	59221847.82	55218572.4	50851760.31	111840169.6	46843766.21	53284199.75	14596280.01	25395618.1	16228039.2	17185756.3	6021349.1	29284928.5	21214059.8	27387752.1	15656889.49
sp|P16675|PPGB_MOUSE-LDPPCTJTTAPSNYLNNPYVR-5,Carbamidomethyl[C];-6 4 0 0 1	58910131.32	31373788.03	102687347.5	191828516.9	198440077.1	198889825	100754483.7	154566896	162413827.4	105624921.5	111153912.1	107140025.6	51636287.23	53697850.08	45403731.7	63018179.41	1836653.25	3459546.85	34770307.4	88310143.6	34193380.6	16924752.3	7281475.3	42196797.2	NA	NA	NA
sp|P16675|PPGB_MOUSE-LDPPCTJTTAPSNYLNNPYVR-5,Carbamidomethyl[C];-6 4 0 1 0	48525772.85	42084944.71	40713206.24	64491598.12	50568109.12	42868887.72	44384008.06	41877701.94	42048809.36	95151630.84	101424923.5	122058079.9	40086434.3	50611271.26	43146198.52	65637413	50106112.7	44113934.55	37736023.62	42500925.3	29197353.33	25980687.3	7405463.7	35450476.1	27347270.9	29187348.2	14489449.5
sp|P16675|PPGB_MOUSE-LDPPCTJTTAPSNYLNNPYVR-5,Carbamidomethyl[C];-6 4 0 1 1	276001594.3	270386302.4	225705620.5	135159477.1	136736498.7	225347612.4	134163891.2	299163307.4	107267154.3	210240729.1	282799520.8	504766400.6	219360435.7	201744033.2	288235819.4	341360420.4	300648998	341995980.5	248654429.9	277649242.5	193770836.5	93758582.2	26958520.9	209721651.5	184263831.5	189840539.9	153348941.7
sp|P16675|PPGB_MOUSE-LDPPCTJTTAPSNYLNNPYVR-5,Carbamidomethyl[C];-6 4 1 0 0	86267470.34	85588676.66	70793501.25	94839641.01	89146629	63104994.85	66671347.81	70281691.32	37814101.8	132484790.3	147431539.3	169298339.7	66247128.29	71735421.22	35834473.34	117773676.3	72553215.39	80277740.65	64550853.48	86311577.74	46510398.1	48230477	7121154.9	58967412.3	49926708.26	50405760	25927289.08
sp|P16675|PPGB_MOUSE-LDPPCTJTTAPSNYLNNPYVR-5,Carbamidomethyl[C];-6 4 1 0 1	151217233	146969623	121958210.2	157636693.4	121586043.2	94173800.2	151351018.7	159785865.4	124366469.4	92435307.6	143842953.3	296783692.5	134111136.1	161334666.7	149268182.9	181886911	169301319.8	188784926.2	46294148.4	NA	35254990.5	89581323.4	28135608.6	92042315.3	67151930.7	49573498.2	45834842.9
sp|P16675|PPGB_MOUSE-LDPPCTJTTAPSNYLNNPYVR-5,Carbamidomethyl[C];-7 2 0 0 0	22675213.98	NA	19932826.12	21586905.2	24720629.9	21399557.76	NA	10136819.3	NA	31052995.92	38155256.2	41609107.83	23634683.17	24482399.58	21276309.89	28758993.53	16782300.35	16350603.3	NA	NA	NA	NA	NA	NA	10965368.2	NA	4345059.6
sp|P16675|PPGB_MOUSE-LDPPCTJTTAPSNYLNNPYVR-5,Carbamidomethyl[C];-7 4 0 0 0	16157513.9	19792702.63	26632713.2	27388023.04	35735409.74	54357202.5	22261052.65	35634713.13	38130817.37	43821607.8	32155770.46	35686726.98	21144880.95	17476370.04	NA	21475995.73	9434188.39	12322780.46	2826368.6	3633637.4	11224982.9	NA	599928.03	13833956.8	1160891	3586978.6	4639318.6
sp|P16675|PPGB_MOUSE-LDPPCTJTTAPSNYLNNPYVR-5,Carbamidomethyl[C];-7 4 0 0 1	137874950.3	137231054.7	100862400.7	152577283.5	154309804.9	117939315.1	116071244.5	125098726.4	60212378.2	217992095	222469525	320427435.6	120089345.3	120664730.7	94916975.66	189069918.9	106777667.2	106853956.5	104135311	123204295.1	76746627.08	87947195.2	NA	102868823.8	46936722.6	97052352.1	46097295.98
sp|P16675|PPGB_MOUSE-LDPPCTJTTAPSNYLNNPYVR-5,Carbamidomethyl[C];-7 4 0 1 0	75346140.55	70114681.6	60135113.28	59432053.2	55484290.4	56659491.6	53534953.05	58983455.1	59520586.89	36461326.2	104084147.8	132183148.5	64929607.6	75719904.1	75125037.87	94651961.1	84258125.68	55851992.5	41283021.8	45291945.8	31305369.6	31570136.3	4355213.324	44323295.7	53239880.1	39813567	17516688.8
sp|P16675|PPGB_MOUSE-LDPPCTJTTAPSNYLNNPYVR-5,Carbamidomethyl[C];-7 4 1 0 0	121325695	225110520.5	152169317.9	276146809.4	125747476.9	200259412.2	104645457.2	512651.3	208959619.7	67231904.3	142523539.8	162169234.7	207715456.1	NA	NA	234049388.1	NA	NA	529567	136472099.3	NA	NA	NA	NA	NA	NA	NA
sp|P16675|PPGB_MOUSE-LDPPCTJTTAPSNYLNNPYVR-5,Carbamidomethyl[C];-9 2 0 0 0	12181897.49	9214224.2	NA	10477125.6	16346029.4	11882978.5	1803279.57	NA	NA	26337349.01	26484320.7	55760924.72	15871876	28349134.33	11081040.83	19644412.6	11389231.83	10483676.58	3790365.9	NA	1879709.2	NA	2468762.2	2873394.2	NA	NA	NA
sp|P16675|PPGB_MOUSE-LDPPCTJTTAPSNYLNNPYVR-5,Carbamidomethyl[C];-9 3 0 0 0	5578835.6	NA	NA	NA	1992960.9	5768637.59	4154684.22	6184106.3	5213918.15	NA	NA	NA	NA	9591798.1	NA	14734113.88	6940406.53	6833877.19	577859.5	1138607.3	NA	308821.2	NA	4181254.1	638152.2	651880.4	1079601.51
sp|P16675|PPGB_MOUSE-LWTSLQTHCCAQJK-9,Carbamidomethyl[C];10,Carbamidomethyl[C];-5 2 0 0 0	17590527.82	18709223.15	15826302.79	11781903.84	NA	8162700.54	8020664.47	6534129.19	7284595.26	14920223.1	12512628.63	NA	6274359.131	6426285.04	5825335.52	6914579.71	7389096.652	4175126.61	NA	NA	NA	13414800.7	13543527.92	16884318.95	30412475.07	28146629.35	21323999.08
sp|P16675|PPGB_MOUSE-LWTSLQTHCCAQJK-9,Carbamidomethyl[C];10,Carbamidomethyl[C];-6 2 0 0 0	36775701.92	36145883.12	32470556.95	26260293.38	27486592.26	26938155.43	14246018.43	13501567.66	13893465.62	57833281.18	52519748.52	31182956.07	26061938.15	26044321.48	22435025.19	30226800.82	30267996.9	21760061.32	NA	4630671.2	NA	23787817.43	24519292.44	29711973.7	31077673.1	35898608.11	29379801.55
sp|P16675|PPGB_MOUSE-LWTSLQTHCCAQJK-9,Carbamidomethyl[C];10,Carbamidomethyl[C];-6 2 0 0 1	3903830.95	NA	NA	NA	NA	NA	NA	NA	NA	NA	NA	NA	NA	NA	NA	4176073.11	NA	NA	NA	NA	NA	NA	NA	NA	NA	NA	NA
sp|P16675|PPGB_MOUSE-LWTSLQTHCCAQJK-9,Carbamidomethyl[C];10,Carbamidomethyl[C];-7 2 0 0 0	59498517.61	57281811.09	52868266.89	47759369.2	55057133.72	NA	29518831.2	25565663	24599602.21	110853125	69378213.91	54480963.17	42218225.06	47206225.27	42926543.01	56796424.61	50805116	17790117.8	9833575.8	8361063.74	5446331.48	51978734.44	50460082.22	61189143.1	64906920.85	67343123.26	57477042.99
sp|P16675|PPGB_MOUSE-MYVTJDTEVAENNYEALK-1,Oxidation[M];-5 2 0 0 0	21820637.45	NA	NA	NA	NA	NA	NA	NA	NA	NA	NA	62501956.66	NA	NA	NA	NA	NA	NA	NA	NA	NA	NA	NA	NA	NA	NA	NA
sp|P16675|PPGB_MOUSE-MYVTJDTEVAENNYEALK-1,Oxidation[M];-6 2 0 0 0	29639775.33	11752708.5	25348849.3	16045425.5	13784072.7	8631070.4	NA	14957536.82	6042898.52	33731138	46288959.8	46388466.1	16590174.23	16230872.09	18470319.85	30137696.96	17099592.36	21287605.15	NA	NA	NA	NA	NA	NA	NA	NA	NA
sp|P16675|PPGB_MOUSE-MYVTJDTEVAENNYEALK-1,Oxidation[M];-7 2 0 0 0	19083529.75	27204499.11	10832630.5	24813713.12	12356219.6	12803937.25	21420992.1	22086829.64	NA	39089090.2	50700135.64	52105960.45	15866653.52	16250323.86	8318279.06	26371726.25	21933587.14	42474070	NA	NA	NA	NA	NA	NA	NA	NA	NA
sp|P16675|PPGB_MOUSE-MYVTJDTEVAENNYEALK-null-6 2 0 0 0	139017079.7	120324985.3	116817063.9	169516637.6	114238494.2	128270195.6	89019479.1	110595596.3	99152972.96	191814048.2	239761762.7	262722260.8	94942631.1	87455781.9	74920755.58	191099721.8	88042275.89	52053595.94	12750711.7	23209528.9	NA	19921523.1	18017626.6	18506892	13070276	15273163.5	11649399.5
sp|P16675|PPGB_MOUSE-MYVTJDTEVAENNYEALK-null-6 3 0 1 0	20900840.67	NA	NA	21003270.18	NA	8774120.2	5508884.2	9587456.9	NA	NA	NA	41241811.15	NA	NA	NA	NA	NA	NA	NA	NA	NA	NA	NA	NA	NA	NA	NA
sp|P16675|PPGB_MOUSE-MYVTJDTEVAENNYEALK-null-7 2 0 0 0	208536249.7	173929687.6	164610039.5	239846746.5	235185096.9	168784832.3	159903655.2	178790714.7	167215904.8	261377486.8	338559262.8	383747109.2	135213251.8	121859595.8	125092626.4	220906549.4	40186545.15	66469505.7	26293863.1	38886408.6	17574489.9	27489188.4	28510426.5	33641773.5	43960726	40583636.3	28080713.2
sp|P16675|PPGB_MOUSE-MYVTJDTEVAENNYEALK-null-8 2 0 0 0	18712691.2	16937483.5	13237902.81	20852738.9	19475124.4	21510699	17237694.5	NA	NA	24266078.3	24129897.3	26937169.6	NA	10085184.81	15145053.55	NA	7612083.85	7598402.92	NA	NA	NA	NA	NA	NA	NA	NA	NA
sp|P16675|PPGB_MOUSE-MYVTJDTEVAENNYEALKDFFR-1,Oxidation[M];-6 2 0 0 0	17770839.59	15113788.7	9837872.7	11293509.5	8161726.7	10404833.8	10008717.6	7300346.8	11564750.8	13681678.2	19216823.4	19626576.2	63297991.1	57680391	39760287.6	14489305	13741801.8	30778346.5	11550534.8	14619986.2	14634061.8	6220002	6152162.4	9050952.6	16074950.7	11720362.9	9943335.1
sp|P16675|PPGB_MOUSE-MYVTJDTEVAENNYEALKDFFR-1,Oxidation[M];-7 2 0 0 0	29678401.1	29273303.5	28918780.8	52219773.1	43239933.3	36971223.6	35246110.8	34752463.2	36668966.5	68275073.6	110963132.2	131299659.8	101615027.4	130995305.4	113697940.8	101106787.9	123824643	119570243.9	34043681.4	41054596.7	26372015.8	13897801	9480760.7	20347534.8	11769345.1	10760072.1	6174686.3
sp|P16675|PPGB_MOUSE-MYVTJDTEVAENNYEALKDFFR-null-6 2 0 0 0	23003809	27966293.7	32420240.6	11570631.3	9465510.5	8861489.6	11952752.9	14661964.6	10618786.6	17613649.7	17191978.2	20644221.4	141951074.3	151235764.1	206277689.4	22901086.9	22030596.2	28060160.39	120710278.5	148488921.9	90283725.8	97620395	86200188.4	113316668.5	86916954.3	87773534.8	94121972.3
sp|P16675|PPGB_MOUSE-MYVTJDTEVAENNYEALKDFFR-null-6 3 0 1 0	9181130.3	3396853.79	3385558.1	8768823.89	NA	3347992.2	7868164.5	3076663.7	3499989.3	7023668.3	6735461.6	NA	1372855.9	NA	NA	NA	NA	5467611.7	2503971.5	3387738.4	NA	1422432.1	1561028.9	NA	NA	1685074.5	1190375
sp|P16675|PPGB_MOUSE-MYVTJDTEVAENNYEALKDFFR-null-7 2 0 0 0	187740004.9	152817302.3	214912453.8	271909690.4	235469566.9	249607218	250576915.6	224341544.8	244608027.7	214665393.6	313446030.5	270413023.2	186463963.6	269806036.3	333241391.1	353624183.2	374940029.6	514586150.5	153605415.1	269443740.1	116396750.5	144010868	131153229.9	130441643.5	181210132.3	148756247.3	159855541.6
sp|P16675|PPGB_MOUSE-MYVTJDTEVAENNYEALKDFFR-null-8 2 0 0 0	11381482	12779854.9	21044278.3	21583782.4	19490294.7	30269433.3	25883917.2	16301413.8	24405770.5	18575833.8	37815772.6	NA	23772207	23868279	25526987.1	22872963.8	27434293.4	37718726.7	12535135.4	NA	10644087.8	9118877.6	8939558.1	15170465.3	14773693.9	9168296.1	11882659.1
sp|P16675|PPGB_MOUSE-MYVTJDTEVAENNYEALKDFFR-null-9 2 0 0 0	3899887.72	4313608	NA	NA	4462360	4135616.3	NA	2389653	2648985.4	NA	NA	NA	8497989.2	NA	NA	6268501.3	NA	NA	1373197.5	2751950.7	NA	NA	NA	NA	NA	NA	1211152.1
sp|P16675|PPGB_MOUSE-VRLDPPCTJTTAPSNYLNNPYVR-7,Carbamidomethyl[C];-5 4 1 1 0	20982424.98	NA	NA	NA	NA	NA	NA	NA	NA	NA	NA	30735785.97	NA	NA	NA	NA	NA	NA	22865804.63	35851168.9	NA	NA	NA	NA	98988642.3	NA	NA
sp|P16675|PPGB_MOUSE-VRLDPPCTJTTAPSNYLNNPYVR-7,Carbamidomethyl[C];-6 4 1 0 0	15172490.89	13677476.67	NA	16377223.17	15117708.5	NA	12804211.6	19338375.92	16085036.49	NA	18169735.75	16299460.1	9729335.6	NA	NA	14417054.3	5670400.644	NA	NA	59502537.5	NA	42458342.6	11647782.7	40603777.4	NA	NA	NA
sp|P16675|PPGB_MOUSE-VRLDPPCTJTTAPSNYLNNPYVR-7,Carbamidomethyl[C];-6 4 1 0 1	18470997.34	NA	NA	NA	NA	NA	NA	NA	NA	NA	NA	25985332.9	NA	NA	NA	NA	NA	NA	NA	50570741.9	NA	NA	13253461.41	NA	NA	NA	NA
sp|P16675|PPGB_MOUSE-VRLDPPCTJTTAPSNYLNNPYVR-7,Carbamidomethyl[C];-9 2 0 0 0	13812801.62	NA	6439386.89	9748263.1	5752967.5	NA	NA	3437010.8	NA	14315605.9	19581958.9	15027734.99	16957748.08	8005626.97	5315225.31	19880422.11	NA	335846.2	NA	357216.4	NA	4409932	NA	NA	NA	NA	NA
sp|P16872|IL7RA_MOUSE-GESJWTHVSLFHTR-null-9 2 0 0 0	5010779.61	3984827.98	3062320.49	3518552.04	NA	2328014.34	NA	NA	NA	2257539.73	NA	5194950.77	NA	NA	NA	NA	NA	NA	NA	NA	2383118.4	2097370.83	1466150.8	3848289.8	NA	NA	NA
sp|P17047|LAMP2_MOUSE-CNSVLTYJLTPVVQK-1,Carbamidomethyl[C];-5 4 0 2 1	36438569.94	43451599.7	37073922.8	33431658.5	NA	32412118.29	36894680.31	36217997.62	34306370.1	NA	38746057	41088231.1	31016221.41	33682028.03	29955966.1	39751764	40344828.95	52691910.2	27629739.4	36331034.45	15052272.37	43797726.4	7543199.376	22977008.8	23281751.4	33040190.4	24276342.8
sp|P17047|LAMP2_MOUSE-CNSVLTYJLTPVVQK-1,Carbamidomethyl[C];-5 4 1 0 1	30106309.36	20293784.92	9312518.6	31701185.3	NA	NA	33130012.98	38389631.43	39093092.83	NA	9318555.7	NA	19595222.61	NA	13320483.39	41351031.22	14478764.59	NA	8688793.7	NA	NA	14321702.7	7196710.2	NA	16549532.6	16709474.2	25679138.96
sp|P17047|LAMP2_MOUSE-CNSVLTYJLTPVVQK-1,Carbamidomethyl[C];-5 4 1 1 1	7133025.81	7533422.16	NA	4436814.9	NA	NA	6551327.9	NA	4522416.49	NA	NA	NA	NA	NA	NA	NA	15136004.9	NA	NA	NA	NA	5747840.6	2374422.7	NA	NA	NA	NA
sp|P17047|LAMP2_MOUSE-CNSVLTYJLTPVVQK-1,Carbamidomethyl[C];-6 4 0 1 0	107100.9	NA	362390.57	NA	NA	NA	NA	NA	NA	1047519.3	NA	NA	NA	NA	NA	NA	NA	NA	NA	NA	NA	457897.79	NA	NA	NA	NA	NA
sp|P17047|LAMP2_MOUSE-CNSVLTYJLTPVVQK-1,Carbamidomethyl[C];-6 4 0 1 2	24215127.5	82304643.7	69607823.4	69466529.8	NA	NA	69207152.65	NA	62599896.89	NA	62645588.2	NA	64020704.03	63722956	NA	84452828.7	69405992.24	93651189.22	51443808.8	68370441.8	NA	80115515.82	15524034.44	64484764.5	63945182.3	NA	43271402.94
sp|P17047|LAMP2_MOUSE-CNSVLTYJLTPVVQK-1,Carbamidomethyl[C];-6 4 0 2 0	854087.7	NA	NA	NA	NA	NA	786147.88	1066987.7	1609373.7	NA	NA	NA	NA	NA	NA	NA	11410877.25	NA	NA	211527	NA	270356.3	NA	NA	NA	NA	NA
sp|P17047|LAMP2_MOUSE-CNSVLTYJLTPVVQK-1,Carbamidomethyl[C];-7 4 0 1 1	4564035.7	NA	279549	NA	NA	587852.3	2262968.18	4208160.16	3471269.74	NA	NA	NA	NA	NA	NA	NA	11420658.12	NA	305506.4	2918557.2	2370159.2	467547.6	619947.02	2614994.8	3333008	2279509	1586313.61
sp|P17047|LAMP2_MOUSE-EASHYSIHDIVLSYJTSDSTVFPGAVAK-null-4 3 0 1 0	16617791.4	NA	14699604.2	18689828.7	15549095.1	14080800	12647243.7	11670138.3	11284949.8	3064177.7	7407359	10568418.3	4971019.32	4936699.47	3283714.8	8924882.7	NA	NA	11928092.2	14835843.9	7496271.4	6564973.5	3303251.6	6420064.7	NA	10051838	NA
sp|P17047|LAMP2_MOUSE-EASHYSIHDIVLSYJTSDSTVFPGAVAK-null-4 3 1 0 0	8164129.3	NA	7780899.2	NA	NA	NA	NA	NA	NA	NA	NA	NA	NA	NA	NA	NA	NA	NA	NA	3604498.4	NA	NA	NA	NA	NA	NA	NA
sp|P17047|LAMP2_MOUSE-EASHYSIHDIVLSYJTSDSTVFPGAVAK-null-4 4 1 0 0	3202259.6	NA	NA	NA	NA	NA	NA	NA	NA	NA	NA	NA	NA	NA	NA	NA	NA	NA	NA	NA	NA	NA	NA	NA	NA	NA	NA
sp|P17047|LAMP2_MOUSE-EASHYSIHDIVLSYJTSDSTVFPGAVAK-null-5 3 0 0 0	4709483.74	NA	NA	2945882	1009630.9	3187785.5	NA	NA	NA	NA	NA	NA	1242936.8	NA	NA	NA	NA	NA	NA	NA	NA	NA	NA	NA	NA	NA	NA
sp|P17047|LAMP2_MOUSE-EASHYSIHDIVLSYJTSDSTVFPGAVAK-null-5 4 0 0 0	1201195.7	NA	7024100.89	7496355.9	6629484.4	NA	NA	NA	NA	NA	NA	NA	NA	NA	NA	NA	NA	NA	NA	NA	NA	NA	NA	NA	NA	NA	NA
sp|P17047|LAMP2_MOUSE-EASHYSIHDIVLSYJTSDSTVFPGAVAK-null-5 4 0 1 0	12638976.9	NA	18409383.5	NA	18221190.2	20984444.2	NA	126097	NA	4940959.1	NA	NA	NA	NA	NA	NA	NA	NA	NA	NA	NA	NA	NA	NA	NA	NA	NA
sp|P17047|LAMP2_MOUSE-EASHYSIHDIVLSYJTSDSTVFPGAVAK-null-5 4 0 2 0	25995884.2	28166778.3	26096192.4	3514078.56	20771341	19554407	NA	24384172.5	19325691.2	NA	NA	NA	NA	NA	NA	NA	NA	NA	NA	12163692	NA	8735614.1	NA	NA	1459963.2	NA	8170506.5
sp|P17047|LAMP2_MOUSE-EASHYSIHDIVLSYJTSDSTVFPGAVAK-null-5 4 2 0 0	8232721.3	NA	NA	NA	NA	NA	NA	NA	NA	NA	NA	NA	NA	NA	NA	NA	NA	NA	NA	NA	NA	NA	NA	NA	NA	NA	NA
sp|P17047|LAMP2_MOUSE-EASHYSIHDIVLSYJTSDSTVFPGAVAK-null-6 4 0 1 0	12791403.58	14588002.7	NA	NA	NA	NA	NA	5874897.2	NA	NA	NA	NA	NA	NA	NA	NA	NA	NA	NA	NA	NA	NA	NA	NA	NA	NA	2234324.5
sp|P17047|LAMP2_MOUSE-EASHYSIHDIVLSYJTSDSTVFPGAVAK-null-6 4 0 1 1	68257733	NA	NA	8973221.92	NA	NA	NA	NA	50254150	NA	NA	NA	NA	NA	NA	NA	NA	NA	NA	33862720.7	NA	21336646.4	NA	NA	NA	NA	NA
sp|P17047|LAMP2_MOUSE-JLSFWDAPLGSSYMCNK-15,Carbamidomethyl[C];-4 3 0 1 0	2897094.93	NA	NA	2611641.8	NA	NA	NA	NA	NA	NA	NA	NA	NA	NA	NA	NA	NA	NA	NA	NA	NA	NA	NA	NA	NA	NA	NA
sp|P17047|LAMP2_MOUSE-JLSFWDAPLGSSYMCNK-15,Carbamidomethyl[C];-6 3 0 0 0	10312537.81	13772716.1	16728303.8	11607035.7	11039567.7	10153837.7	7181065.1	NA	7253981	5648877.2	15129021.2	14311864.3	13270145.7	14187813.2	14201510.4	16851575.5	14454098.66	21542420.7	NA	NA	NA	NA	850086.25	NA	NA	NA	NA
sp|P17047|LAMP2_MOUSE-JLSFWDAPLGSSYMCNK-15,Carbamidomethyl[C];-6 3 0 1 0	10761005.7	13122446.4	NA	NA	NA	NA	NA	NA	6846272	21388639.3	NA	NA	13874829.6	NA	NA	14844952.9	NA	NA	NA	NA	NA	NA	NA	603845.1	NA	NA	NA
sp|P17047|LAMP2_MOUSE-JLSFWDAPLGSSYMCNK-15,Carbamidomethyl[C];-7 2 0 0 0	8429839.6	6161761.9	7324567.38	NA	NA	5537280.2	NA	4115360.6	NA	NA	6436962.6	6918443.2	3962430.92	5705950.9	5468678.2	7944077.2	8687924.14	9960159.3	NA	NA	NA	NA	NA	NA	NA	NA	NA
sp|P17047|LAMP2_MOUSE-JLSFWDAPLGSSYMCNK-15,Carbamidomethyl[C];-7 3 0 0 0	5449532.7	4944260.2	6475254.8	NA	4336380.2	NA	NA	NA	NA	NA	NA	8994079	5291582.5	7326727.7	5480084.71	NA	6002805.6	9482089	NA	NA	NA	NA	NA	NA	NA	NA	NA
sp|P17047|LAMP2_MOUSE-JLSFWDAPLGSSYMCNK-15,Carbamidomethyl[C];-7 3 0 0 1	22722701.8	25200187.5	NA	NA	NA	NA	NA	NA	NA	NA	NA	NA	28627603.2	NA	NA	NA	NA	NA	NA	NA	NA	NA	NA	NA	NA	NA	NA
sp|P17047|LAMP2_MOUSE-LJNSQIK-null-4 3 0 0 0	72045993.57	82811536.5	84388258.73	123956126.6	131008962.3	128452704	82727844.19	83401679.7	85294908.8	117395532.3	80100814.28	51259455.35	78744219.3	25777388.61	23170639.44	10882937.26	34743258.64	37978650.27	15932333.36	15430015.15	16955081.78	25033150.39	23804794.27	33052783.82	24437311.9	28521567.49	27545531.76
sp|P17047|LAMP2_MOUSE-LJNSQIK-null-4 3 0 1 0	62286339.33	63623202.52	58567463.63	87167593.65	88735914.79	78378034.81	60519504.48	57039273.24	56844471.92	173220483.4	91746288.93	74122210.77	110651900.7	34780623.77	31260201.63	14782843.85	32451779.74	22038151.14	22518874.43	8988587.429	9523352.377	41664673.06	40337172.81	66394227.9	27854267.77	30019197.51	22213708.45
sp|P17047|LAMP2_MOUSE-LJNSQIK-null-4 3 1 0 0	106082418.3	107336326.4	55292711.85	82541006.87	81610004.71	77738209.27	61055923.78	54593238.18	53937600.64	78156034.71	44215065.23	32815712.91	52094112.99	19129204.84	15731062.7	7610099.884	19904533.77	14314305.52	8944502.475	8201862.936	7274065.317	17161718.91	16707328.48	26904538.26	17173228.19	18898404.53	14741956.28
sp|P17047|LAMP2_MOUSE-LJNSQIK-null-4 4 0 0 0	7041085.24	7681453.451	8240855.89	9905076.5	11302750.18	10453350.76	8080246.169	8240894.96	8391834.095	10544604.61	7362977.29	4516202.55	8791328.85	NA	2809234.867	NA	NA	5061870.42	NA	NA	NA	NA	NA	NA	NA	3900859.48	3257712.08
sp|P17047|LAMP2_MOUSE-LJNSQIK-null-5 2 0 0 0	16984498.48	17359827.95	17621015.32	19553812.48	21156961.26	20016389.54	13779425.4	12950283.96	12963903.11	26247993.47	16062057.3	9894255.05	NA	NA	NA	NA	7895446.273	6104208.286	NA	NA	NA	9372095.252	8481573.74	12228158.83	9246299.05	10050894.93	8757579.871
sp|P17047|LAMP2_MOUSE-LJNSQIK-null-5 3 0 0 0	29128418.34	34858097.24	34002750.77	46352136.6	59065137.65	55878113.91	38028719.56	42533512.91	41746816.83	57803972.63	34281308.65	23432514.75	36799685.8	11927163.96	10611186.75	5978785.352	19448050.68	14662385.85	5776038.236	5142669.869	5858647.235	10504576.69	9981866.702	15604002.76	11493218.41	16155679.9	11744147.03
sp|P17047|LAMP2_MOUSE-LJNSQIK-null-5 3 0 1 0	20880089.3	21838039.63	18610286.16	30146111.11	33065255.98	29445189.97	23248523.02	22373303.42	21392345.14	46696991.71	24535983.27	20516158.54	28867370.01	10362520.06	7738623.915	3062552.816	9623138.435	6498084.217	2430182.42	1997633.068	NA	8848009.483	8681258.349	15838382.12	9881364.49	10803186.83	7405983.02
sp|P17047|LAMP2_MOUSE-LJNSQIK-null-5 3 1 0 0	16125964.42	39879192.86	25930378.3	31301701.72	33931041.41	35272536.85	29357815.91	26342654.67	25581725.84	50967672.24	20458054.31	14581739.53	28753855.46	6928913.66	3628695.438	3295395.574	9042638.422	5669154.472	NA	NA	NA	6364740.431	7017434.35	12161120.52	7788096.006	10269914.7	6999369.241
sp|P17047|LAMP2_MOUSE-LJNSQIK-null-5 3 2 0 2	9682206.24	6485461.281	5855556.587	NA	NA	4839305.23	NA	NA	NA	29264572.09	15817498.01	NA	23601214.92	NA	NA	NA	4159249.985	3340979.851	NA	NA	NA	NA	NA	8282281.28	NA	7958022.438	NA
sp|P17047|LAMP2_MOUSE-LJNSQIK-null-5 4 0 0 0	63617182.35	75224043.57	74745834.07	115858282	128002799.8	133297469	84036094.21	95738728.79	98770176.66	104078438.4	68649013.29	42868607.92	94860461.62	35314540.43	29308309.58	6821011.356	38519269.59	51614246.64	12379794.7	11109195.8	12733315.99	25411590.64	26149815.82	46501736.46	23676138.19	35227574.97	25928444.75
sp|P17047|LAMP2_MOUSE-LJNSQIK-null-5 4 0 1 0	147108244.5	150642112	131460776.9	204375546.1	215145259.7	189171856.3	150022212.8	37730184.29	146878825	306942288.9	165544850.3	42582927.18	269407181.8	29509682.57	85954096.47	35450339.97	21480392.86	16765828.66	33598830.71	29142617.15	6155310.164	65704898.62	64667133.29	102697896.1	61130668.48	72279591.72	18986963.5
sp|P17047|LAMP2_MOUSE-LJNSQIK-null-5 4 1 0 0	89872315.04	90683580.18	40134895.77	109513443.6	127928938.6	104103840.7	75077668.95	71628543.58	69137401.88	103912989.9	58208176.56	44523607.1	74151998.33	26685537.96	26371166.37	8467498.688	27676858.84	21767342.94	7996186.05	6933119.22	8702013.486	24903239.31	23985514.84	40178611.61	20894318.55	25427876.25	18707314.61
sp|P17047|LAMP2_MOUSE-LJNSQIK-null-5 4 1 1 0	9951425.84	9433112.68	9945391.76	11114629.98	10370127.32	11152932.99	NA	8071068.12	NA	NA	NA	NA	NA	NA	NA	NA	NA	NA	NA	NA	NA	NA	NA	NA	NA	NA	NA
sp|P17047|LAMP2_MOUSE-LJNSQIK-null-5 4 1 1 3	827729.63	NA	NA	5860267.13	NA	NA	NA	NA	NA	NA	5525000.42	127929.412	176222	3022583.511	NA	NA	NA	NA	NA	NA	NA	NA	NA	40795.96	NA	NA	NA
sp|P17047|LAMP2_MOUSE-LJNSQIK-null-5 5 0 0 0	33547538.61	28619073.8	25256899.81	38433154.75	37933225.52	54832473.7	33617021.44	31241968.96	24470894.29	43115438.39	27971158.07	20276686.37	44808533.3	9224154.683	9926890.081	NA	22342660.39	15602191.22	NA	1253923.285	6279431.357	19258048.21	5969204.674	14546246.36	6174504.563	10989986.14	7641012.311
sp|P17047|LAMP2_MOUSE-LJNSQIK-null-5 5 0 1 0	25780470.05	26085978.56	25260534.46	33270802.6	32433527.15	27082813.98	21568595.37	23937128.74	21638241.33	54495947.2	24069954.17	19749735.04	29507166.13	9308220.062	8715747.814	NA	10129195.33	NA	5560094.73	8907276.314	NA	14036335.63	14689035.04	19366723.94	13222967.73	17031232.16	NA
sp|P17047|LAMP2_MOUSE-LJNSQIK-null-6 2 0 0 0	12699370.91	12862339.29	12937809.09	14915407.25	20088968.51	19497616.08	16902709.96	15888049.77	15982355.25	23413956.75	15570204.88	9579101.95	10801747.68	3693895.1	3055053.358	NA	7329107.653	3690428.808	NA	NA	NA	4005742.191	3669142.192	5324734.231	5493846.23	5542672.96	5322364.748
sp|P17047|LAMP2_MOUSE-LJNSQIK-null-6 3 0 0 0	7950359.02	8874105.291	8871262.25	12628665.56	13258791.3	15893913.08	11735864.96	11806457.4	11674153.93	14472652.15	8025526.65	5675674.977	8398276.43	NA	NA	NA	5032878.326	NA	NA	NA	NA	NA	NA	NA	NA	NA	NA
sp|P17047|LAMP2_MOUSE-LJNSQIK-null-6 3 1 0 0	4683054.6	NA	NA	7160948.84	6227527.23	5665589.92	5345948.693	4875323.31	4887493.157	NA	NA	NA	NA	NA	NA	NA	NA	NA	NA	NA	NA	NA	NA	NA	NA	NA	NA
sp|P17047|LAMP2_MOUSE-LJNSQIK-null-6 4 0 0 0	14962188.31	16722745.43	17029390.14	41809142.93	48136611.87	48303216.83	31241848.14	33637157.61	32406454.54	43457530.69	30293524.42	19640696.89	36509172.84	13763903.75	11980486.02	1426724.723	16679507.28	24123669.8	4898315.04	3074699.635	3351285.267	6822795.34	12579767.84	22161962.24	13175292.28	17926441.32	13232515.27
sp|P17047|LAMP2_MOUSE-LJNSQIK-null-6 4 0 1 0	72706373.34	73981187.11	63942797.24	94176785.78	104485771	86144009.89	67974683.28	58994942.27	65015244.3	146459362.1	133412344.3	64194048.62	114069845.7	42918394.83	50750146.44	15838712.04	30113106.37	26153326.24	14766259.19	13074893.56	10975674.78	36790729.83	36789205.67	62475021.61	28192893.05	41080347.07	25774973.84
sp|P17047|LAMP2_MOUSE-LJNSQIK-null-6 4 0 2 4	83418.19	670259.73	NA	1073948.21	320891.86	NA	NA	NA	1283412.3	1647168.64	NA	NA	NA	NA	NA	NA	NA	26403.152	NA	NA	NA	NA	648270.65	1081405.8	NA	NA	NA
sp|P17047|LAMP2_MOUSE-LJNSQIK-null-6 4 1 0 0	30733171.14	26784844.22	26027985.93	34425858.65	37039378.6	36647195.74	23586285.91	23736175.15	21523435.95	44842710.66	24875172.24	20381120.62	36676568.98	11218630.67	10496516.06	3490606.473	12142622	9939608.808	5296122.5	4190527.79	3752813.112	11611605.81	9679673.49	17543164.25	11253431.42	13274703.91	10440485.8
sp|P17047|LAMP2_MOUSE-LJNSQIK-null-6 5 0 0 0	269151663.9	283908064.4	283143492.4	761949824.2	869950678.4	852405486.5	478319322.6	311021654.4	459533388.3	404639419.3	260809414.2	160208838.3	311583657.6	100199439.5	104582595.7	29876359.29	182551557	134034470.7	111108002.8	89985462.6	86185027.24	178554221.5	114441429.7	171043597.4	107193767.4	142804058.7	111543263.5
sp|P17047|LAMP2_MOUSE-LJNSQIK-null-6 5 0 0 1	31629159.52	NA	NA	NA	NA	NA	NA	NA	NA	NA	NA	NA	NA	NA	NA	NA	NA	NA	6467021.984	NA	NA	NA	NA	NA	NA	NA	NA
sp|P17047|LAMP2_MOUSE-LJNSQIK-null-6 5 0 1 0	39425969.7	459564263.4	415900544.8	601116393.1	574722697.3	503787265.1	360197429.8	329473175.9	337984223.4	981598941.5	517359899.6	408859603.5	709309837.2	NA	191799055.5	64471063.39	237658911.1	150674992.9	81547764.47	77855848.31	63829035.77	209521560.1	204150672.9	289497996.7	198857171	247944625.5	39212387.6
sp|P17047|LAMP2_MOUSE-LJNSQIK-null-6 5 0 2 0	29832361.58	31832644.74	NA	53574352.16	NA	NA	32725591.21	36016848.77	32415942	NA	32254477.29	26587871.82	NA	17313093.98	17560671.72	8610670.78	16940464.21	10612797.91	13037491.3	13816132.84	13166191.08	29331229.29	29420078.24	44897772.34	21796740.99	28679307.1	19122124.56
sp|P17047|LAMP2_MOUSE-LJNSQIK-null-6 5 1 0 0	85081742.43	73832283.64	83377631.38	160079483.3	190683382.2	172503961.5	132299645.5	91445117.42	128569152.4	243476320.8	97152316.25	80444170.89	198874895.1	63599463.28	60754839.51	24187579.51	59089393.95	37481676.89	47799633.61	29293948.92	27308921.03	84671960.5	85585131.24	137119523.7	47886320.59	69095021.03	37522315.03
sp|P17047|LAMP2_MOUSE-LJNSQIK-null-7 5 0 0 0	99322039.78	113168810.1	240934614.7	390939380.1	383338954.5	372107895.7	78039197.74	91130151.05	81751626.31	159208800.6	94177070.32	74585758.31	254622783.2	3601592.61	39318151.87	9062500.427	145941367.7	96381684.65	13982813.58	16729182.65	12158019.54	39940027.55	42896963.57	57434306.98	39363542.79	47948059.12	43814353.23
sp|P17047|LAMP2_MOUSE-LJNSQIK-null-7 5 0 1 0	157935531.7	NA	67197761.71	211121210.2	249427772.9	197833523.4	139248297.4	130002786.9	131590342.1	329759281.4	175414621.8	143160036	246059340.3	90037661.81	66199094.25	31034050.14	84243098.97	54578799.49	27835038.73	27344563.38	23256402.95	85036628.53	78346244.07	102452448.9	69462384.34	98143339.35	68606175.16
sp|P17047|LAMP2_MOUSE-LJNSQIK-null-7 5 1 0 0	64312774.2	67478640.38	66323511.03	77648458.63	55974520.27	95762297.51	35826732.01	33239467.39	33443223.46	98655831.69	41419775.9	38862190.53	95677346.72	26331191.5	26524215.15	11344961.99	25660219.82	15521967.83	NA	6428076.166	NA	17757334.32	17224297.73	25104725.71	19866776.6	24705981.3	16910953.19
sp|P17047|LAMP2_MOUSE-LJNSQIK-null-7 6 0 0 0	54067229.28	64665577.92	67316247.02	88713085.5	97183862.97	95497544.61	54475141.91	55714302.79	53624142.75	65399532.33	43604043.8	30909896.67	55009277.31	20657685.9	17275062.88	5293215.017	33179682.11	22105812.47	8914967.061	NA	6005918.579	22979035.58	24114297.87	33768729.57	20192529.81	27021640.86	24166550.38
sp|P17047|LAMP2_MOUSE-LJNSQIK-null-7 6 0 2 0	9981137.47	NA	15292477.36	NA	NA	NA	NA	NA	13334873.72	25914754.65	NA	NA	NA	NA	NA	NA	9035711.829	7364457.496	5342056.08	5364196.38	NA	11799873.19	10745833.43	NA	NA	NA	8380442.723
sp|P17047|LAMP2_MOUSE-LJNSQIK-null-7 6 1 0 0	32074562.79	32114449.22	32896890.69	38302200	36727808.66	31156208.12	29868288.84	NA	21024704.68	35801796.74	15151635.84	10814115.09	20497246.02	8558578.382	NA	NA	11569284.4	8591191.55	NA	NA	NA	NA	NA	16839444.95	9020860.62	16421982.53	NA
sp|P17047|LAMP2_MOUSE-LJNSQIK-null-8 5 0 0 0	14853087.22	15656970.09	17195542.04	23129990.35	25114102.14	23801896.72	13181469.58	14273295.62	12135482.03	28548804.96	20457146.13	13284438.3	22242974.13	NA	7656208.749	NA	13637897.6	8213194.358	NA	NA	NA	6927338.819	6935605.683	NA	6148891.178	7665225.32	6534150.985
sp|P17047|LAMP2_MOUSE-LJNSQIK-null-8 5 0 1 0	5745685.56	21980027.18	19489702.97	25472996.17	9958425.28	10081865.64	17441803.85	4909094.99	NA	44673783.97	13326523.74	18284469.25	26845652.45	5355675.277	8683857.493	2932863.358	10153723.77	6472978.809	2366102.19	NA	1078715.91	5813041.69	5773750.98	16048347.58	4248046.62	3646924.88	3811650.64
sp|P17047|LAMP2_MOUSE-LJNSQIK-null-8 6 0 0 0	42476009.88	36174338.45	39656920.31	47640153.95	55873938.09	49724996.7	NA	30359491.32	NA	40682414.81	27602680	20940180.15	36173819.83	14612694.41	11173487.46	NA	23632185.61	15112335.53	NA	NA	NA	17030765.95	17898047.71	23155468.69	16536400.49	21264039.68	18909333.18
sp|P17047|LAMP2_MOUSE-LJNSQIK-null-9 2 0 0 0	12286469.25	12255363.17	11263657.95	13656230.83	16816982.84	15737847.91	11902391.62	9433211.54	8343024.688	26491335.25	17332274	10796310.11	22186755.94	7743182.242	5251040.665	2720589.394	12225307.55	6092652.337	3240905.16	2943965.393	2329659.369	5183278.415	4497046.712	6320292.77	5087291.931	6312917.18	5294541.595
sp|P17047|LAMP2_MOUSE-LJNSQIK-null-9 6 0 1 0	7036665.53	12219877.38	10570016.11	10314389.2	12474574.56	NA	NA	NA	9504420.26	38901370.84	13547664.42	10074217.6	NA	NA	7885650.49	3611929.167	6477955.611	5651990.696	NA	NA	NA	NA	7978141.03	13004493.14	NA	NA	5923320.08
sp|P17047|LAMP2_MOUSE-LJNSQIK-null-9 6 1 0 0	8202214.78	9958325.07	NA	17697037.45	19820721.52	18104877.31	NA	NA	6177878.89	NA	12625712.58	NA	NA	NA	NA	NA	NA	NA	NA	NA	NA	NA	NA	NA	NA	NA	NA
sp|P17047|LAMP2_MOUSE-VPFIFNINPATTJFTGSCQPQSAQLR-18,Carbamidomethyl[C];-5 4 0 0 0	5161885.23	NA	NA	NA	NA	5311012	NA	5953219.36	NA	NA	NA	3239127.1	NA	NA	NA	NA	NA	NA	NA	NA	NA	NA	NA	NA	NA	NA	NA
sp|P17047|LAMP2_MOUSE-VPFIFNINPATTJFTGSCQPQSAQLR-18,Carbamidomethyl[C];-5 4 1 0 0	3775006	NA	NA	NA	NA	NA	NA	NA	NA	NA	NA	NA	NA	NA	NA	1580556.7	NA	NA	NA	NA	NA	NA	NA	NA	NA	NA	NA
sp|P17047|LAMP2_MOUSE-VQPFJVTK-null-10 2 0 0 0	3341172.47	NA	NA	NA	NA	NA	4332449.18	NA	NA	NA	6101669.84	NA	NA	NA	NA	NA	NA	NA	NA	NA	2506404.04	NA	NA	2682589.96	3561817.56	NA	NA
sp|P17047|LAMP2_MOUSE-VQPFJVTK-null-4 3 0 0 0	20666696.71	27183287.59	28254260.07	NA	2998888.84	NA	NA	NA	NA	NA	48088912.1	NA	50631866.45	82911183.33	67941607.68	23691858.64	5260835.8	NA	103150340.3	88547561.57	95703901.69	64615856.22	73576673.79	117235442.4	85975300.51	98507873.01	78861754.87
sp|P17047|LAMP2_MOUSE-VQPFJVTK-null-4 3 0 1 0	172259906.6	149763213.9	111186180.4	233512786.1	198745076.2	164079653.4	152527334.4	171862076.4	158267091.2	451490460.1	326345223.6	338495597.4	118211316.1	161952501.3	149462028.8	102331700.3	134391560.2	114454434.6	180883115.8	157963709.6	138983146.1	138415893.6	136262393.6	131371068.1	192383631.8	195237604.1	153068418.3
sp|P17047|LAMP2_MOUSE-VQPFJVTK-null-4 3 1 0 0	19746725.91	19319464.96	12777144.86	8477974.63	8619081.34	16949020.59	11824694.18	6226329.02	18498552.3	60625283.19	30159411.65	NA	14816415.72	14484638	13809943.92	14859810.74	14283040.44	15582730.94	14534491.88	11878960.12	11979921.32	11723519.9	10514065.05	16998226.7	12874674	14228851.8	13089442.09
sp|P17047|LAMP2_MOUSE-VQPFJVTK-null-5 2 0 0 0	50982456.77	55066383.21	48216535.96	38437857.01	45625413.55	47917591.09	67843204	69737571.39	71450949.12	655821973.7	496193777.6	348186289.5	1055088128	1859646724	1528228793	159300360.6	192013054.2	141531423.1	2699913965	2310785836	2240281965	2100899535	2072192300	3063837866	2249778723	2686611469	1771401552
sp|P17047|LAMP2_MOUSE-VQPFJVTK-null-5 3 0 0 0	181166131.3	215748655.3	189583364.7	286122599	315915366.4	307190960.2	191289710.9	192087817.5	200953857	418153876.8	330962097.1	227993592	82432180.15	138176547.3	117013837.9	90477291.24	101832148.9	69218288.05	184073323	186225790.8	162017852.7	139667482	153285895.3	222529962.3	163002248.5	181556403.2	134982433.7
sp|P17047|LAMP2_MOUSE-VQPFJVTK-null-5 3 0 1 0	230511469.2	217851417.9	180061917	273733819.9	337372965.3	411518422.1	311155525.2	264645879.4	272234881.1	535771962.9	390192650.7	403872549.4	139422077.5	205575781.7	190774017.6	129990678.9	175808988.1	111138744.6	289132973.3	249644610.6	179239575.3	222735411.7	218303094.3	311949615.5	260999799.1	272376281	215911415
sp|P17047|LAMP2_MOUSE-VQPFJVTK-null-5 3 1 0 0	49957030.01	44016818.26	31572383.75	56151041.4	50471074.9	39966754.1	39158801.64	48419646.44	43488468.85	101892097.4	57953541.17	67024376.64	19652194.95	23036313.07	20546615.02	22694695.59	15825535.7	15682960.45	39916977.5	38034591.27	17910737.7	32173633.4	17621072.7	47214424.66	44121469.77	22256206.75	24193316.64
sp|P17047|LAMP2_MOUSE-VQPFJVTK-null-5 4 0 0 0	56126967.58	60950753.87	53359334.21	109955194	143790818.5	152720104.6	81966649.88	81735462.01	90997180.27	119182469.4	95006097.9	67382843.75	26802986.04	51788684.73	41310853.51	33530240.41	28505662.42	7123968.9	62195109.82	60862151.74	57836276.8	48957065.35	49303541.88	88485950.92	56342589.2	70166481.75	55275988.75
sp|P17047|LAMP2_MOUSE-VQPFJVTK-null-5 4 0 1 0	175679635.8	38275491.9	38585326.26	306542537.7	351117639.3	321858119	263803757.6	244718333	261351496.8	385842519.3	273245884.6	279078405.6	96543861.6	162508993.1	132216772.8	80413023.06	121976707.6	110141075.4	210372817.2	192489341.2	151774953.2	181499036.6	168119189.3	242484186	212086024.4	206842956.7	154759166.1
sp|P17047|LAMP2_MOUSE-VQPFJVTK-null-5 4 0 2 0	84092290.12	78322667.82	60987388.61	103101634.2	93664228.99	69172949.56	94088380.7	104913554.5	82121034.53	233508502.2	138088303.1	128172299.4	42966786.39	2423247.683	52258975	74077274.85	59552717.01	51198691.71	76260272.1	81783623.74	57163440.9	67076829.4	72463448.2	129801983.9	64072933.6	91352741.5	56105634.6
sp|P17047|LAMP2_MOUSE-VQPFJVTK-null-5 4 1 0 0	26762305.9	15540839.37	5695296.56	28142033.6	34601939	47663642.65	35787955.03	28301600.7	33680495.76	54407989.14	44537298.58	38091770.47	7233054.36	6514584.49	5960404.32	7434048.99	23197956.38	6319594.632	30277044.48	26812022.77	19970061.52	28124256.34	5087398.81	7573818.5	30786848.22	31471962.09	5176162.65
sp|P17047|LAMP2_MOUSE-VQPFJVTK-null-5 4 1 1 0	9843296.45	NA	6489518.68	22503212.26	NA	16127410.51	NA	14502382.76	NA	29064915.2	31819030.14	NA	NA	NA	NA	NA	NA	NA	NA	NA	NA	NA	NA	NA	NA	NA	NA
sp|P17047|LAMP2_MOUSE-VQPFJVTK-null-6 2 0 0 0	1336602015	1282443920	1141275287	1536356620	1597255905	1377764161	1147620518	1037340704	1088647365	2583925281	2415663944	1713599673	463113906.1	869536673.4	759031857.1	706699324.2	590512497	827921414.7	1377488175	1274332189	1091442740	1125984977	1119436089	1550824626	1189589557	1391915852	1128444575
sp|P17047|LAMP2_MOUSE-VQPFJVTK-null-6 3 0 0 0	293949481.4	315699362.1	296485076.2	487486972.2	574617282.4	530144581.2	380142944.3	371982135.2	419486047.2	586751947.7	560902327.8	376142650.8	131114745.4	209590805	176964426.8	164961787.3	106560438.4	138520968.7	307367820.4	289911680.3	236826066.8	233722282.9	208142687.2	387618897.6	270965567.8	302486002.3	243558674
sp|P17047|LAMP2_MOUSE-VQPFJVTK-null-6 3 0 1 0	237961661.5	211835341.3	165018676.9	390233986.3	452941922.7	397845095.9	318681744.4	283271112.5	291564530.7	548059260.3	429555621.2	395411536.6	122306048.8	205131897.8	157688110.9	103978335.7	139862934.5	136254587.3	273007006.6	232491665.4	181676923.9	210928040.6	191070912.2	318571699.8	256051326.2	259021232.7	186410098.3
sp|P17047|LAMP2_MOUSE-VQPFJVTK-null-6 3 1 0 0	73169109.76	14824728.35	14689178.91	52764111.31	70048549.05	83436504.05	58553013.51	53298390.37	14612621.82	93848425.98	79099474.05	74324230.26	15155281.31	42893896.51	15486699.18	29122914.43	34036750.26	21246138.53	15336032	61612247.35	49319903.12	61644140.65	57264399.6	87482066.54	80920645.6	80984146.04	13673562.8
sp|P17047|LAMP2_MOUSE-VQPFJVTK-null-6 4 0 0 0	60498521.4	59523993.92	51374238.94	88154427.41	100852984	89047344.75	28651659.16	16969794.96	74632513.54	49289985.54	40345907.94	28921818.07	13243020.27	20423781.09	15378155.91	17374713.45	6512361.64	10468090.25	18462603.76	20899861.08	17553783.83	16203686.8	14145416.81	23650154.64	15051727.49	45071105.55	16008960.53
sp|P17047|LAMP2_MOUSE-VQPFJVTK-null-6 4 0 1 0	42666016.2	53480461.46	58068499.01	88690292.65	93800489.14	100393797.5	74372871.61	87056686.04	76659695.14	28138582.6	127974011.9	115992292.2	25713917.16	46389164.25	28252229.13	32368813.5	15085449.91	30564897.83	63368595	63017378.24	53708343.31	58469905.92	45921443.12	62102922.02	69650934.96	56097152.79	41021484.69
sp|P17047|LAMP2_MOUSE-VQPFJVTK-null-7 2 0 0 0	323491353.4	317726600.4	308106928.3	450359212.6	508173090.9	505096239.5	434136195	414848844.5	435759461.4	600553349.2	488325059	369930984.9	93540195.27	165407562.7	141599508.4	154749673.8	70100348	78703801.9	252771726.3	213574880.1	183878820.1	187201459.4	NA	298157154.9	295198092.4	303485735.3	244595497.3
sp|P17047|LAMP2_MOUSE-VQPFJVTK-null-7 3 0 0 0	116446803.5	107360731.4	90938300.49	159532555	180054023	157485294.2	117696440.3	106994738.3	115696484.8	207484483.3	173397854.5	125804927.8	36776082.21	57386409.49	48114154.09	53149001.47	37219634.47	35697474.11	103347210.9	97307933.38	76485018.62	83126896.73	76452151.22	115300541.1	98251759.24	105280441.9	74893177.92
sp|P17047|LAMP2_MOUSE-VQPFJVTK-null-7 4 0 0 0	54541175.51	54000882.06	47361500.98	73246473.21	83502709.02	57312097.53	68145423.52	67183977.07	57288447.87	79964391.75	71398961.68	47888786.59	8516477.991	11902277.41	9198630.98	22764999.19	17506377.58	12111603.54	43808048.94	10360590.53	49974781.07	34483000.06	32617155.62	50461959.4	39002720.8	40135049.7	32516129.97
sp|P17047|LAMP2_MOUSE-VQPFJVTK-null-8 2 0 0 0	100201868.2	99542827.32	83162929.37	142697136.4	148873259.1	145265681	138676432.9	130668727.3	124676946.5	140376655	112614365	85828322.11	20452039.93	40709249.82	34261343.3	38621373.06	29536882.78	31334359.55	68390592.29	58266470.6	47302374.12	49520342.7	50923624.8	78195690.38	78687593.8	75696094.3	68714643.3
sp|P17047|LAMP2_MOUSE-VQPFJVTK-null-9 2 0 0 0	15952945.9	16980306.23	15986534.51	17706404.43	18064632.4	16608491.59	11980810.89	10606994.52	10682327.11	32891147.15	31550970.08	24060832.01	7041472.729	12494921.03	10503368.76	11229522.99	11282278.86	7376734.56	10625850.1	8681585.13	6778369.24	5729732.6	6448559.33	9859562.28	8286649.68	9231531.6	8044475.14
sp|P17047|LAMP2_MOUSE-YWGIHLQAFVQJGTVSK-null-4 3 0 1 1	17474940.6	16087309.2	14225725.7	16213071.4	NA	12089320.5	NA	12868425.2	11926597.9	29763162.1	25023666.6	25240885.8	52614334.93	NA	NA	41366808.9	12316610.31	26340440	NA	NA	NA	11212949.9	3191920.61	13256208	9781264.7	7495619.8	12294847.7
sp|P17047|LAMP2_MOUSE-YWGIHLQAFVQJGTVSK-null-5 4 0 2 1	32127550.6	29519289.1	37149056.7	43352026	32613812.7	23380368.7	30992005.74	30677449.24	29594065.6	38025642.6	7923039.8	48435326.8	41523165.4	25515922.83	21014106	52869181.3	22430722.03	24389773.1	9200998.3	10330893.7	7696461	NA	9534270.5	16680801.7	28098087.7	9394634.7	5187960.9
sp|P17047|LAMP2_MOUSE-YWGIHLQAFVQJGTVSK-null-5 4 1 1 1	15523067.3	10783964.3	16317819	27640591.2	4666365.7	3773035.9	21673414.8	NA	19690606.5	NA	40741275.6	43208954.1	44675674.6	NA	34600823.2	43320200.1	27260934.08	35011524.17	18539405.7	4768065.6	NA	13451043.7	NA	6771151.8	NA	NA	22961694.8
sp|P17047|LAMP2_MOUSE-YWGIHLQAFVQJGTVSK-null-5 4 2 0 1	11133240.19	7531934.79	4998022.2	22231273.18	22447573.9	9700463.4	21201686.2	16983230.9	16371198	NA	NA	NA	32390398.6	NA	NA	36376904.9	NA	39230747.59	NA	NA	NA	1371285	NA	NA	NA	10567083.4	NA
sp|P17047|LAMP2_MOUSE-YWGIHLQAFVQJGTVSK-null-6 4 0 1 2	22301253.3	70501849.8	85823927.6	29105624.5	22451200.15	41104556.1	22800564.8	25089685.5	NA	74479336.7	18717359.8	96055889.3	NA	48848186.09	NA	130037419.9	NA	7754074.9	21736886.7	22274471.8	16664661.7	NA	NA	32024100.7	62694225.6	NA	25536821.8
sp|P17047|LAMP2_MOUSE-YWGIHLQAFVQJGTVSK-null-6 4 1 0 2	26082748.4	50317282.09	53366360.56	44688224.9	NA	NA	37338028.9	NA	NA	NA	NA	NA	74055551.3	NA	NA	NA	NA	NA	NA	25944405.2	NA	NA	NA	29343748.1	NA	NA	23586199.4
sp|P17439|GLCM_MOUSE-DLGPALAJSSHDVK-null-10 2 0 0 0	19518573.43	21090618.72	20061201.55	27929554.06	30285619.95	NA	19316973.2	18859519.6	NA	NA	NA	NA	NA	NA	NA	NA	NA	NA	17241904.57	17096947.91	13855987.47	NA	NA	17145202.84	14539027.8	15219156.43	11694195.47
sp|P17439|GLCM_MOUSE-DLGPALAJSSHDVK-null-4 3 0 0 1	6213671.64	9653955.5	9370703.06	18580654.02	24320147.83	24708997.52	12987261.76	14247453.43	16000441.36	NA	NA	NA	NA	NA	NA	NA	NA	NA	6236311.11	7651204.69	7246516.18	NA	NA	9058069.95	3429234.48	NA	NA
sp|P17439|GLCM_MOUSE-DLGPALAJSSHDVK-null-4 3 0 1 1	38710833.91	33369263.38	37064905.96	51278642.5	53614989.44	56819797.44	48847091.47	47603116.26	46106661.43	73522048.96	62947102.44	50869263.51	14890639.05	23810485.24	20074312.74	14909360.95	20592366.95	15049631.97	34882267.59	30124551.72	25979922.39	29706882.93	25615491.83	34995016.61	37160298.94	39098023.78	27457918.27
sp|P17439|GLCM_MOUSE-DLGPALAJSSHDVK-null-4 3 1 0 1	19209179.9	18626880.32	13855790.12	18546419.98	25323114.36	26120065.85	24352484.28	20744850.69	20316020.22	25435655.14	18706908.71	17924591.91	5660096.06	8142741.29	7432767.12	6231991.33	10174532.81	3321432.798	12454625.18	11944811.64	9185693.1	10263302.32	9496152.2	11589710.96	15014537.13	14963154.4	11943143.77
sp|P17439|GLCM_MOUSE-DLGPALAJSSHDVK-null-6 2 0 0 0	7092084.34	6674728.55	6290911.72	8975682.86	11414926.56	10218413.43	8739463.38	9565818.27	8910888.4	7909414.77	8832509.52	NA	NA	NA	NA	3149459.95	NA	2165236.534	8643413.98	8707597.87	6299516.95	6006019.46	6068665.82	11863546.15	8865992.87	10146629.09	6207372.15
sp|P17439|GLCM_MOUSE-DLGPALAJSSHDVK-null-9 2 0 0 0	16777733.19	16954624.52	NA	NA	NA	NA	NA	NA	NA	38839145.11	33870303.54	NA	NA	NA	NA	10578678.9	NA	NA	NA	NA	NA	NA	NA	NA	NA	NA	NA
sp|P17439|GLCM_MOUSE-RMELSVGAIQAJR-null-8 2 0 0 0	13760834.66	NA	12626171.18	8557308	9320416.11	11078722.79	NA	NA	7651622.51	19217137.26	13693310.35	15265533.05	7307757.36	NA	5813460.19	7464772.52	8990862.22	NA	NA	NA	NA	NA	9819833.4	NA	NA	NA	NA
sp|P18181|CD48_MOUSE-ILEYNYJSTK-null-5 4 0 2 1	14630992.1	NA	NA	22487386.77	NA	15588493.79	NA	19674898.06	NA	NA	26780492.16	NA	NA	NA	NA	NA	NA	NA	15463618	17082866.6	12547749.43	12007917.93	13621957.9	14689909.3	12518487.1	10388326.67	NA
sp|P18181|CD48_MOUSE-ILEYNYJSTK-null-6 4 0 1 2	24747412.44	NA	NA	NA	NA	31305815.06	NA	34932801.48	NA	NA	NA	NA	NA	NA	NA	NA	NA	NA	NA	26861726.13	24857234.8	NA	20910860.9	25299205.6	NA	NA	NA
sp|P18181|CD48_MOUSE-ILEYNYJSTK-null-6 4 1 0 1	13137181.47	12626092.13	12076247.64	16923749.64	16731442.2	9087297.84	17049222.26	NA	14182388.27	NA	14337053.44	13314802.95	NA	NA	8244744.45	7061005.55	2440973.939	7448913.93	10765037.5	11713191.83	7743867.2	7079039.5	8975950.8	NA	10090148.3	NA	6331219.3
sp|P18181|CD48_MOUSE-JDTVYFTLPCDLAR-10,Carbamidomethyl[C];-5 3 0 0 0	7040875.49	7897216.07	5364333.3	NA	NA	4418719.18	NA	NA	NA	NA	NA	NA	NA	NA	NA	NA	NA	NA	NA	NA	NA	NA	NA	NA	NA	NA	NA
sp|P18181|CD48_MOUSE-JDTVYFTLPCDLAR-10,Carbamidomethyl[C];-5 4 0 0 0	12226336.96	12832236.34	13335209.22	16245579.73	17354427.2	16888098.18	NA	13474180.6	13260359.6	4735140.7	NA	NA	6846860.78	NA	NA	9521469.8	NA	NA	NA	NA	NA	NA	NA	NA	NA	NA	NA
sp|P18181|CD48_MOUSE-JDTVYFTLPCDLAR-10,Carbamidomethyl[C];-5 4 0 1 0	7895801.3	9752993.7	NA	11402740.2	9845861.6	7778090.9	7673581.8	9463723.2	8250053.1	NA	NA	NA	NA	10721792.3	10836157.56	NA	NA	9770827.8	NA	NA	NA	NA	NA	NA	NA	NA	NA
sp|P18181|CD48_MOUSE-JDTVYFTLPCDLAR-10,Carbamidomethyl[C];-6 4 0 0 1	13770010.3	23246777.7	NA	21760007.4	18800144.7	NA	16653726.5	16517287	12600498.8	NA	NA	NA	NA	NA	NA	NA	NA	18649979.8	NA	NA	NA	NA	NA	NA	NA	NA	NA
sp|P18181|CD48_MOUSE-KSPGYVLDLIVTPQJK-null-4 4 0 2 0	336755.35	NA	NA	NA	96354.9	651196.93	NA	458465.19	NA	NA	NA	NA	NA	NA	NA	NA	NA	NA	NA	NA	NA	NA	NA	NA	NA	NA	NA
sp|P18181|CD48_MOUSE-KSPGYVLDLIVTPQJK-null-5 3 0 1 0	8733943.61	NA	NA	NA	NA	NA	NA	NA	NA	NA	NA	NA	NA	NA	NA	NA	NA	NA	NA	NA	NA	NA	NA	NA	NA	NA	NA
sp|P18181|CD48_MOUSE-KSPGYVLDLIVTPQJK-null-5 3 0 1 1	4022449.06	NA	NA	NA	5809588.7	NA	NA	NA	NA	NA	NA	NA	NA	NA	NA	NA	NA	NA	NA	NA	NA	NA	NA	NA	NA	NA	NA
sp|P18181|CD48_MOUSE-KSPGYVLDLIVTPQJK-null-5 4 0 0 1	7035943.64	8558523.23	7030896.57	8623827.97	9599471.57	9932235.3	4571025.14	5986415.22	NA	NA	NA	NA	NA	NA	NA	NA	NA	NA	NA	4325051.9	NA	NA	NA	NA	NA	NA	NA
sp|P18181|CD48_MOUSE-KSPGYVLDLIVTPQJK-null-5 4 0 1 1	11761753.71	11541485.03	11237258.03	15354282.91	17693971.48	17727508.48	10515141.51	16380654.57	4852528.78	NA	NA	NA	6543582.64	NA	NA	7812758.1	NA	NA	NA	NA	4968653	5818461.3	NA	NA	NA	NA	NA
sp|P18181|CD48_MOUSE-KSPGYVLDLIVTPQJK-null-6 3 0 0 2	7884924.38	NA	NA	NA	7594983.78	NA	NA	NA	NA	NA	NA	NA	NA	NA	NA	NA	NA	NA	NA	NA	NA	NA	NA	NA	NA	NA	NA
sp|P18242|CATD_MOUSE-JGTSFDIHYGSGSLSGYLSQDTVSVPCK-27,Carbamidomethyl[C];-3 2 0 0 0	119670595.6	82173489.2	62216738.5	54177423.6	43318158.3	39113338.06	35459100.7	34849047.7	36038367.3	124355592.8	50250045	36873716.3	321543137.2	66347211.26	41582533.88	228861042.3	19949023.2	43367845.6	126712432.7	139663767.7	100798492.6	97352437.9	10421749.9	76801518.7	79748809.2	53214416.2	70912436
sp|P18242|CATD_MOUSE-JGTSFDIHYGSGSLSGYLSQDTVSVPCK-27,Carbamidomethyl[C];-3 3 0 0 0	22729999.27	5913969.3	6826440.6	12821763.83	11144383.3	703067.1	5509153.7	7708723.6	8313402.1	45973553.4	NA	NA	22256877.73	NA	NA	3070111.7	NA	NA	8625426.2	1063446	2733908.8	NA	NA	NA	NA	NA	1410128.8
sp|P18242|CATD_MOUSE-JGTSFDIHYGSGSLSGYLSQDTVSVPCK-27,Carbamidomethyl[C];-3 4 1 0 2	13867281.6	NA	NA	2119120.2	NA	NA	NA	NA	NA	NA	NA	NA	NA	NA	NA	NA	NA	NA	NA	NA	NA	NA	NA	NA	NA	NA	NA
sp|P18242|CATD_MOUSE-JGTSFDIHYGSGSLSGYLSQDTVSVPCK-27,Carbamidomethyl[C];-3 4 2 0 0	426450.2	NA	NA	NA	NA	NA	NA	NA	NA	NA	NA	NA	NA	NA	NA	NA	NA	NA	NA	NA	NA	NA	NA	NA	NA	NA	NA
sp|P18242|CATD_MOUSE-JGTSFDIHYGSGSLSGYLSQDTVSVPCK-27,Carbamidomethyl[C];-4 2 0 0 0	16170827.5	2846337.8	NA	5262383.9	NA	NA	2947999.1	773675.7	2961751.4	23107432	NA	NA	NA	NA	NA	NA	NA	NA	861583	NA	1907392.4	NA	NA	NA	NA	NA	NA
sp|P18242|CATD_MOUSE-JGTSFDIHYGSGSLSGYLSQDTVSVPCK-27,Carbamidomethyl[C];-4 3 0 0 0	45338954.59	44595574.85	22021660.77	64570017.7	57121089	61164502.8	32773036.9	52538282.6	54573518.2	24927445.9	NA	540901.4	35804285.1	NA	NA	29669593.9	NA	NA	2334722.6	29521155.4	687272.9	NA	NA	3161603.2	NA	NA	NA
sp|P18242|CATD_MOUSE-JGTSFDIHYGSGSLSGYLSQDTVSVPCK-27,Carbamidomethyl[C];-4 3 0 1 0	141831847.9	108540364.3	29162325	103304659.8	99595840.2	48949541.06	89379040.1	70183707.6	71532540.2	184798153.2	147256216.1	115647015.9	207337771.4	59878421	54155992.3	236793816.1	NA	NA	45860718.9	42950465.3	30305445.9	26441525.3	1003357.4	2031315	30713192.7	31971974.1	3397828
sp|P18242|CATD_MOUSE-JGTSFDIHYGSGSLSGYLSQDTVSVPCK-27,Carbamidomethyl[C];-4 3 1 0 0	70452646.73	57206472.34	8581590.9	32869480.6	42754461.7	14753321.4	23989882.3	33894903	34340804.5	114039465.5	13922087.4	8391980.9	51212928.2	NA	3100903.4	107547455.9	NA	NA	14281202	21133429	5943783.7	1619209.6	NA	NA	1104537.3	NA	NA
sp|P18242|CATD_MOUSE-JGTSFDIHYGSGSLSGYLSQDTVSVPCK-27,Carbamidomethyl[C];-4 4 0 1 0	9098552.5	NA	4398327.6	NA	1982472	2347898.1	4083681.2	1846052.7	1074042.7	NA	NA	NA	7295609.3	NA	NA	2654247.8	NA	NA	NA	1138796	NA	NA	NA	NA	NA	NA	NA
sp|P18242|CATD_MOUSE-JGTSFDIHYGSGSLSGYLSQDTVSVPCK-27,Carbamidomethyl[C];-4 4 1 0 0	16784793.2	9574210.5	NA	15341495.3	2047662.4	864497.1	NA	10876657.3	NA	NA	NA	NA	11551795.6	NA	NA	7899478.3	NA	NA	1821711.8	NA	NA	NA	NA	NA	NA	NA	NA
sp|P18242|CATD_MOUSE-JGTSFDIHYGSGSLSGYLSQDTVSVPCK-27,Carbamidomethyl[C];-5 2 0 0 0	153049666.4	107640132.7	54155344.8	119552635.3	50399888.9	94537074.96	100984889.2	99416681	97245465.7	117409751.2	54983962.4	48993211.4	109292885.3	NA	NA	107040685.7	24569174.2	NA	30445507.9	80710968.6	5537168.4	17615103.5	1592848.6	18896722.6	10963243.2	3298095	2894836.8
sp|P18242|CATD_MOUSE-JGTSFDIHYGSGSLSGYLSQDTVSVPCK-27,Carbamidomethyl[C];-5 3 0 0 1	89969203.1	NA	131636253.2	NA	82630902.1	NA	54109797.17	112797170.5	93524124.08	NA	NA	77281953.7	NA	NA	37092824.7	NA	NA	NA	94198059.9	NA	NA	65236015.2	745891.6	61897535	87766033.7	116355900.2	45199496.6
sp|P18242|CATD_MOUSE-JGTSFDIHYGSGSLSGYLSQDTVSVPCK-27,Carbamidomethyl[C];-5 3 0 2 0	21486753.4	43319435.28	22456957.3	21972146.8	143450.3	NA	26931946.81	990809.3	NA	NA	NA	NA	NA	NA	NA	NA	NA	NA	NA	NA	NA	NA	NA	NA	NA	NA	NA
sp|P18242|CATD_MOUSE-JGTSFDIHYGSGSLSGYLSQDTVSVPCK-27,Carbamidomethyl[C];-5 3 1 0 0	738752.9	NA	NA	NA	NA	NA	NA	NA	NA	NA	NA	NA	NA	NA	NA	NA	NA	NA	NA	NA	NA	NA	NA	NA	NA	NA	NA
sp|P18242|CATD_MOUSE-JGTSFDIHYGSGSLSGYLSQDTVSVPCK-27,Carbamidomethyl[C];-5 4 0 0 1	23992161.4	NA	10694462.5	NA	19117447.3	1860790	24410843.6	NA	14925643.6	NA	NA	NA	17072987.1	NA	NA	NA	NA	NA	NA	11598939.6	NA	NA	NA	NA	NA	NA	NA
sp|P18242|CATD_MOUSE-JGTSFDIHYGSGSLSGYLSQDTVSVPCK-27,Carbamidomethyl[C];-5 4 0 1 0	15068988.83	22296325.95	10835836.3	30511922.7	37424575.2	32115386.3	25404254.18	NA	27667471.3	NA	NA	NA	26977509.5	NA	NA	NA	NA	NA	NA	NA	NA	NA	NA	NA	NA	NA	NA
sp|P18242|CATD_MOUSE-JGTSFDIHYGSGSLSGYLSQDTVSVPCK-27,Carbamidomethyl[C];-5 4 0 2 0	55169110.9	52051026.28	50151495.9	50576731.78	39030058.7	6074461.17	56487332.7	56916605.01	51542091.4	34539047.5	28820956.6	NA	62058667.8	NA	NA	56915483	NA	NA	29318785.3	30952561	16462536.9	NA	NA	4988090.2	8564693.3	7584573.2	NA
sp|P18242|CATD_MOUSE-JGTSFDIHYGSGSLSGYLSQDTVSVPCK-27,Carbamidomethyl[C];-5 4 1 0 0	29968328.54	37891693.3	14103311.9	37725826	30586854.1	29649202.9	27194573.2	27017149	26584526.5	NA	NA	NA	22457367.1	NA	NA	15351881.9	NA	NA	NA	NA	NA	NA	NA	NA	NA	NA	NA
sp|P18242|CATD_MOUSE-JGTSFDIHYGSGSLSGYLSQDTVSVPCK-27,Carbamidomethyl[C];-6 2 0 0 0	459392973.6	312872557.7	327007616	529679990.6	480929074.4	415558340.6	445961206.9	469159716.6	453021448.8	514295167.8	145741517.6	193289691.6	982850045.4	139892924.6	70891531.2	998214976.3	88515600.54	125098718.1	252500788.1	374492401.5	255727813.2	178346629.4	35402636.65	246573228	254523163.2	224442580.3	119718051.6
sp|P18242|CATD_MOUSE-JGTSFDIHYGSGSLSGYLSQDTVSVPCK-27,Carbamidomethyl[C];-6 3 0 1 0	1294413.31	NA	NA	537619.4	NA	NA	NA	NA	NA	3917921.9	NA	NA	4412382.6	NA	NA	4441487.2	NA	NA	NA	NA	NA	NA	NA	NA	NA	NA	NA
sp|P18242|CATD_MOUSE-JGTSFDIHYGSGSLSGYLSQDTVSVPCK-27,Carbamidomethyl[C];-6 4 0 1 0	27524874.84	28547055.24	16987608.7	29837313.06	21122764.3	4615140.8	22769878.2	27934675.2	21015646.9	NA	NA	NA	35414452	NA	NA	NA	NA	NA	NA	NA	NA	NA	NA	NA	NA	NA	NA
sp|P18242|CATD_MOUSE-JGTSFDIHYGSGSLSGYLSQDTVSVPCK-27,Carbamidomethyl[C];-6 4 0 1 1	148190989	124704750.8	133423077.9	121042106.7	NA	49572168.5	151310081.4	20219727.4	NA	94434788.3	79522831.3	NA	53360759	NA	NA	179256233	NA	NA	67021721.1	11299135.8	NA	NA	NA	NA	50208553.3	NA	40024376.4
sp|P18242|CATD_MOUSE-JGTSFDIHYGSGSLSGYLSQDTVSVPCK-27,Carbamidomethyl[C];-7 2 0 0 0	70252886.7	65610251.3	58753009.02	54033912.1	47618355.4	32322460.6	9389899.4	34420092.1	44723444.4	97496948.6	NA	NA	61672530.49	NA	NA	100666355.2	NA	NA	3963533.6	16469859.4	1883454.2	665677	247183.9	NA	NA	NA	1146106.5
sp|P18242|CATD_MOUSE-JGTSFDIHYGSGSLSGYLSQDTVSVPCK-27,Carbamidomethyl[C];-7 3 0 0 0	52560619	82410147.1	83254854.5	104613915.3	64444366.7	123777076.9	70537545	114348726.4	120737087.3	28428450.8	NA	NA	38585558.2	NA	NA	NA	NA	NA	21879278.4	46872410.1	34129609.1	3626423.4	NA	25717767.4	NA	25618837.2	NA
sp|P18242|CATD_MOUSE-JGTSFDIHYGSGSLSGYLSQDTVSVPCK-27,Carbamidomethyl[C];-7 4 0 0 1	4546867.51	70902283.9	NA	72416139.6	NA	45925681.2	66560739.5	67095254.7	50871739.5	51429126.9	NA	NA	92140461	NA	NA	NA	NA	NA	NA	NA	NA	NA	NA	NA	NA	NA	NA
sp|P18242|CATD_MOUSE-JGTSFDIHYGSGSLSGYLSQDTVSVPCK-27,Carbamidomethyl[C];-7 4 0 1 0	3818357.9	NA	NA	NA	NA	1270458.3	NA	NA	3285952.12	NA	NA	NA	15359660.1	NA	NA	8154878	NA	NA	NA	NA	NA	NA	NA	NA	NA	NA	NA
sp|P18242|CATD_MOUSE-JGTSFDIHYGSGSLSGYLSQDTVSVPCK-27,Carbamidomethyl[C];-8 2 0 0 0	23004518.88	NA	NA	NA	NA	2347387.9	NA	NA	NA	8187495.4	NA	NA	15879008.7	NA	NA	9608849.7	NA	NA	4022548.4	NA	NA	NA	NA	NA	NA	NA	NA
sp|P18242|CATD_MOUSE-JGTSFDIHYGSGSLSGYLSQDTVSVPCK-27,Carbamidomethyl[C];-9 2 0 0 0	84906270.85	73769081.38	59903864.5	11561591.9	29435903.9	6681255.9	28883535.7	22397420.7	NA	38357197.1	13326265.9	4540011.9	41119700.24	NA	3660514.03	20295140.2	NA	NA	23139114.6	12502958.1	7478570.6	NA	NA	NA	NA	NA	NA
sp|P18242|CATD_MOUSE-YYHGELSYLJVTR-null-10 2 0 0 0	281225334.9	288324356.9	326194520.2	364151510.6	339929790.6	286113345.5	198867815.2	220930338.7	214875992	592956963.7	719705306.3	650832868.1	158401452.6	111315213.6	99957396.4	273752368.7	123256267.2	84966906.56	324998438.5	361586053.6	258957362.1	173594506.9	202497647.7	258459132.5	168753603.7	163482645.4	141084014.6
sp|P18242|CATD_MOUSE-YYHGELSYLJVTR-null-11 2 0 0 0	3530912.8	6500942.69	5077971.9	3720975.1	4949451.13	3547804.39	NA	NA	NA	4845739.6	NA	NA	NA	NA	NA	NA	NA	NA	5026858.58	5623562.1	4324780.41	3081620.6	1847347.3	NA	NA	NA	NA
sp|P18242|CATD_MOUSE-YYHGELSYLJVTR-null-3 3 0 0 1	3737919.89	3680241.87	3718756.06	NA	NA	NA	NA	NA	NA	50227534.1	46009488.84	43594924.1	14863348.4	11440634.73	45726666.13	15676199.21	6976628.688	26070981.32	5288648.9	19312496.5	14555898.3	30847737.7	33484008.1	40962021.2	23384164.11	22194584.4	18748842.2
sp|P18242|CATD_MOUSE-YYHGELSYLJVTR-null-3 4 0 0 1	13258150.75	12778176.33	14344581.4	5924336.7	6945539.24	2265164.75	NA	NA	NA	NA	NA	7498663.53	21621674.62	NA	NA	NA	NA	NA	27303267.4	31538308.9	22570123.8	NA	2769623.7	11400667.3	NA	NA	NA
sp|P18242|CATD_MOUSE-YYHGELSYLJVTR-null-3 4 0 2 0	602884.74	3075573.37	2614201.45	2315181.1	NA	2231689.7	1846049.37	122895.4	2232558.1	3940214.2	2728716.86	9914195.33	1225278.12	19172703.88	17923678.38	931807.6	12264418.55	10456406.88	NA	592794.9	NA	NA	2010495.5	169582.6	NA	NA	NA
sp|P18242|CATD_MOUSE-YYHGELSYLJVTR-null-3 4 2 0 0	44818986.5	30053895.35	NA	NA	NA	NA	20411363.1	NA	NA	NA	NA	NA	NA	NA	NA	NA	NA	NA	NA	NA	NA	NA	NA	NA	NA	NA	NA
sp|P18242|CATD_MOUSE-YYHGELSYLJVTR-null-4 3 0 0 1	88450784.45	122490271.1	175451390.7	234303261.7	285403843	285397371.6	115049090.4	162852892.1	207602246.1	103254696.4	125949038.6	137960885.2	213552370.1	136788071.3	156622200.8	117760976.8	59212758.3	36762098.46	258829089.9	316411193.9	300508890	166369195.1	185422978.2	272863457.1	175913997	197465969.9	190748926.7
sp|P18242|CATD_MOUSE-YYHGELSYLJVTR-null-4 3 0 1 1	1175301028	1203435888	1038069223	1346501058	1352072138	1170715408	1007192460	1173993324	1084104294	2894973024	3165979081	3434102001	1520764254	1319906912	1316837816	2563918575	594703130.1	748001314.9	1330468760	1303949592	1040121173	1046416242	1031567228	1313964969	1259669283	1125318003	889588751.5
sp|P18242|CATD_MOUSE-YYHGELSYLJVTR-null-4 3 0 2 0	1205785.14	NA	823357.22	NA	NA	NA	826186.3	1961449.6	6654167.45	2195985.7	NA	NA	NA	NA	1661314.85	NA	NA	2677045.199	NA	NA	NA	NA	NA	NA	959030.5	806238.3	NA
sp|P18242|CATD_MOUSE-YYHGELSYLJVTR-null-4 3 0 2 1	68246590.8	73023347	63486234.6	NA	NA	NA	NA	NA	NA	98137627.4	82433445	75484326.4	19226140.94	17932272.42	4280161.21	NA	NA	NA	NA	NA	NA	NA	NA	NA	NA	NA	NA
sp|P18242|CATD_MOUSE-YYHGELSYLJVTR-null-4 3 1 0 1	431518969.4	425232500.8	318945017.8	516535129.6	493712020	438489175.5	335781627.9	439016245.9	394937347.2	713674793	685605705.1	771496355	310761381.1	357954804.9	347358953.6	788168498.5	48391054	148154836.5	543741019.3	522735328.1	386468492.3	382313427	322108308	470738949.9	438912040.8	387272987.3	383223326.8
sp|P18242|CATD_MOUSE-YYHGELSYLJVTR-null-4 3 1 1 0	13377161.1	NA	NA	NA	NA	NA	136880.89	NA	NA	NA	NA	NA	213341.82	NA	NA	NA	NA	NA	NA	NA	NA	NA	NA	NA	NA	NA	NA
sp|P18242|CATD_MOUSE-YYHGELSYLJVTR-null-4 4 0 0 1	51260927.5	60757302.32	82072529.89	101872956.7	140530893.2	134496205.9	67494318.94	95005375.06	112400259.4	72428399.4	82735796.8	91937076.78	43339554.94	46501035.82	38446453.87	62079403.94	35091741.68	NA	56440794.9	79897968.8	67294413.3	24607690	38682783.8	61026228.86	32186376.14	NA	40940945.28
sp|P18242|CATD_MOUSE-YYHGELSYLJVTR-null-4 4 0 1 1	197274738.7	209318679.4	209130896.3	201612309.8	238172795.4	207874518.9	174670164.7	223715363	202726941.3	540154799	591795574.3	661511881.5	287114695	268441633.7	250034288.1	427353255.9	153259312	131736120.1	170380374.2	182824046	153052074.4	119487662.6	126997793	166570262	178984250.8	154397545.2	123658856.7
sp|P18242|CATD_MOUSE-YYHGELSYLJVTR-null-4 4 1 0 1	286664496.5	288940426.2	276532045.4	278250441.4	297928935.7	249555071.9	204229245.1	271256102	241607896.7	467845766.2	521287555	551399598.6	218231351.5	180823288.5	174783869.4	398821687.9	85894752.9	105764627.4	212599576.2	226986064.6	155977719.6	152644226.3	144381014.6	181129887.1	172796353.8	51408580.2	123842687.9
sp|P18242|CATD_MOUSE-YYHGELSYLJVTR-null-4 4 1 0 2	13280221.3	NA	NA	NA	NA	NA	NA	NA	NA	NA	NA	NA	NA	NA	NA	21213750.4	NA	NA	NA	NA	NA	NA	NA	NA	NA	NA	NA
sp|P18242|CATD_MOUSE-YYHGELSYLJVTR-null-4 4 1 1 1	981423.7	NA	NA	NA	12560645.49	NA	NA	NA	NA	NA	33859108	NA	NA	NA	5908695.34	NA	NA	NA	NA	NA	NA	NA	NA	NA	NA	NA	NA
sp|P18242|CATD_MOUSE-YYHGELSYLJVTR-null-4 4 2 0 0	81842749.88	63115395.12	46611099.34	43371473.6	NA	NA	21841873.34	NA	NA	NA	49238397.69	NA	14643285.34	NA	NA	36501911.9	NA	NA	NA	NA	NA	NA	NA	NA	NA	NA	NA
sp|P18242|CATD_MOUSE-YYHGELSYLJVTR-null-4 5 0 2 1	500195.9	4476065.57	NA	NA	NA	2650932.51	NA	NA	NA	3623686.6	12244534.19	12878344.45	NA	1992718.96	NA	NA	NA	NA	NA	NA	NA	230018.9	NA	NA	1511940.2	1944417.7	NA
sp|P18242|CATD_MOUSE-YYHGELSYLJVTR-null-4 5 2 0 0	2646515.21	NA	NA	NA	NA	NA	NA	NA	NA	NA	NA	NA	NA	NA	NA	NA	NA	NA	NA	NA	NA	NA	NA	NA	NA	NA	NA
sp|P18242|CATD_MOUSE-YYHGELSYLJVTR-null-5 2 0 0 0	58656621.9	58395785.74	46517432.56	43499736.59	50346787.91	41890181.28	47419588.21	63833758.6	63566958.67	724855813.1	756095740.2	771666856.4	628763884.7	593102490.5	387935040.6	301978531.4	132819459.1	104968874.4	1363395943	1400616456	1161162139	1703501229	1752357848	2208287590	1265647411	1191831004	928182742.5
sp|P18242|CATD_MOUSE-YYHGELSYLJVTR-null-5 2 0 0 1	113704028.2	113723879.2	100380948.8	40342770.91	37085781.95	32598991.79	38216641.86	46180681.59	41830620.41	228540301.7	237316023.1	219206184.4	1308822179	957512162.8	886840027	242001053.5	93834901.28	54158125.8	1276179860	1388875900	1102978581	1156917240	1039120343	1242740246	1201615676	1069585209	933113508.8
sp|P18242|CATD_MOUSE-YYHGELSYLJVTR-null-5 3 0 0 1	66098231.3	61865787	47303327.8	75284074.18	76363621.9	61024230.5	51755340.06	63621215.3	67049948.7	99807948.6	102377898	107925621.3	59390327.7	54865682.18	49011997.22	101742333.7	49426914.24	35960406.18	121704959.9	134859393	89563453.5	80817919.54	75264515.4	121008109.7	93637808.6	98604410.63	67830012.35
sp|P18242|CATD_MOUSE-YYHGELSYLJVTR-null-5 3 0 1 0	9822695.7	11930365.64	5806592.88	NA	12540964.4	NA	NA	NA	NA	137570.3	18034995.2	70525209.71	980564.27	NA	NA	14550513.91	NA	NA	NA	173732.5	NA	NA	NA	NA	NA	NA	NA
sp|P18242|CATD_MOUSE-YYHGELSYLJVTR-null-5 3 0 1 1	22944515.9	24400628.06	28895614.8	22214670.2	24515352.3	35621271.5	21557329.62	24954554.5	23793585.79	96112687.2	106003012	129855778.3	45187942.33	23706659.34	34492782.93	62992226.55	27616534.27	16155825.01	16893200.4	19602551.9	11628543.5	10683676.2	15899567.1	16953372.5	19117769.9	16537673.3	13452770.4
sp|P18242|CATD_MOUSE-YYHGELSYLJVTR-null-5 3 0 2 0	18971843.8	19881052.16	140950.5	1576157.5	569722.3	NA	NA	89529.06	1667605.07	196965365	25980067.9	7773989.16	7975156.09	23448167.98	30354961.43	1169495	31597573.49	6052618.91	NA	148034192.1	118956374.6	NA	NA	NA	466982.4	904930.7	480719.6
sp|P18242|CATD_MOUSE-YYHGELSYLJVTR-null-5 3 0 2 1	91017039.9	67744543.8	35300514.6	NA	NA	19635332.74	51075244.54	23274048.07	29638514.3	119219703	101498325.3	95124372	45426472.94	NA	25094514.34	52006945.28	19479227.73	NA	17985926.1	NA	NA	4771052.7	NA	3549116.6	NA	NA	NA
sp|P18242|CATD_MOUSE-YYHGELSYLJVTR-null-5 3 1 0 1	9654984.25	NA	NA	NA	NA	NA	3657454.44	5143278.41	NA	13093833.1	NA	NA	7840941.39	NA	NA	NA	NA	NA	NA	NA	NA	NA	NA	NA	NA	NA	NA
sp|P18242|CATD_MOUSE-YYHGELSYLJVTR-null-5 3 2 0 0	38437475.31	25490273.05	24618400.77	NA	NA	NA	NA	NA	NA	NA	NA	NA	11187066.06	NA	6660947.21	NA	NA	NA	NA	NA	NA	NA	NA	NA	NA	NA	NA
sp|P18242|CATD_MOUSE-YYHGELSYLJVTR-null-5 4 0 0 1	60131735.3	85527359.46	122913691	160030242.5	182128509.4	215182432.1	78653429.96	119521093.9	138405541.9	77716618.2	NA	NA	NA	38529473.29	34827448.62	NA	31216898.96	20335241.66	76577137.03	103353151	101860997.7	29989581.6	54303580.4	74366121.1	37980488.15	41841297.7	44546630.7
sp|P18242|CATD_MOUSE-YYHGELSYLJVTR-null-5 4 0 1 1	205278239.1	238269729.9	275897366.5	402131924.7	459215960.7	513859488.4	260111798.9	388371904.2	457655322	425603656.1	462448122.4	552653130.6	262593030.8	257120973.6	225154653.4	340995771.9	165000406.9	109821250.5	184636720.3	292048297	238677780.7	115714605.4	144246340.1	222276850.8	146680428.3	175103200	163454841.8
sp|P18242|CATD_MOUSE-YYHGELSYLJVTR-null-5 4 0 2 0	2072325	3126142.96	4789953.1	863589.39	NA	215880.6	NA	NA	161725.68	548024.8	2849076.98	11804827.6	4243204.85	8146617.5	14021534.51	3431378.2	9686981.68	15910277.01	NA	NA	1414159.9	1038967.1	1421536	NA	342254.1	905662.2	NA
sp|P18242|CATD_MOUSE-YYHGELSYLJVTR-null-5 4 0 2 1	811024242.6	815528850	824778696.3	927609952	817605781.8	694954639.7	617886700.6	676483697.3	639529344.8	2446829518	2103504642	2778818099	876531817.6	863464925.3	636608138.3	1448762693	703652758.4	725726498.9	641314340.7	760713100.5	559061109.8	582295149.5	69674323.8	714855293.4	582080084.5	543602213.8	413696762.8
sp|P18242|CATD_MOUSE-YYHGELSYLJVTR-null-5 4 1 0 1	307635029.8	305288999.3	339265579.1	363245104.4	405204942.7	417810420.8	270835398.7	383811492.3	367313992.3	444577665.9	492922619	564733299.1	208509306.5	NA	166992379.8	318986363.9	152452809.4	35504697.8	230171281	319864304.7	247468604.1	135500829.4	165450519.9	222739803.8	190242284.6	173887494.4	160519462.2
sp|P18242|CATD_MOUSE-YYHGELSYLJVTR-null-5 4 1 1 1	401501650.8	411088803.4	384981796.5	472497383	423608024	325779773.3	323215886.4	326179980.9	324610032.9	958165510.9	902045881	1115981470	378666328.1	308211408.8	283831497	648440113.7	306035795.2	184085267.3	312691233.7	297991273.1	285439301.3	224416149.7	61066613.28	337957194.8	237806354	252501597.4	154003740.2
sp|P18242|CATD_MOUSE-YYHGELSYLJVTR-null-5 4 2 0 0	28885538.8	21375529.21	15103629.6	NA	NA	NA	NA	NA	NA	NA	NA	NA	11765659.72	NA	NA	NA	NA	NA	NA	NA	NA	NA	NA	NA	NA	NA	NA
sp|P18242|CATD_MOUSE-YYHGELSYLJVTR-null-5 4 2 0 1	325000399.3	352471000.1	351339620.2	152444094.3	335558328.4	238012029.2	205746840.6	221093158.6	219222888.8	656053381.3	405204059.1	569992976.4	188594498.3	187692325.9	98047403.62	326416185.7	140989732.6	230613008.1	281338050.5	251289419.9	224274577.8	148517035.1	31742630.02	62719598.8	165060221.5	199469405.8	156626092.8
sp|P18242|CATD_MOUSE-YYHGELSYLJVTR-null-5 5 1 1 1	8853720.3	NA	NA	9249593.5	NA	8073986.7	7113097.51	6518449.6	NA	35547052.8	31787250.73	43520595.53	14674927.61	18612472.46	NA	24619107.51	NA	NA	NA	NA	NA	NA	NA	NA	NA	NA	NA
sp|P18242|CATD_MOUSE-YYHGELSYLJVTR-null-6 2 0 0 0	2745611357	2687309183	2683924909	2345732237	2200028313	1978216354	1132236268	1380477288	1270797717	1334091495	1427504130	1381914639	4586529934	3407830717	3268853804	1741612005	713452667.9	23868657.78	4878736954	5367347577	4199210159	4156056302	3946301160	4706948545	4642477065	4099132600	3682298838
sp|P18242|CATD_MOUSE-YYHGELSYLJVTR-null-6 2 0 0 1	493922061.3	452403695.9	474658447	647197629.9	667814589.8	556235034.8	462448828.6	551087348.4	541856287.5	641616913.3	714257989	861551972.5	799439944.3	728118554.4	678723924.2	1254342315	569617699.9	519281103.6	873936281.9	963115325.3	617266375.5	575415146.9	644197466.9	867473344.8	721751211.3	729042653	621078658
sp|P18242|CATD_MOUSE-YYHGELSYLJVTR-null-6 3 0 0 0	387006584.3	181534347.4	32636656.17	37466674	49098790.5	43009002	26547208.23	35978334.04	41988464.98	52805451.1	748937.91	62599180.35	270269939.3	29128748.46	2250908.42	203023048.5	11507541.79	NA	32515363.8	41276071.7	19968555.3	12459062.58	7337593.3	21008749.8	NA	11814995.11	NA
sp|P18242|CATD_MOUSE-YYHGELSYLJVTR-null-6 3 0 0 1	49064346.4	92192529.05	126305405.8	145092454.9	161633083.5	176637685.8	76504175.24	117542400.9	124294860.4	175898119.7	231051720.7	259957056.2	84047383.9	78800134.55	62186609.77	126183608.8	46077761.69	25626755.01	66520007.93	94016118.26	90999516.59	38161380.7	52771035	85671344.72	40641183.1	55393044.3	42441122.7
sp|P18242|CATD_MOUSE-YYHGELSYLJVTR-null-6 3 0 1 0	98235510.04	98614252.47	97558381.62	101961428.9	106791851.1	114947758	74782658.45	105158692.4	84896055.1	251433910.5	322167254.3	337464928	92105359.44	79075177.44	78389011.74	153688773	32917301.58	46747610.84	60540130.7	68730312.1	51962285.4	41928206.7	50983248.2	88165480.4	52587212.5	53705413.8	40368603.4
sp|P18242|CATD_MOUSE-YYHGELSYLJVTR-null-6 3 0 1 1	369453672.8	488977242	447826338.4	408217308.7	437991232.7	390328299.5	484307654.8	436356822.2	427227357.6	1045046972	1116339250	1317497964	466147339.4	432495588.8	358556506.3	774463515.6	347330845.7	67264017.6	304578105.2	336273779.9	268987923.8	252711769.1	317612823.6	337931425.6	360684347.4	339613350	330591078.8
sp|P18242|CATD_MOUSE-YYHGELSYLJVTR-null-6 3 1 0 0	53053183.57	51610453.37	56794616.25	49968984.99	53419151.9	52642551.4	33258497.6	37647642.3	33927534.05	96055037.9	94538210.4	91137367.2	31135374.76	24293037.46	37154185.29	83987437.94	11233235.48	7145486.15	26095979.8	12616758.3	10737408.3	11863292.8	14327866.1	33280255.5	12431276.6	7855866.2	11714247.7
sp|P18242|CATD_MOUSE-YYHGELSYLJVTR-null-6 3 1 0 1	110862097.8	104362601.3	113990236.3	120908778.2	135455140.1	119342369.9	98602500.9	129924237.8	118525013.1	241909717.4	282096963.7	318528754.7	120231342.6	105921753.9	99602753.33	239393003.8	89218582.13	62305781.79	82581151	91297698.6	38952163.2	59905255	65226128.9	81339734	92053017.4	90419311	73581486.1
sp|P18242|CATD_MOUSE-YYHGELSYLJVTR-null-6 3 2 0 0	180868168.4	121552925.4	91782716.9	NA	65339285.3	53328958.97	85105422.05	NA	58783259.1	151247232.6	122718161.3	125838943	67261915.48	46939960.73	NA	NA	NA	NA	NA	NA	NA	NA	NA	NA	9243921.1	NA	NA
sp|P18242|CATD_MOUSE-YYHGELSYLJVTR-null-6 4 0 0 1	33769022.6	44634731.54	67946460.55	64890842.54	95408717.7	101693874.9	43070317.59	60141918.35	63568232.61	87976568.1	97203540.57	90260331.68	34725951.52	24272721.56	25141842.88	52251914.78	27640950.69	9881256.97	59481734.7	69465093.7	65215030.7	22633105.6	32462213.18	58317534.82	27408904.3	33305025.7	33915667.88
sp|P18242|CATD_MOUSE-YYHGELSYLJVTR-null-6 4 0 1 1	169643826.6	149099698.6	137972466.7	188614902.7	191671848	154212629.9	153933596.7	159266921.7	166937203.1	424155584.4	466431694.7	505916800.9	177086330.5	148733617.7	136620105.1	232380957.5	106542674.7	83639994.92	134271251.7	177813154.5	126243576.7	134851811.1	131049252.7	158311215	117429812.7	99911858.9	96354808
sp|P18242|CATD_MOUSE-YYHGELSYLJVTR-null-6 4 0 1 2	168415934.9	1489632074	1558624460	224704094.3	189871373.8	1296032123	NA	405628905.8	1075652439	129700471.2	143278628.2	4483860544	33333774.08	74931633.77	980623445.2	2479193559	1306578632	69422320.88	1221874083	188955206.8	915207626.7	98744194.87	279672111.8	1305616433	94935955.8	891577016.6	25205293.5
sp|P18242|CATD_MOUSE-YYHGELSYLJVTR-null-6 4 1 0 1	183741093.5	141239335.3	125499676.7	159610685.8	159638907.4	136476704.7	117483215.5	139072050	144849550.7	297521482.8	384767112	415618423.4	147156016	132943079.6	105398150.3	242220764.7	103856664.6	70091940.99	139601437.7	177716432.9	149544656.8	119114160	79608340.1	139813452.2	135678544.5	122802206.1	112601551.2
sp|P18242|CATD_MOUSE-YYHGELSYLJVTR-null-6 5 0 3 1	10787214.06	NA	NA	NA	22096817.1	11101871.1	NA	NA	6104142.5	15671092.9	30194268.4	29213520.1	NA	13358596.46	11614033.76	21224656.2	11220289.91	13490149.61	9629376.4	NA	NA	NA	NA	NA	NA	4983937.6	NA
sp|P18242|CATD_MOUSE-YYHGELSYLJVTR-null-6 5 1 0 1	26031402.8	23478994.4	27457028.8	13877117.69	NA	16439541.2	16244042.85	16406394.7	NA	NA	NA	35748255.6	14760264.66	NA	NA	NA	NA	NA	NA	7251225.9	NA	NA	NA	NA	NA	NA	NA
sp|P18242|CATD_MOUSE-YYHGELSYLJVTR-null-6 5 2 0 1	18236394.29	NA	NA	NA	NA	NA	NA	NA	NA	55587517.8	NA	49679376.66	NA	NA	NA	NA	20465692.53	NA	14437073.3	NA	NA	NA	NA	NA	NA	NA	NA
sp|P18242|CATD_MOUSE-YYHGELSYLJVTR-null-7 2 0 0 0	3891753717	3600519522	3585751428	4893705188	5229292340	4263456192	3517295364	4403553797	4318257343	10000932916	10608034612	11946690783	4589390273	3549500511	3581268620	8343686237	4020392057	3500107035	5979052850	6258199859	4137331335	3802799499	4327317789	5739722499	4917596326	4883522064	4097581623
sp|P18242|CATD_MOUSE-YYHGELSYLJVTR-null-7 3 0 0 1	108433869.6	144388869.2	215065007.1	334321170.9	344328470.4	344059565.6	178579389.3	232685905.8	257742553.4	311969838.5	351210772	368154317.7	199635410	148751464.6	109431193.9	259082296.6	95238214.09	53763738.69	159331369.2	215816188.3	209797525.7	80885104.5	139842044.3	179706632.5	87507874.6	101598958.2	118387915.5
sp|P18242|CATD_MOUSE-YYHGELSYLJVTR-null-7 4 0 0 1	8388019.99	NA	7625945.76	NA	NA	8674450.5	4966693.63	NA	NA	18969349	16535078.45	18730708.64	6604383.5	5900797.73	4626251.04	13161187.5	NA	NA	14169737.6	14393881.5	10410888.4	7980927.75	6312608.9	NA	9622793.9	9076631.7	NA
sp|P18242|CATD_MOUSE-YYHGELSYLJVTR-null-7 4 0 1 1	7575377.49	NA	NA	NA	NA	NA	NA	NA	9124009.78	NA	22714564.3	59271011.38	18275711.01	9324373.73	NA	NA	NA	NA	NA	NA	NA	NA	NA	NA	2718763.8	NA	NA
sp|P18242|CATD_MOUSE-YYHGELSYLJVTR-null-8 2 0 0 0	639930917.6	674559667.9	622905356.9	718636269.7	627388201.8	656493735.2	390681875.5	442260070.6	433061075.1	1026665712	1250441720	1331905089	466415097.7	482928957.9	403512906.8	713414388.4	330902619.3	270523853.2	621170731.9	686189095.5	505537522.4	385395499.6	369073299.6	482777489	338881896.8	319272179.4	299919477.7
sp|P18242|CATD_MOUSE-YYHGELSYLJVTR-null-9 2 0 0 0	522963249.8	576918994	582612661.4	507906868.7	482712894.7	468990430.4	248187557.2	270536413.3	284220812.1	1003806960	1217534858	1295350466	405625824.1	327662891.9	341822048.4	623966947.4	274798590.4	202608803.8	461407809.2	439663314.7	375933509.8	237951201.6	282403051	332443556.7	193717453.8	198619630	134774703.8
sp|P18242|CATD_MOUSE-YYHGELSYLJVTR-null-9 2 0 0 1	3745136.77	NA	NA	NA	NA	NA	NA	NA	15807030.1	NA	NA	NA	NA	NA	NA	NA	NA	NA	NA	NA	NA	NA	NA	NA	NA	NA	NA
sp|P18242|CATD_MOUSE-YYHGELSYLJVTRK-null-6 2 0 0 0	6153265.68	5678999.93	4754804.78	6729182.69	7204545.33	1978778.71	2179545	2572393.28	3123085.45	NA	NA	NA	1355376.62	NA	1944685.54	4168575.58	2638541.14	745002.78	412787505	419883903.4	308420841.4	333055130.2	368602937.4	440749302.8	596950510.1	571268669.4	509802070.3
sp|P18242|CATD_MOUSE-YYHGELSYLJVTRK-null-7 2 0 0 0	10716170.29	9943363.01	4445778.51	7918747.38	9104963.91	5516136.6	4177391.11	6224015.45	1248018.12	NA	NA	NA	1062862.14	NA	2978440.81	NA	3767368.39	NA	489925446.2	504484597.7	378232168	417064550.2	425740937.4	543022208.7	737502154.9	669061909.6	649505804.9
sp|P18572|BASI_MOUSE-TQLTCSLJSSGVDIVGHR-5,Carbamidomethyl[C];-6 2 0 0 0	19644999.01	16777499.9	15415650.37	18288352.69	NA	NA	9012859.5	NA	10785824.09	25220717	19133992.08	18585506.76	14199457.3	126065.06	4966511.41	36850624.94	NA	11317510.59	22359464.4	25037986.7	NA	NA	NA	NA	15648692.71	15213975.7	14562935.1
sp|P19324|SERPH_MOUSE-SLSJSTAR-null-5 2 0 0 0	22468890.28	22833816.29	24724785.18	34471414.87	33653724.63	31185637.29	20249978.71	16918619.73	15640545.07	62281980.02	49120336.23	28921661.76	38796072.16	15010564.45	11700782.22	NA	28239260.92	23446094.6	26078515.03	25309943.32	24470799.96	28212278.87	26728644.28	39506748.36	30196466.9	30142873.94	29407624.98
sp|P19324|SERPH_MOUSE-SLSJSTAR-null-6 2 0 0 0	95290360.71	95097009.73	96636699.32	130545253.2	160684676.6	156422209.9	91564796.5	90447541	78495163.33	321623799.4	260474482.9	166401845.6	146296877.3	57862390.54	44581296.85	28686771.72	111526447.8	93452480.44	115387651.9	97557391.54	99555532.21	98254566.17	90687164.56	143387439.8	145392144.6	150161360.3	146421927.2
sp|P19324|SERPH_MOUSE-SLSJSTAR-null-7 2 0 0 0	31458332.99	30055564.57	31019645.35	48269935.22	46038665.94	43631318.93	28732553.01	25392710.53	21029106.83	101689702.4	77208998.46	59569328.34	38814471.74	14550541.74	12588220.11	NA	29414696	29622707.72	27229017.66	27157484.64	25064428.96	27259349.15	25396161.2	42395437.86	34073542.17	31683153.12	27654603.24
sp|P19324|SERPH_MOUSE-SLSJSTAR-null-8 2 0 0 0	56644388.85	56361388.19	49481675.13	80156851.99	93387134.78	94348349.02	52979432.94	49796162.42	45147891.7	238005122.8	177738631.7	101455662.2	83419419.53	35307148.49	25201880.82	9662134.715	60537709.23	57216062.99	58765306.54	50865001.51	49480502.55	48718512.77	44410788.29	78837391.74	68719097.6	72784373.2	72530183.54
sp|P20040|HB24_MOUSE-SECHFYJGTQR-3,Carbamidomethyl[C];-9 2 0 0 0	21773779.97	22986957.5	NA	39611926.18	NA	NA	NA	3937911.52	NA	NA	NA	NA	NA	NA	NA	NA	NA	NA	6425373.54	5715251.43	4314585.49	NA	5001870.3	NA	10094703.83	NA	9234244.09
sp|P20934|EVI2A_MOUSE-HPSDJNTNLVTPAVGHK-null-8 2 0 0 0	8137794.03	10547016.91	NA	8148797.49	8579869.78	7588855.1	15778523.52	6817301.11	13343437.69	21199873.67	10243359.56	NA	310004.18	NA	1726843.46	NA	NA	NA	6993637.06	6185720.32	2875564.87	6261011.03	5012706.3	10370820.8	4244574.59	9014618.8	2945292.88
sp|P20934|EVI2A_MOUSE-JSSPTAEIK-null-8 2 0 0 0	8371026.455	8782565.74	8480714.419	12391819.01	14929269.27	15366158	10861510.99	10267122.6	9995293.881	28525620.71	16054407.13	12335905.25	29373452.85	10618616.71	6642527.999	4324677.728	7902361.56	4432220.219	4725115.475	4523122.511	4400060.5	5720335.364	5308984.133	8027738.07	7790424.04	10836365.57	8287923.98
sp|P21460|CYTC_MOUSE-SQTJLTDCPFHDQPHLMR-8,Carbamidomethyl[C];-8 2 0 0 0	24718849.66	10721137.84	16830553.45	9703922.56	10166146.15	1292504.71	NA	15666854.61	7113635.43	7488184.67	7729238.66	8800472.13	3861822.36	NA	NA	7660862.67	4338892.22	3219297.14	11115871.73	4869648.4	10568673.01	3513860.3	6100852.3	4910114.5	6190774.1	9189136	4674775.4
sp|P21844|CMA1_MOUSE-SITVLLGAHJK-null-4 3 0 1 1	17729979.55	13550782.92	NA	NA	24172603.88	NA	NA	15451594.47	NA	28569568.66	26162675.91	27423898.68	NA	NA	NA	8141254.83	NA	NA	22561134.79	18760664.48	17337361.67	14184924.9	14166689.52	28751180.5	NA	NA	NA
sp|P21844|CMA1_MOUSE-SITVLLGAHJK-null-4 3 1 0 1	10036633.67	8171406.63	NA	6434981.84	11411246.31	7829805.265	7989924	8260437.69	7674055.21	14461245.98	12265172.86	9279240.48	NA	NA	NA	7077450.48	5901316.372	4077438.24	12240881.79	10938484.44	11605430.3	10584036.8	8354555.9	8926187.4	10610883.5	11637614.4	8090046.47
sp|P21956|MFGM_MOUSE-JNTIPDSQMSASSSYK-null-5 2 0 0 0	92865171.49	86431577.13	72465161.93	120461591.5	117161167.9	105668022	89087017.45	65048722.87	82970785.66	134186559	113188698.3	88808329.32	22915018.58	NA	NA	25516537.21	9157928.62	14001071.32	67418119.82	65046233.47	37797748.84	30961604.6	32100526.8	40813178.7	35136077.96	40348802.71	53711531.48
sp|P21956|MFGM_MOUSE-JNTIPDSQMSASSSYK-null-5 3 0 0 0	6347459.86	NA	NA	NA	11950381.61	10317258.95	7225456.41	10069890.72	9846052.43	NA	NA	NA	NA	NA	NA	NA	NA	NA	NA	NA	4079779.62	NA	NA	NA	NA	NA	NA
sp|P21956|MFGM_MOUSE-JNTIPDSQMSASSSYK-null-5 3 1 0 0	12598879.39	NA	NA	NA	NA	NA	NA	NA	NA	NA	NA	11803371.41	NA	NA	NA	NA	NA	2632042.062	NA	NA	NA	NA	NA	NA	NA	NA	NA
sp|P21956|MFGM_MOUSE-JNTIPDSQMSASSSYK-null-6 2 0 0 0	21282245.52	25162497.24	NA	28007867.1	136475302.2	25780137.65	149997855.9	23880002.15	165557564.7	71633679.22	39888219.14	199937444	3195148.773	35474410.85	65102848.92	5253714.04	5659174.79	1495811.94	11729557.14	10632059.05	NA	NA	5199432.19	8289274.63	NA	25482658.73	19662852.55
sp|P21956|MFGM_MOUSE-JNTIPDSQMSASSSYK-null-6 3 0 0 0	15042015.98	14270318.39	15362211.74	16058569.07	17213715.21	15979427.39	14738135.24	13773839.31	13630431.04	NA	NA	NA	NA	NA	NA	NA	NA	NA	8428734.85	NA	NA	NA	NA	NA	NA	NA	NA
sp|P21956|MFGM_MOUSE-JNTIPDSQMSASSSYK-null-6 3 1 0 0	12548666.9	NA	15295375.54	13190572.64	16077786.8	9145718.67	14498362.36	14956323.93	11624108	24534347.36	13877185.4	11821112.95	NA	1951905.99	NA	NA	3557104.16	1496972.17	5489831.75	4075898.1	2901659.2	NA	NA	NA	NA	NA	NA
sp|P21956|MFGM_MOUSE-JNTIPDSQMSASSSYK-null-7 2 0 0 0	11287807.27	9239554.84	7140335.7	15104613.12	17389481.04	NA	11272339	14234132.41	13622970.46	NA	NA	NA	NA	NA	NA	NA	NA	NA	NA	NA	NA	NA	NA	NA	NA	NA	NA
sp|P21956|MFGM_MOUSE-JNTIPDSQMSASSSYK-null-9 2 0 0 0	12997318.65	12459833.62	9771621.37	13359137.08	12844535.67	11915264.7	9506910.87	11200505.99	9270678.86	NA	13648670.93	11403882.32	NA	NA	NA	NA	NA	NA	4328489.56	NA	1902034.52	NA	NA	NA	NA	NA	NA
sp|P21956|MFGM_MOUSE-KFEFIQDESGGDKEFLGNLDJNSLK-null-9 2 0 0 0	1719218.39	NA	NA	NA	NA	NA	NA	NA	NA	NA	NA	NA	NA	NA	NA	NA	NA	NA	NA	357534	NA	NA	NA	NA	NA	NA	NA
sp|P21995|EMB_MOUSE-KDDEPLETTGDFJTTK-null-8 2 0 0 0	26411913.51	24940454.65	30401398.59	24446493.21	33029260.17	27623841.77	14883984.47	13611943.85	12375872.83	33789479.24	28240199.49	18062700.08	10254544.21	11510441.74	9047808.79	9207246.73	10029270.17	5184882.719	24219737.34	29385393.46	20077112.27	15700159.62	16130833.24	19114450.2	17966984.67	16705947.76	13362354.7
sp|P21995|EMB_MOUSE-SCJISVTEK-2,Carbamidomethyl[C];-5 2 0 0 0	23463206.93	24202973.26	NA	33813705.21	37136266.21	38547871.09	28523254.55	27094448.55	27625953.63	34537281.69	23272569.31	16138588.26	3484883.9	17394708.99	18635479.08	9744274.035	17926724.31	13761323.23	24219430.59	20113070.38	20767439.37	21222143.26	21713522.58	37709012	18694391.93	24987461.03	19233728.47
sp|P21995|EMB_MOUSE-SCJISVTEK-2,Carbamidomethyl[C];-5 3 0 0 0	11455930.52	12219593.14	13448267.25	21647330.73	23952232.2	23220186.12	16929031.81	16386755.09	16458175.77	12479893.27	8516320.76	6325341.83	NA	7631490.49	7613153.05	5288348.227	8441897.384	6147079.366	11450551.83	10339008.63	9688979.221	9570146.9	9646311.25	29829615.33	7394240.757	12798752.88	8773219.321
sp|P21995|EMB_MOUSE-SCJISVTEK-2,Carbamidomethyl[C];-5 3 0 1 0	18166450.53	17530091.38	17074102.4	24692743.75	34136827.51	26193715.43	25748238.75	23700128.36	25250530.96	NA	14418914.7	6426101.72	2781580.13	6314077.74	4800687.83	4911327.13	NA	4776671.49	15327096.18	13012805.26	11093310.45	13378447.11	7890254.21	21976017.48	13383926.37	23621839.31	6636247.42
sp|P21995|EMB_MOUSE-SCJISVTEK-2,Carbamidomethyl[C];-6 2 0 0 0	66911305.99	71483989.37	87986052.53	91450676.52	95599928.2	84301845.77	74898553.6	67387803.79	70668550.61	106290882.7	51276030.97	38598952.11	21932816.87	42563969.99	39830636.3	25426881.02	47991238.81	32604462.99	60149332.2	53528486.4	49496992.14	51583767.58	55174195.58	80446495.4	41574734.12	59193243.59	62964079.13
sp|P21995|EMB_MOUSE-SCJISVTEK-2,Carbamidomethyl[C];-6 3 0 0 0	32038634.36	14569338.72	41366604.48	49498372.59	54021809.05	51183992.99	39599340.68	35059049.46	36145489.84	40137937.25	21800626.25	16210986.21	1720126.21	18402120.37	20274216.04	11259867.53	20163926.01	17237067.57	22490290.05	24264668.67	18376365.15	20164098.1	21172289.06	39435652.91	18414712.02	24570437.76	21728512.56
sp|P21995|EMB_MOUSE-SCJISVTEK-2,Carbamidomethyl[C];-6 3 0 1 0	18053726.78	18495563	8013370.1	29730128.48	31431455.88	29490113.4	29000958.95	27119151.23	26449224.35	17413187.2	3517138.8	3025363.54	2729104.802	13235977.13	9970883.76	9421546.67	9152885.4	6748213.32	19337616.43	17061132.92	14040472.77	17808785.83	17373144.7	26820265.19	21126604.62	3940045.38	18053139.4
sp|P21995|EMB_MOUSE-SCJISVTEK-2,Carbamidomethyl[C];-7 2 0 0 0	82164485.41	84739978.11	103578756.4	127817009.8	141537047.6	107707562.5	113398709.5	109145070.9	112121499.5	108703378.1	67446764.95	45169312.78	11751871.4	46417386.91	43830701.65	26054239.62	51608829.1	35600685.01	89067477.16	76655508.94	55824293.99	70466427.99	63969874.88	114694508.5	72094717.29	90775461.13	64380991.4
sp|P21995|EMB_MOUSE-SCJISVTEK-2,Carbamidomethyl[C];-7 3 0 0 0	5307062.14	10672173.01	13818670.48	15527251.94	16076426.36	14934154.88	11505859.76	10906460.6	10965003.07	7103488.24	3794246.62	4751605.26	NA	3605511.57	3016362.781	2253966.964	3044416.99	2082536.723	8980111.33	5366694.7	5797067.1	3845588.37	7775623.65	16564116.14	6523910.62	8666656.29	3298197.35
sp|P21995|EMB_MOUSE-SCJISVTEK-2,Carbamidomethyl[C];-8 2 0 0 0	23451812.95	24502459.35	28759330.81	NA	28126442.85	28370917.88	22291915.35	23737928.11	24617297.05	20332834.99	NA	10468391.36	NA	11182628.82	9508154.82	4349184.458	11165395.31	7462651.154	25086234.75	23444397.77	14787418.16	15475835.97	20187754.15	27653049.95	16382783.45	23829706.92	19165079.65
sp|P21995|EMB_MOUSE-SCJISVTEK-2,Carbamidomethyl[C];-9 2 0 0 0	7855566.8	7819196.17	7009886.79	7554489.96	7527548.25	7813112.81	5010865.02	4804937.14	7596443.77	9712033.79	6938099.21	5106491.86	NA	5261963.36	4101972.63	2271130.07	3973792.15	2570549.829	13689231.56	14160904.21	5365425.37	8972447.7	6126283.49	13176583.31	4022452.94	5736458.77	5068048.03
sp|P21995|EMB_MOUSE-SJVSVEENVILEKPSHVELK-null-4 3 0 0 0	8153111.9	NA	3815077.72	6708358.61	7731268.14	5740475.25	3066594.76	NA	3909311.81	NA	4588304.77	NA	1903368.64	NA	NA	3986901.96	NA	NA	NA	8297897.9	NA	NA	3398867	5142606.6	NA	2301151.2	NA
sp|P21995|EMB_MOUSE-SJVSVEENVILEKPSHVELK-null-4 3 0 1 0	7226150.3	7860878.33	NA	13220481.96	8720482.2	8395109.1	4319040.07	7367654.63	7118910.43	NA	9599997.21	NA	NA	NA	NA	4855066.67	NA	NA	9173689.8	10366708.5	2617170.3	8706323.5	6920553.7	7655730	NA	NA	NA
sp|P21995|EMB_MOUSE-SJVSVEENVILEKPSHVELK-null-4 3 1 0 0	2637021.83	582456.5	NA	2590735.4	NA	NA	698887.13	NA	1662414.37	NA	NA	NA	NA	NA	NA	NA	NA	NA	NA	NA	NA	NA	NA	NA	NA	NA	NA
sp|P21995|EMB_MOUSE-SJVSVEENVILEKPSHVELK-null-5 2 0 0 0	36039132.9	39082274.05	30483565.3	63235963.58	60056398.5	37100255.43	27435964.86	35770397.19	20296023.18	43284151.4	24344569.46	19660687.1	14211512.68	2171440.24	373790.82	31358249.2	NA	1313167.931	43172109.6	49476477.2	32711222.9	40788475.2	37058697.9	48893129.8	22174577	35406959.3	43586552.54
sp|P21995|EMB_MOUSE-SJVSVEENVILEKPSHVELK-null-5 3 0 1 0	3034234.92	NA	NA	NA	NA	NA	NA	NA	NA	NA	NA	NA	NA	NA	NA	NA	NA	NA	NA	NA	NA	NA	NA	NA	NA	NA	NA
sp|P21995|EMB_MOUSE-SJVSVEENVILEKPSHVELK-null-5 4 0 0 0	5010513.86	4291749.05	3547251.48	NA	6097450.65	5340103.6	NA	NA	4870995.6	NA	NA	NA	NA	NA	NA	NA	NA	NA	NA	NA	NA	NA	NA	2214974.2	NA	1929406.85	NA
sp|P21995|EMB_MOUSE-SJVSVEENVILEKPSHVELK-null-6 2 0 0 0	118558237.8	49071932.15	35984082.4	65858685.31	68982325.9	45767132.25	31540371.74	54575818.04	47793913.43	71064895.32	12821890.63	7934381.75	6673148.14	3972102.924	NA	473603719.2	3804898.74	NA	57317654.1	60740992.6	41744607.7	38841258	42589652.2	48997697.3	57083609.1	51587993.4	41231923.42
sp|P21995|EMB_MOUSE-SJVSVEENVILEKPSHVELK-null-6 3 0 0 0	5521694.75	6147427.51	5623880.1	8117498.7	9353085.5	NA	5416244.99	7476388.78	6565874.83	NA	3589101.81	NA	NA	NA	NA	NA	NA	NA	NA	4648721.6	4100861.2	4939648.2	6561567.8	NA	NA	NA	5100994.9
sp|P21995|EMB_MOUSE-SJVSVEENVILEKPSHVELK-null-7 2 0 0 0	57562921.4	41300553.78	29979886.73	50073198.94	46321163.2	36687700.7	43908961.14	56915646.49	50534334.24	42999220.83	28411496.39	17693081.28	3447442.37	NA	NA	27834474.72	4315995.95	572974.635	46655325.9	50616357.7	32436960.2	39648350.7	31812358.5	41726152.3	50230069.34	35730571	41402711.68
sp|P21995|EMB_MOUSE-SJVSVEENVILEKPSHVELK-null-8 2 0 0 0	59052587.81	47446763.84	53466088.69	50639598.99	48921448.75	40998782.31	30602211.11	33206585.7	31781116.96	45197564.2	31522345.63	23598067.29	13884245.53	2311598.396	2357644.308	29150537.73	2842535.98	NA	46807026.15	43881667.41	35034906.5	38700013.3	30843491.2	40019193.1	29101696.1	23834645.2	28257346.87
sp|P21995|EMB_MOUSE-SJVSVEENVILEKPSHVELK-null-9 2 0 0 0	7371705.2	6301087.78	NA	4269799.99	5029776.42	3072257.24	980008.1	NA	2467160.29	10810782.7	NA	NA	3673263.89	NA	NA	14961999.3	NA	NA	NA	1578467.4	3260595.96	NA	934485.1	NA	NA	NA	NA
sp|P21995|EMB_MOUSE-YIIJGSHAJETR-null-6 2 0 0 0	2828863.86	NA	NA	NA	NA	2864283.02	4514627.91	NA	NA	NA	NA	NA	NA	NA	NA	NA	NA	NA	NA	NA	1444232.41	3252643.96	2802737.47	NA	NA	6421701.13	NA
sp|P21995|EMB_MOUSE-YSJLSLK-null-8 2 0 0 0	23390773.9	23709382.3	20827383.4	20170611.8	24085629.4	22940245.1	16921762.16	16158675.97	NA	31062422.9	33604372.4	25079658.45	6841310.666	13913072.76	10563577.93	9273629.28	4841353.139	6306401.7	29611100.22	24423528.08	20014475.59	16089803.85	16004623.5	29205601.99	23727544.17	23494816.2	20116018.06
sp|P21995|EMB_MOUSE-YSJLSLK-null-9 6 0 0 2	10118961.3	NA	NA	NA	NA	NA	NA	NA	NA	NA	NA	NA	NA	NA	NA	NA	NA	NA	NA	NA	NA	NA	NA	NA	NA	NA	NA
sp|P24063|ITAL_MOUSE-CJVSSPIFK-1,Carbamidomethyl[C];-8 2 0 0 0	5624860.78	5548593.05	4759233.98	5330610.1	5558694.27	5365779.68	11079758.52	10063385	10891250.22	7342540.7	9566799.25	4634555.29	4515223.215	4897738.53	4276786.67	11062340.17	7546074.786	7636906.85	10098041.16	11358028.63	5224222.01	10792219.19	10554165.6	14397750.97	14217050.22	11308564.63	9450652.63
sp|P24063|ITAL_MOUSE-CJVSSPIFK-1,Carbamidomethyl[C];-9 2 0 0 0	3061434.26	NA	NA	3850243.57	3721885.63	3402323.66	9144668.7	4580525.2	4108055.82	NA	3955245.46	NA	3632800.855	4725692.26	3590248.52	8408984.18	6170745.433	5973551.7	3395148.65	3461269.01	2090728.89	7656555.58	4047128.6	5868794.46	NA	5792094.03	5137745.11
sp|P24638|PPAL_MOUSE-JLTLMATTSQFPK-5,Oxidation[M];-9 2 0 0 0	23852383.77	34126391.57	24736228.28	NA	NA	NA	NA	NA	NA	NA	38453573.68	38594332.28	29700782.81	622562.258	6766751.41	93905894.03	41746641.45	41440495.49	NA	NA	NA	NA	NA	NA	NA	NA	NA
sp|P24638|PPAL_MOUSE-JLTLMATTSQFPK-null-7 2 0 0 0	9141848.31	8000046.5	8973815.73	NA	NA	NA	NA	NA	NA	10677727.8	NA	7197715.96	9602077.66	5562842.1	NA	19181891.88	3128025.365	2717269.16	NA	NA	NA	NA	NA	NA	NA	NA	NA
sp|P24638|PPAL_MOUSE-JLTLMATTSQFPK-null-8 2 0 0 0	14595679.88	11562922.34	10797502.3	20535289.34	28538850.5	4404390	NA	NA	NA	46175116.4	21857335.6	54190531.99	5387656.99	1295745.97	1939922.11	10311488.9	9451624	11581996.08	NA	NA	NA	NA	NA	NA	NA	NA	NA
sp|P24638|PPAL_MOUSE-JLTLMATTSQFPK-null-9 2 0 0 0	1700380.03	NA	29311095.5	NA	NA	9081857.8	NA	NA	8882984	71899477.4	5271609.9	63370575	57956651.69	39297855.27	43085887.86	144177067.6	45700956.97	31706954.25	NA	NA	NA	NA	NA	NA	NA	NA	NA
sp|P24638|PPAL_MOUSE-YEQLQJETR-null-5 2 0 0 0	7155941.76	7091488.56	7574465.32	10314482.41	10845103.68	10186761.81	6348674.76	5733977.09	6172594.78	1291379.46	NA	NA	NA	NA	NA	NA	NA	NA	7936677.08	5695428.05	5555489.78	5482064.43	6337564.67	8758195.08	5021083.23	6773549.38	4252178.18
sp|P24638|PPAL_MOUSE-YEQLQJETR-null-6 2 0 0 0	16744085.58	11634332.03	16847751.17	18258623.85	19786953.7	21090821.79	18027072.45	17035404.48	17129244.6	34364579.74	18948371.49	14307720.34	NA	11420594.73	10744200.27	6228777.969	7663005.52	7524831.771	11007392.98	12364351.48	12081464.74	12627099.65	8905206.01	15938549.86	9040205.39	13381549.77	11486868.13
sp|P24638|PPAL_MOUSE-YEQLQJETR-null-7 2 0 0 0	19394266.24	37482859.47	33439093.76	44073970.52	53044986.46	9450942.54	32049005.05	30080891.01	34412436.92	59239765.73	45441977.33	31235440.73	NA	15836045.44	14073664.83	12559014.41	22590753.61	10698161.8	21990710.44	29602848.81	17104898.63	19835947.88	10975133.89	35094895.71	20524739.17	24604921.5	19649313.08
sp|P24638|PPAL_MOUSE-YEQLQJETR-null-8 2 0 0 0	59649602.51	64725495.37	68124660.51	93828204.6	95669447.51	82773417.98	73159573.88	70862586.98	66931849.15	102001689.1	76409643.06	59574602.6	1244755.32	41445124.48	36387461.06	24700251.29	41830886.67	31096401.79	63415308.03	58044119.18	42620695.68	49868206.94	49531509.19	73444595.47	38672394.01	67287137.76	43203924.3
sp|P24638|PPAL_MOUSE-YEQLQJETR-null-9 2 0 0 0	186098116.5	198249368.4	211230665.7	280790030.9	279544939.5	256486994.8	123041411.6	210005892.9	211097359.1	309439752.1	235715213.2	190710208.5	45535157.85	129558802.6	107628408.4	74611341.61	119034710.7	90457390.86	196594764.5	185608518.8	129346339.8	145206265.1	153623490.7	224625972.2	98359047.35	202668236.8	144318004.1
sp|P24638|PPAL_MOUSE-YHGFLJTSYHR-null-4 4 0 2 0	102200.7	NA	123714.41	366606.72	NA	243234	285906.25	111525.89	NA	NA	NA	2388395.14	NA	NA	58848.09	NA	NA	NA	NA	NA	NA	NA	153490.72	113985.7	NA	183117.9	NA
sp|P24638|PPAL_MOUSE-YHGFLJTSYHR-null-5 4 0 0 1	1924172.11	3753432.12	3952549.27	5093286.5	8926146.98	10376847.99	3750596.77	4866166.23	16768091.16	NA	NA	NA	NA	NA	NA	NA	NA	NA	NA	NA	6115956.55	NA	1907230.85	NA	NA	NA	NA
sp|P24638|PPAL_MOUSE-YHGFLJTSYHR-null-5 4 0 1 1	32362143.78	38882973.45	48353444.39	69082256.52	80611507.86	80118451.15	46843838.01	46806439.48	48526923.83	NA	27966405.65	30776821.81	NA	25095763.64	10473419.14	4627875.12	NA	NA	32848107.31	34516748.27	28103199.89	24705130.4	32653510.31	26033965.6	25971062.81	24519979.96	27163161.3
sp|P24638|PPAL_MOUSE-YHGFLJTSYHR-null-5 4 0 2 1	75051223.7	69222781	62244060.86	87167138.07	47673817.8	62898640.21	75102278.13	73662543	69254954.72	129802444	112546250.7	97971520.11	38530281.68	28759566.71	51859679.33	37370482.03	25402963.31	34362462.79	78187676.96	69541516.12	28459579.2	63381463.2	68087409.12	83911130	75490655	68139069.6	59345225.03
sp|P24638|PPAL_MOUSE-YHGFLJTSYHR-null-5 4 1 0 1	30731191.42	34402285.4	30799517.04	43758394.95	45207282.08	34994695.84	32180079.89	29135241.46	29871070.12	30172431.15	14111368.33	21454507.29	8711612.07	15500781.69	6244443.65	4187556.17	5937026.67	5987671.399	13366384.3	13724446.25	18681995.7	18921879.7	15474182.8	26782558.39	14662746.6	22021840.7	24237539.01
sp|P24638|PPAL_MOUSE-YHGFLJTSYHR-null-5 4 1 1 1	29332096.68	28303103.45	17793823.22	36544802.85	22966935.06	14864069.97	49607722.17	24944454.28	11984771.95	36243348.72	20210279.6	19989117	10482445.25	6170397	NA	NA	8518703.16	NA	15378436.4	14942003.39	NA	10760639.2	17214092.7	NA	15547994.8	13541893.37	23730679.3
sp|P24638|PPAL_MOUSE-YHGFLJTSYHR-null-6 4 0 1 1	33316191.76	18341299.03	28004810.8	37998086.59	45811985.79	39902530.46	39107873.44	31237485.02	28395596.87	58178069.57	27210636.7	NA	13622109.38	NA	17285916.91	NA	13627254.53	12240770.15	32736212.82	23336091.97	16309225.89	17622145.49	23463057.25	15253241.94	29036691.14	31281013.23	16658664.93
sp|P24638|PPAL_MOUSE-YHGFLJTSYHR-null-6 4 0 1 2	131850729.1	77096856.74	35824064.38	96442815.83	95722787.07	42414890.46	136372827.3	NA	128217185.5	229596680.3	95436148.56	99545825.57	15924609.56	48864031.77	NA	29679957.52	NA	16245694.52	57247987.95	116415671.9	50718186.4	70472308.1	77519697.99	51133951	89658610.8	121869591.4	105098651.9
sp|P24638|PPAL_MOUSE-YHGFLJTSYHR-null-6 4 1 0 1	10892290.19	10676061.2	17342169	23012221.37	15102763.1	24078180.68	27123475.07	6592890.45	24394149.32	31643216.25	29014910.04	9269962.87	9534578.96	6144723.14	NA	11438082.43	4672531.57	11291714.78	14766117.69	5326184.42	4006869.1	7829065.2	NA	22500029.06	23563975.4	9844049.07	10710998.4
sp|P24638|PPAL_MOUSE-YHGFLJTSYHR-null-9 2 0 0 0	17885226.27	2005146.95	NA	NA	5108689.19	3622228.57	2224517.71	NA	673574.75	11029577.21	NA	NA	NA	NA	NA	8654654.5	1552439.51	1241678.917	NA	NA	NA	NA	NA	NA	NA	NA	NA
sp|P24668|MPRD_MOUSE-EASJHSSGAGLVQIJK-null-4 4 0 0 1	8408201.3	9337151.49	9451031.21	11443529.58	8972268.6	13355879.1	11694788.81	11772626.81	14703079.68	NA	NA	NA	NA	NA	NA	NA	1129564.823	NA	NA	10279224.47	7726675.93	7467967.54	7661955.11	11774486.87	9560060.92	12936127.36	9978539.34
sp|P24668|MPRD_MOUSE-EASJHSSGAGLVQIJK-null-4 4 0 1 1	13275739.33	12593601.28	13118592.37	14480253.91	11205211.65	11281421.3	12173807.81	11939882.05	9554710.99	11146948.79	8599427.95	5675342.62	NA	NA	NA	NA	NA	NA	8090504.49	7415375.8	5400495.72	6670476.85	6197111.43	7553105.8	5696227.43	6949494.31	5733864.85
sp|P24668|MPRD_MOUSE-EASJHSSGAGLVQIJK-null-4 4 0 2 0	2072933.06	2969151.26	1335922.66	637240.05	1225876.72	1086404.54	NA	208794.5	381504.6	4978636.38	NA	198388.3	575637.415	NA	NA	57209	233170.44	250911.04	114539.2	704757.37	NA	305637.4	523907.91	NA	NA	563132.74	NA
sp|P24668|MPRD_MOUSE-EASJHSSGAGLVQIJK-null-4 4 1 0 1	11407536.66	10417252.99	10926077.33	12612860.19	11154960.89	12228665.31	11275927.49	12371659.12	9449275.06	NA	6636428.75	4509040.29	NA	NA	NA	NA	NA	NA	6663465.73	6403384.99	5067491.99	5498846.27	6538620.78	6619551	6898485.1	8222141.14	4814360.4
sp|P24668|MPRD_MOUSE-EASJHSSGAGLVQIJK-null-5 3 0 0 1	15429110.8	15006579.16	12580629.82	16217005.79	16588473.4	21370012.48	17731483.35	22254188.97	18420200.33	9666293.2	10454410.6	7832844.8	1854270.946	3738176.81	3295231.4	2218618.97	NA	NA	13254157.65	13491246.45	9623472.68	10002689.7	8558918.02	14398621.7	11363054.6	14047698.45	11700182.87
sp|P24668|MPRD_MOUSE-EASJHSSGAGLVQIJK-null-5 4 0 0 1	25075682.68	25787695.88	39291881.98	53347757.41	56460572.7	67298568.4	49758180.36	46082469.52	NA	NA	16726880.7	12397065.13	3282337.381	8149545.37	6538189.9	5073593.17	1213514.34	2752792.42	32990951.85	37513659.01	37241810.85	33092495.75	23516019.59	44254138.85	8649068.23	35564513.82	29872064.04
sp|P24668|MPRD_MOUSE-EASJHSSGAGLVQIJK-null-5 4 0 0 2	23248861.96	NA	NA	21773743.24	NA	NA	NA	NA	17226435.37	NA	NA	NA	NA	NA	NA	NA	NA	NA	13047304.8	NA	NA	11524641.23	11407944.28	NA	NA	NA	NA
sp|P24668|MPRD_MOUSE-EASJHSSGAGLVQIJK-null-5 4 0 1 1	54693703.95	69543663.45	71205724.05	111311613.3	129077836.6	108726158.1	88001772.71	98219556.88	117930095.7	70469722.37	59036528.58	45242473.9	13793467.59	NA	NA	17756657.65	14944604.11	5841348.6	56450372.67	54281856.1	51207674.01	40146989.5	41729483.9	67893429.5	45883163.1	53902322.1	45524373.3
sp|P24668|MPRD_MOUSE-EASJHSSGAGLVQIJK-null-5 4 0 2 1	160358645	145949753.4	137250439.4	195473494.7	246435795.4	185980418.5	217729365	181222883.7	177910427.9	34310363.49	156620330.1	140995523.7	NA	54077939.55	44160757.06	41654356.88	13630992.24	13424413.79	157263074.5	157354645.5	108963472.9	141665252.6	127648959.2	150469605	152937383.8	159590109	119233673.8
sp|P24668|MPRD_MOUSE-EASJHSSGAGLVQIJK-null-5 4 1 0 1	68533833.46	77271196.95	74191211.22	94449253.34	100628577.3	97220533.53	99591834.08	102416998.9	99623430.51	73919330.6	58638172.71	41761206.28	15604027.44	NA	23068233.5	23519241.39	8834289.7	14998530.45	59952592	55992030.49	39065772.68	43548019.95	42737351.6	63792893.6	59489262.32	56481433.85	43814371.47
sp|P24668|MPRD_MOUSE-EASJHSSGAGLVQIJK-null-5 4 1 1 1	18681239.55	65756508.52	NA	76327302.77	90666485.78	72972079.73	18654464.38	80384233.03	69737461.37	80071457.31	68789825.68	44929889.33	18898056.86	21763608.04	18911975.65	NA	24709654.5	NA	63673052.09	10060766.38	43256062.48	51944019.16	55602059.18	60827689.14	61347398.89	51668830.28	43142793.65
sp|P24668|MPRD_MOUSE-EASJHSSGAGLVQIJK-null-5 4 2 0 1	35858658.54	31322234.79	31210263.44	58195247.78	44525266.86	46820912.35	46835023.74	54350385.41	41216926.81	40413476.73	30123371.95	19857584.64	9260485.83	NA	NA	9337845.23	NA	10300504.08	29578589.04	7198717.62	14226163.46	20790495.2	21636762.19	NA	22044477.99	22629066.44	21022295.94
sp|P24668|MPRD_MOUSE-EASJHSSGAGLVQIJK-null-6 4 0 1 1	12742110.53	13210403.93	114320055.4	149201976.3	161872619.6	159157272	153668502.5	129050537	145817000.9	107311096.4	135090733.2	96583263.39	24572182.03	NA	NA	NA	33409550.91	20559961.53	136986181.5	126385368.9	84031668.36	10179982.55	103529919.9	132851358.5	101696682.4	139940197.5	117417901.3
sp|P24668|MPRD_MOUSE-EASJHSSGAGLVQIJK-null-6 4 1 0 1	11351541.89	95436647.06	84872950.78	14326396.62	124031347.3	15448957.9	116718659.9	93826013.47	114415771.9	162895694.7	75230034.09	62351700.75	20938818.24	NA	28404878.24	NA	14441595.53	3354629.27	96484004.6	8795272.9	60244049.6	8184007.7	71956216.47	95909871.58	102810027.9	106155013.7	77945709.82
sp|P24668|MPRD_MOUSE-EASJHSSGAGLVQIJK-null-7 4 0 0 1	71286786.11	NA	NA	NA	109421371	94484162.2	89600015.89	96125180.86	82080566.1	NA	58418171.3	42224308.19	NA	NA	NA	21926905.85	NA	16835338.17	73692921.77	76090019.93	58608297.79	58866504.95	58196208.3	88716452.97	78463916.22	91729321.22	74665131.21
sp|P24668|MPRD_MOUSE-EASJHSSGAGLVQIJK-null-7 4 1 0 0	121803827.1	NA	NA	NA	NA	NA	NA	NA	NA	107020316.9	NA	NA	NA	NA	NA	NA	NA	NA	NA	NA	NA	NA	NA	NA	NA	NA	NA
sp|P24668|MPRD_MOUSE-EASJHSSGAGLVQIJK-null-7 5 0 1 1	5824409.03	NA	5642179.93	NA	NA	NA	NA	NA	NA	NA	NA	4217140.01	NA	NA	NA	NA	NA	NA	NA	NA	NA	NA	NA	NA	NA	NA	NA
sp|P24668|MPRD_MOUSE-EASJHSSGAGLVQIJK-null-8 2 0 0 0	6326346.5	6673360.91	NA	9356533.1	11369640.7	8833455.92	7302792.59	7115537.08	7146705.15	10472152.56	7044948.9	5868596.45	2082301.099	5597702.54	5110106.447	6167525.02	5268146.41	4473424.974	7132038.23	7010729.04	NA	4990035.67	3551648.65	6786585.35	NA	NA	9214367.12
sp|P24668|MPRD_MOUSE-EASJHSSGAGLVQIJK-null-9 2 0 0 0	5518041.38	5497328.22	5591871.02	7444700.02	12388778.45	7416925.18	6972329.37	NA	5529507.09	12074074.49	8155500.2	6057368.33	NA	2572200.25	2553690.67	3060873.29	2219787.281	2092874.974	5205251.32	4920952.24	4001451.79	4687675.56	4787728.77	5766841.46	NA	5495931.76	5416502.27
sp|P24668|MPRD_MOUSE-LRPLFJK-null-4 3 0 1 0	33740270.83	30565572.39	25275623.62	37788390.92	60271230.97	NA	24726699.25	22614024.81	19581774.49	NA	NA	NA	10456253.92	22073920.62	18534352.35	9253209.18	9734625.6	NA	78572080.03	70261753.1	56154612.02	64637925.41	62732133.15	78980357.23	125754112.8	109322731.7	21511509.31
sp|P24668|MPRD_MOUSE-LRPLFJK-null-5 2 0 0 0	8011286.87	9711395.33	8091547.87	5353387.35	7039757.31	6287014.66	11949775.6	9059381.4	8850388.91	142173603	122394977.5	80875200.73	23787467.17	60903908.61	70411449.78	8810545.3	16037502.78	6572038.85	269208133	233993199.6	219978792.2	443662240.9	395718169.4	645987983.9	356088050.1	368974626.5	293334034
sp|P24668|MPRD_MOUSE-LRPLFJK-null-5 3 0 0 0	42075657.4	47276608.43	40173856.23	51004086.4	53669517.6	48324773.33	33783548.6	33920877.45	35093954.4	NA	NA	NA	4378569.967	NA	NA	NA	NA	1653583.35	76265482.43	70944631.64	90412705.52	62944568.01	63417307.67	111943088.4	63284916.95	70493770.94	56680476.78
sp|P24668|MPRD_MOUSE-LRPLFJK-null-5 3 0 1 0	80936135.63	73837538.2	63667092.46	74204968.03	45202150.38	42729182.29	33570387.67	30840480.07	28775534.9	56665576.23	72357971.44	NA	NA	NA	NA	NA	13134948.67	9642063.297	34228401.81	31608360.38	25347427.23	28364177.88	28294353.42	NA	30368040.22	33161572.45	24112414.6
sp|P24668|MPRD_MOUSE-LRPLFJK-null-6 2 0 0 0	608420735	661819242.4	512913195.5	343627988.3	347228257.4	333492319.3	302128755.9	278604905.2	303930337.1	207407748.1	177108130	145283957.8	189203672.4	591374527.1	533755764.8	48782418.39	98331293.11	66524193.35	2212519991	2047255219	1932673969	2023468356	1980265410	2397397109	2041838787	2255501140	1845640830
sp|P24668|MPRD_MOUSE-LRPLFJK-null-6 3 0 0 0	54729645	53057219.21	50771833	79586983.28	94771958.05	89509046.26	79635321.7	75864462.07	80145590.2	NA	77289683.05	52720511.72	7896180.133	NA	NA	17691331.67	15660719.72	NA	73430128.8	74433321.21	64958134.2	65277283.08	58412840.72	85204500.56	68321442.16	74783570.25	57221734.78
sp|P24668|MPRD_MOUSE-LRPLFJK-null-6 3 0 1 0	29461925.44	NA	NA	35778568.55	NA	NA	NA	NA	NA	NA	NA	NA	NA	NA	NA	NA	9850365.16	NA	NA	NA	NA	NA	NA	NA	NA	NA	NA
sp|P24668|MPRD_MOUSE-LRPLFJK-null-7 2 0 0 0	810049160.7	806490343.9	669690990.3	939554742.5	1064128812	840844292.7	913265992.5	871618619.9	913554620.2	767322615.9	904793948.2	582350151.6	112002624.5	269148020.1	225553138	219937617.7	209855071	37397433.3	996784373.1	952805409.5	849368004.6	828365321.6	763523887	1117559479	992909720.7	1079588687	895711407.2
sp|P24668|MPRD_MOUSE-LRPLFJK-null-8 2 0 0 0	461919343	483486390.5	430419094	518820282	516315711.6	495205089.9	493036200.9	491501038.9	482764533.1	446875664	476416272.3	343537508.3	55546720.69	141896461.2	129207035.1	131943752.2	149467038.9	112016645.2	471496175.9	462729845.1	386799607.1	418285679.2	403761043.9	574882755.2	496066787.8	527919301.9	457843271.2
sp|P24668|MPRD_MOUSE-LRPLFJK-null-9 2 0 0 0	24391464.48	21671275.9	22953472.69	37008622.93	NA	40940130.5	NA	30574999.4	NA	40662360.24	47183494.6	53899254.29	NA	NA	NA	20510156.78	13862323.24	16321613.75	30288210.14	NA	NA	NA	NA	52988063.25	NA	NA	NA
sp|P26011|ITB7_MOUSE-APJGTGPLCSGK-9,Carbamidomethyl[C];-8 2 0 0 0	8689342.79	9127855.54	9011899.14	NA	9366201.39	9118220.35	5754768.99	13593732.73	9849924.82	9126497.84	7047454.61	5005884.51	NA	13597164.42	20456127.64	2043287.641	3490620.483	NA	10107388.97	NA	3071106.08	NA	NA	NA	NA	NA	NA
sp|P26151|FCGR1_MOUSE-TJLSHSGIYHCSGTGR-11,Carbamidomethyl[C];-5 2 0 0 0	1569881.57	NA	2616280.95	NA	2200695.39	NA	2629967.24	2417126	2328217.68	NA	NA	NA	NA	NA	NA	1004463.492	1175904.98	941412.304	1051824.27	NA	13096703.59	979681.07	NA	2496134.93	2360483.19	2075311.93	17692370.27
sp|P26151|FCGR1_MOUSE-TJLSHSGIYHCSGTGR-11,Carbamidomethyl[C];-5 4 0 2 0	13512920.5	5618916.93	NA	14761315.26	14055969	12981936.56	7620878.45	NA	9032554.49	4454902.28	6811187.56	10085436.92	1181272.81	7502227.68	NA	NA	NA	1683745.68	13283310.12	7063624.71	9963039.42	7496114.7	12161898.77	NA	5606912.76	6624682.7	5603588.03
sp|P26151|FCGR1_MOUSE-TJLSHSGIYHCSGTGR-11,Carbamidomethyl[C];-6 4 0 0 0	4335540.93	11394790.79	7984361.69	20532747.09	25389728.39	22757437.17	7468223.26	13940545.07	14960469.63	2373132.33	2313310.08	2357610.83	NA	2645643.174	2867396.25	1166251.62	2103560.698	2053422.233	NA	10986810.32	4811268.84	2485164.53	3646377.92	7169903.17	NA	7677278	NA
sp|P26151|FCGR1_MOUSE-TJLSHSGIYHCSGTGR-11,Carbamidomethyl[C];-6 4 0 1 0	61034477.07	32265052.38	60353621.05	87911354.88	95978340.59	90241652.05	94446612.12	67135251.52	76820460.76	69956918.1	63529023.89	46181889.35	9935914.251	44561703.91	33984201.62	33072512.48	17176092.24	21185733.8	83565476.22	70905075.18	66158427.77	74759197.35	66650374.54	114221837.7	81998502.49	84704424.44	64224696.27
sp|P26151|FCGR1_MOUSE-TJLSHSGIYHCSGTGR-11,Carbamidomethyl[C];-6 4 0 1 1	12843310.9	13781454.08	NA	5615429.96	27575119.5	16428029.46	3050540.53	3221036.41	8084702.56	NA	NA	17166544.69	391835.642	7216151.18	1631830.89	NA	NA	NA	13874603.31	5429316.41	12561155.45	4057052.16	16243099.11	8764480.51	NA	13312738.3	10264267.5
sp|P26151|FCGR1_MOUSE-TJLSHSGIYHCSGTGR-11,Carbamidomethyl[C];-6 4 1 0 0	29256179.98	26710188.15	21607447.73	30218000.44	47983096.15	33382921.43	47792167.95	30738839.61	40736109.97	31217761.3	24326323.09	19487417.13	4549308.268	15734690.22	15185728.83	20237821.25	21999655.47	14002857.02	19287426.64	30234864.98	24451229.81	28021313.05	27261269.56	42300452.18	31440606.84	37835242.78	30718758.13
sp|P26151|FCGR1_MOUSE-TJLSHSGIYHCSGTGR-11,Carbamidomethyl[C];-7 4 0 0 0	13996679.4	10718252.18	17960128.83	22133854.99	25361615.03	27585206.24	24974498.65	24785571.05	19440889.52	14095513.36	9412322.07	6091963.9	NA	5505004.999	5083665.842	10329286.19	7178675.04	13276476.79	13935941.9	12249807.46	8635228.28	18640778.66	17270611.9	28122902.27	18540734.82	26849131.23	19776975.79
sp|P26151|FCGR1_MOUSE-TJLSHSGIYHCSGTGR-11,Carbamidomethyl[C];-8 5 0 1 0	2590564.18	NA	NA	NA	NA	11296316.62	9996003.51	9625401.78	8131594.48	NA	NA	NA	NA	NA	NA	NA	NA	NA	NA	9710626.52	NA	7144207.13	6544708.3	NA	7314208.82	14157286.26	6871025.88
sp|P26151|FCGR1_MOUSE-TJLSHSGIYHCSGTGR-11,Carbamidomethyl[C];-9 5 0 0 0	3050409.77	3464008.79	2803627.45	NA	4210921.44	3245526.49	NA	NA	NA	NA	NA	NA	NA	2362244.368	NA	1659182.666	NA	1711531.42	2995781.52	NA	2506527.07	NA	NA	NA	3453064.88	NA	3524058.5
sp|P28798|GRN_MOUSE-CPTJJTCCK-1,Carbamidomethyl[C];7,Carbamidomethyl[C];8,Carbamidomethyl[C];-2 2 0 0 1	144586871.5	145983783.2	141392196.2	58660861.61	55561483.64	51854097.9	64420377.66	57881208.95	47593942.6	350448086.8	294139019.2	172583589.6	1990726828	599970368.6	604490173.3	139853595.3	465392179.7	332825292.8	567044035.9	506942983.5	390069111.8	989202335.6	851155470.5	1191120761	867388509.9	691566452.1	869448617
sp|P28798|GRN_MOUSE-CPTJJTCCK-1,Carbamidomethyl[C];7,Carbamidomethyl[C];8,Carbamidomethyl[C];-3 2 0 0 1	23866237.97	23560290.59	21989563.7	26111843.75	27438874.61	25635668.34	21470127.66	15865276.64	16326683.04	44874043.83	35885846.37	20534941.27	49479802.25	17321104.64	15952620.01	6383611.033	27871583.76	21414722.99	16777666.59	10159150.02	12723664.41	23293516.6	18912858.21	29133003.13	23775358.32	24346142.68	23734520.04
sp|P28798|GRN_MOUSE-CPTJJTCCK-1,Carbamidomethyl[C];7,Carbamidomethyl[C];8,Carbamidomethyl[C];-4 3 0 1 1	36247783.86	34933522.54	29502124.31	40219657.11	41194406.03	35432213.24	38199349.75	35286901.66	24021730.65	50105400.44	27309745.9	16971278.7	37366696.06	12190459.46	11978901.91	NA	22896720.49	10977278.26	17186450.4	13619630.99	9372512.56	23987026.27	22047137.83	28430997.9	22414475.38	26968607.13	23328234.86
sp|P28798|GRN_MOUSE-CPTJJTCCK-1,Carbamidomethyl[C];7,Carbamidomethyl[C];8,Carbamidomethyl[C];-4 3 1 0 1	21979364.82	20972578.64	18499025.73	23462759.98	24109841.96	19290214.35	20324749.62	20220083.08	16731839.28	NA	11293577.75	6855648.876	NA	NA	3568540.756	NA	9114566.472	6376757.926	8094610.924	7659941.758	5388090.24	11958213.34	11119987.26	15183859.9	16019926.9	19285079.35	11674909.65
sp|P28798|GRN_MOUSE-JYTTDLLTK-null-10 2 0 0 0	17276264.36	13946114.4	5780249.02	22409876.11	25246703.61	10739716.26	22371339.52	20170398.12	22609207.5	14123912.27	10015439.37	14632993.32	NA	NA	NA	NA	NA	NA	6257109.1	4179735.5	11771342.45	2787340.5	4492652.4	4737617.4	2683137.8	2963940.4	5138257.1
sp|P28798|GRN_MOUSE-JYTTDLLTK-null-5 4 0 0 1	16438669.35	12960216.79	14795522.44	14157163.07	15345789.31	9538395.64	10500923.96	11515102.85	12594241.57	19407440.94	13695414.77	15655497.26	NA	NA	NA	NA	3170364.93	NA	NA	7589022.06	6874049.98	NA	NA	NA	NA	NA	NA
sp|P28798|GRN_MOUSE-JYTTDLLTK-null-7 2 0 0 0	16078724.31	14350908.32	18156540.89	24710892.93	23799949.49	NA	11004311.31	NA	9603221.61	39316908.2	26849376.81	23062380.71	10362789.67	NA	NA	NA	NA	NA	12017339.8	12427028.5	10181196.4	7158522.8	6455976.29	11152500.7	NA	NA	NA
sp|P28798|GRN_MOUSE-JYTTDLLTK-null-8 2 0 0 0	82992780.56	76459370.33	61166155.89	86046399.86	100035549.5	53805058.51	80674365.63	35826633.6	36818850.25	146453272.9	87006243.59	112633593.1	53264669.26	35541272.35	57100686.11	66916042.12	81757160.23	71720810.06	42977414.9	41753909.9	57340552.02	28088888.1	23542988.3	35592695.4	75164957.3	52469689.8	43211565.4
sp|P28798|GRN_MOUSE-JYTTDLLTK-null-9 2 0 0 0	59304688.79	50767715.43	45063562.46	51654029.13	58530351.16	41708520.13	46781629.86	34880007.4	44432266.51	126241046.4	93133849.24	96386218.69	30281921.52	19073115.12	30083292.35	38273398.63	40352276.23	31378531.66	50618346	48145823.4	30960982.28	24268119.8	28344019.4	36168377.6	12734599.6	31414741.7	17019393.49
sp|P28798|GRN_MOUSE-VGNVECGEGHFCHDJQTCCK-6,Carbamidomethyl[C];12,Carbamidomethyl[C];18,Carbamidomethyl[C];19,Carbamidomethyl[C];-10 2 0 0 0	8028751.44	4493886.07	11616885.17	5590481.88	1408628.8	5622343.5	7957758.44	6642831.73	6804706.66	NA	NA	NA	NA	NA	NA	NA	NA	NA	6660904.74	6456228.5	5271765.3	5011361.11	NA	7508643.29	4717259.23	6303708.16	4214691.02
sp|P28798|GRN_MOUSE-VGNVECGEGHFCHDJQTCCK-6,Carbamidomethyl[C];12,Carbamidomethyl[C];18,Carbamidomethyl[C];19,Carbamidomethyl[C];-2 2 0 0 1	16154096.4	18753641	16588342.2	20039476.9	27081013.4	45589290.2	24443849.28	22583570.3	20396954	NA	21688585	NA	2731391.41	12017296.7	8493169.84	6983695.97	5746398	9066287.502	41390067.6	15891170.41	19332253.08	16201273.73	14149644.43	30827509.35	29894060.25	49112261.47	34324710.62
sp|P28798|GRN_MOUSE-VGNVECGEGHFCHDJQTCCK-6,Carbamidomethyl[C];12,Carbamidomethyl[C];18,Carbamidomethyl[C];19,Carbamidomethyl[C];-3 2 0 0 1	17126801.9	26012482.18	23365554.3	45016523.3	54282254.03	43386593.85	35815596.36	32389332.38	30931259.5	17346053.1	20481795.3	12052305.6	4224594.56	14143784.72	15150945.45	10214342.56	12572584.06	10792325.93	32879205.12	37614767.03	30756849.86	27806677.24	25590917.84	41597820.63	27752089.5	31922279.18	24937463.84
sp|P28798|GRN_MOUSE-VGNVECGEGHFCHDJQTCCK-6,Carbamidomethyl[C];12,Carbamidomethyl[C];18,Carbamidomethyl[C];19,Carbamidomethyl[C];-3 3 0 0 1	5736849.15	NA	5440441.4	10569844.78	NA	4896231.8	NA	NA	33138189	NA	4167652.9	NA	NA	NA	NA	NA	NA	NA	2165290.52	3313647.97	NA	1388193.6	NA	NA	NA	NA	1710206.03
sp|P28798|GRN_MOUSE-VGNVECGEGHFCHDJQTCCK-6,Carbamidomethyl[C];12,Carbamidomethyl[C];18,Carbamidomethyl[C];19,Carbamidomethyl[C];-4 3 0 1 1	10209834.84	NA	3367832.6	13387157.9	7682956.4	9011752.4	13321110.3	14181298.77	10001603.6	NA	NA	NA	NA	NA	NA	NA	NA	NA	4350664.01	NA	2892476	4164108.33	NA	4503437.58	11596267.24	NA	11697572.19
sp|P28798|GRN_MOUSE-VGNVECGEGHFCHDJQTCCK-6,Carbamidomethyl[C];12,Carbamidomethyl[C];18,Carbamidomethyl[C];19,Carbamidomethyl[C];-4 3 1 0 1	10150295.46	12172999.47	6201657.69	11224517.6	12833201.47	17504434.7	9094642.15	9866543.4	17333143	NA	5624012.05	5649317.05	1396385.876	4795945.61	4730434.85	NA	4929147.58	479652.44	14408075.8	3428033.51	8307866.91	3106898.1	NA	13187771.3	6621705.93	7856652.37	8131840.87
sp|P28798|GRN_MOUSE-VGNVECGEGHFCHDJQTCCK-6,Carbamidomethyl[C];12,Carbamidomethyl[C];18,Carbamidomethyl[C];19,Carbamidomethyl[C];-4 4 1 0 1	5440272.6	NA	NA	NA	NA	NA	NA	86479898.44	6538299.5	NA	NA	NA	NA	NA	NA	NA	NA	NA	4560489.08	NA	3703368.1	NA	NA	NA	4622344.91	4353694.91	NA
sp|P28798|GRN_MOUSE-VGNVECGEGHFCHDJQTCCK-6,Carbamidomethyl[C];12,Carbamidomethyl[C];18,Carbamidomethyl[C];19,Carbamidomethyl[C];-5 4 1 0 1	18358668.6	NA	NA	9577980.3	8549257.63	7942373.1	NA	6653925.2	6073932.2	NA	NA	NA	NA	NA	NA	NA	NA	NA	4625701.32	NA	8385011.4	NA	NA	6699793.43	5322658.73	6847790.87	4881246.39
sp|P28798|GRN_MOUSE-VGNVECGEGHFCHDJQTCCK-6,Carbamidomethyl[C];12,Carbamidomethyl[C];18,Carbamidomethyl[C];19,Carbamidomethyl[C];-8 2 0 0 0	7845965.25	11317558.99	14717381.19	11981204.75	17484371.13	20415250.77	9503848.32	10588028.28	12736995.77	16693065.35	17126057.94	NA	2071191.224	6958826.03	6047756.67	3482661.528	4537809.51	2808053.44	11963086.22	11752231.55	8673584.64	5704391.88	NA	NA	2293133	2838465.45	3602141.96
sp|P28798|GRN_MOUSE-VGNVECGEGHFCHDJQTCCK-6,Carbamidomethyl[C];12,Carbamidomethyl[C];18,Carbamidomethyl[C];19,Carbamidomethyl[C];-9 2 0 0 0	29401507.53	31701140.46	29312516.98	26734722.14	35933968.03	32978487.63	23789700.5	25768752.59	17684390.98	17852153.24	15804424.79	10453883.21	1978351.843	NA	7694519.91	5472363.354	7395308.67	3946476.173	36258722.23	30725590.59	24585173.64	21475838.51	20564521.79	5897510.07	23797957.64	30392527.09	21192523.75
sp|P29416|HEXA_MOUSE-SAEGTFFIJK-null-6 2 0 0 0	281821023.8	227190780.8	248989159	318412658	399563509	289167721.8	252567691.2	230909566.8	264886352	329547342.5	286089309.3	281846335	157556326.9	2932896.4	147585673.1	137537868.1	157366909	109674569.2	257757213.6	222281894.7	208742023.2	226881675.4	236380651.2	326185206.7	272650523.2	297131705.7	287954989.9
sp|P29416|HEXA_MOUSE-SAEGTFFIJK-null-7 2 0 0 0	507899394.5	500439195.7	390364180.5	587011968.4	633961220.1	482289737.8	470761485.8	465164367.7	474494835	741413838.9	572438331	554859396.9	194484284.4	114015210.2	201374567.7	190178289.2	198464211.6	37442507.84	306936692	294370395.5	230752013.5	295742940.7	307024320	464003986.6	352299442.7	390773560.1	370275994.3
sp|P29416|HEXA_MOUSE-SAEGTFFIJK-null-8 2 0 0 0	602261608.9	555623062.5	482594879.6	649714929.7	651335436.6	475604685	607115962.6	524237108.3	584626096.8	984488849.2	725391619	717368351.5	260232235.5	169735068.6	259856689.9	224142346	194013068.2	96547174.48	308179803.3	285745975.4	229688478	308968306.2	233695801.8	439568328.7	357826695	451414733.3	415828365.8
sp|P29416|HEXA_MOUSE-SAEGTFFIJK-null-9 2 0 0 0	174579276.1	182917609.9	149572027.9	140669177.9	155734492.3	160340107.1	184746963.5	174455557.7	173821317.7	311045590.3	243927374.1	245006444	75678251.88	51297646.39	59839603.55	75134625.62	45163440.8	71256817.02	66000957.1	57451781.5	37191929.9	101388275.3	98572821.7	124675115.1	68272729	160946875.2	165152982.6
sp|P29416|HEXA_MOUSE-SAEGTFFIJK-null-9 5 0 0 1	218515.4	NA	NA	NA	NA	NA	NA	NA	NA	NA	NA	NA	NA	NA	NA	NA	NA	NA	NA	NA	NA	NA	NA	NA	NA	NA	NA
sp|P29416|HEXA_MOUSE-SAEGTFFIJKTK-null-8 2 0 0 0	8039743.62	11617422.29	16269249.48	22403769.01	NA	NA	NA	NA	NA	NA	NA	NA	NA	NA	NA	NA	NA	NA	NA	NA	NA	NA	NA	NA	NA	NA	NA
sp|P29788|VTNC_MOUSE-JGSLFAFR-null-5 3 2 0 0	8610533.28	NA	NA	9427595.47	9354253.39	NA	NA	NA	NA	54958458.94	103796949.1	94534684.4	NA	NA	NA	17965014.6	16784835.92	16951081.46	NA	NA	NA	NA	NA	NA	NA	NA	NA
sp|P29788|VTNC_MOUSE-JGSLFAFR-null-6 3 1 0 0	61130191.78	60236466.59	61379170.02	75555407.88	84019619.95	70245029.7	23111466.73	11127565.7	39547778.7	624646521.3	779742828.3	881070255.9	75946271.96	75597989.01	62988697.11	178030506.4	95955987.01	76658740.39	NA	NA	NA	NA	NA	NA	NA	NA	NA
sp|P29788|VTNC_MOUSE-JGSLFAFR-null-6 3 2 0 0	20993386.68	29196430.22	21511847.6	NA	NA	21439800.71	10964248.26	15838222.29	16809301.31	166043751.1	340789305.8	262209777	35629999.09	48617807.63	NA	72219640.55	59018904.79	60847179.47	NA	NA	NA	NA	NA	NA	NA	NA	NA
sp|P29788|VTNC_MOUSE-JISEGFSGIPDNVDAAFALPAHR-null-5 4 0 2 0	3777816.56	NA	1312491.38	2260350.3	NA	2816002.8	3087312.01	3639030.6	1148210.6	2674174.6	5483311.5	7310755.6	877335.5	NA	1039264.8	NA	3634578.2	NA	NA	NA	NA	NA	NA	NA	NA	NA	NA
sp|P30204|MSRE_MOUSE-FQJFSMATDQR-null-7 2 0 0 0	5711779.69	NA	3888897	8799609.66	10682509.02	6616027.25	8640073	7881506.1	10237794.71	10209969.6	NA	11379455.07	4340238.26	NA	2763304.97	10260378.92	7844570.21	4986057.391	NA	NA	4453845.1	5542538.5	NA	NA	NA	NA	NA
sp|P30204|MSRE_MOUSE-FQJFSMATDQR-null-8 2 0 0 0	12452352.33	11806543.79	10844055.59	22040340.56	21384810.7	19630701.15	20536967.73	20955696.1	3401165.44	55547225.2	37405210.68	39262111.16	18961820.74	10250188.54	21271774.81	8335015.59	30243794.86	26751209.76	9938953.3	10228100.61	NA	15494760.8	15757606.9	22676769	23090573.4	24481166.98	26250282.03
sp|P30204|MSRE_MOUSE-FQJFSMATDQR-null-9 2 0 0 0	10641519.47	NA	NA	12122701.37	11320178.77	6534103.15	NA	14209779.67	16218117.89	16285213.4	9446814.1	8809652.28	4575323.66	2601320.773	5384108.9	5504170.94	9447918.42	7875739.93	11333868.8	NA	NA	NA	7955328.6	10818640	NA	12010251.23	7419432.59
sp|P30204|MSRE_MOUSE-SLQSLJMTLLDVQLHTETLNVR-7,Oxidation[M];-5 4 0 2 1	7235183.25	NA	NA	NA	6821673.5	NA	NA	NA	NA	3997491.1	NA	12456833.4	NA	NA	NA	5297097.2	10598337.6	4951634.56	NA	2047240	2851936.2	NA	NA	NA	NA	NA	NA
sp|P30204|MSRE_MOUSE-SLQSLJMTLLDVQLHTETLNVR-7,Oxidation[M];-6 4 0 1 2	26339847.61	NA	NA	NA	NA	NA	NA	NA	NA	NA	NA	33572955.6	NA	NA	NA	17759654	37512637.5	12201243.7	NA	10550225.1	14802704.8	NA	NA	NA	NA	NA	NA
sp|P31809|CEAM1_MOUSE-GJTTAIDK-null-5 4 0 2 1	11656018.96	NA	12325427.5	23341709.45	15330473.89	14980889.33	NA	NA	NA	NA	64410701.33	NA	NA	NA	NA	NA	NA	NA	NA	NA	NA	NA	NA	NA	NA	NA	NA
sp|P31809|CEAM1_MOUSE-GJTTAIDK-null-6 4 0 1 2	16198995.16	NA	16909163.31	23879209.92	NA	14867680.37	NA	NA	NA	NA	NA	NA	NA	NA	NA	NA	NA	NA	NA	NA	NA	NA	NA	NA	NA	NA	NA
sp|P31996|CD68_MOUSE-AWGISVLNPJK-null-4 3 0 1 1	22448526.94	18391665.21	17831885.2	3833436.51	24378443.75	NA	12452530.57	20320279.08	16928669.64	28600213.89	20450259.01	27253844.98	5589062.35	4974125.92	NA	14769056.22	6631810.273	6428936.6	NA	NA	NA	NA	NA	NA	NA	NA	NA
sp|P31996|CD68_MOUSE-AWGISVLNPJK-null-4 3 1 0 1	5076292.19	6498867.91	NA	NA	NA	NA	3895453.71	5591983.39	5893381.78	NA	2543104.03	NA	NA	NA	NA	NA	NA	NA	NA	NA	NA	NA	NA	NA	NA	NA	NA
sp|P31996|CD68_MOUSE-AWGISVLNPJK-null-4 4 0 1 1	21042368.82	17240725.73	17392792.11	29699922.7	23093064.52	17284790.2	10274907.22	20088377.07	14458160.1	26002997.9	28085623.06	31905156.6	11427466.88	11603066.25	7266769.89	20361591.2	10230157.35	10866838.9	NA	NA	NA	NA	NA	NA	NA	NA	NA
sp|P31996|CD68_MOUSE-AWGISVLNPJK-null-5 4 0 0 1	96990777.2	98562857.02	104313717.9	128638442.5	127949624.3	119066278.9	57549773.26	84063209.31	82070537.1	99200053.5	95460836.06	89432869.86	54341629.61	37034287.36	33430650.09	100712881	17886298.04	21055844.15	NA	NA	NA	NA	NA	NA	NA	NA	NA
sp|P31996|CD68_MOUSE-AWGISVLNPJK-null-5 4 0 1 1	165459700.8	172738886.2	140785731.9	271042009.9	252421177.4	263897637.7	152386961	221889441.7	223868452.6	262242218.1	312483922.1	338475945.8	141002171.6	132649820.2	101559471.6	267440493.6	100311113	112108646.3	27377754.26	36125217.7	24699582.89	38377352.6	9275958.12	52762494.8	NA	34636760.6	NA
sp|P31996|CD68_MOUSE-AWGISVLNPJK-null-5 4 0 2 1	124581811.1	116651864.4	105284858.4	118615788.2	130345636	121478474.2	87820388.9	111755382	114772713.5	129327443.2	209035036.5	285468843.9	136882626.2	149233070	138339862.1	158271204.2	151757468.1	145107137.6	19792205.5	24618407.1	NA	29590545	7082276.79	38248578.4	31078212.2	26887271.8	24041709.09
sp|P31996|CD68_MOUSE-AWGISVLNPJK-null-5 4 1 0 1	85158868.71	68734097.03	59226358.06	97177801.09	89064379.2	100895795.3	48372301.13	72032735.34	77093800.44	15256437.64	7703176.6	149237634.5	52374711.86	40451629.46	30812358.99	115342885.4	45245378.39	54231307.43	NA	NA	NA	NA	NA	NA	NA	NA	NA
sp|P31996|CD68_MOUSE-AWGISVLNPJK-null-5 4 1 1 1	34922554.29	30191189.6	26410529.4	32696740.6	27806029.1	22092562.66	25760988	30503790	23954484.12	37120232.5	61455613.9	59458557.1	32890809.7	37972739.1	37243388.46	47614446.3	33186710.7	NA	NA	NA	NA	NA	NA	NA	NA	NA	NA
sp|P31996|CD68_MOUSE-AWGISVLNPJK-null-6 4 0 0 1	76634311.77	85686923.75	89024338.38	145689523.6	173363739.5	31776929.2	58565403.14	98909339.2	98073765.75	96871734.3	103998171.7	114112350.2	52646463.93	45951581.71	NA	102227450.6	NA	NA	NA	NA	NA	NA	NA	NA	NA	NA	NA
sp|P31996|CD68_MOUSE-AWGISVLNPJK-null-6 4 0 0 2	271471458.6	275641121.1	24111721.94	NA	402911795.8	316287439.6	NA	21419525.65	258518589.9	NA	NA	NA	190944037.2	18017667.54	12762032.15	53964610.18	NA	20037587.33	NA	NA	NA	NA	NA	NA	NA	NA	NA
sp|P31996|CD68_MOUSE-AWGISVLNPJK-null-6 4 0 1 0	470623.6	NA	465163.64	NA	4736393.78	NA	NA	1009654.12	NA	7752529.45	NA	2563676.5	235976.5	18901078.16	19293907.8	3684443.8	15024690.18	13193714.04	NA	NA	NA	NA	NA	NA	NA	NA	NA
sp|P31996|CD68_MOUSE-AWGISVLNPJK-null-6 4 0 1 1	209239532.2	214370339	222074094.4	236186071.6	228400084.3	184311610.5	134876275.7	171791756.2	148045837.5	378864494.6	417595826.1	402241094.4	143835461.6	137875611.6	93590630.48	272573637.9	112568473.8	130522943	23097147.87	27413744.5	21089125.8	35595867.7	29571488.1	40748090.8	38046248.4	29483998.4	18350709.59
sp|P31996|CD68_MOUSE-AWGISVLNPJK-null-6 4 0 1 2	210457320.9	180924039.6	178586092.3	206563045	NA	189176225.5	141553777.7	176761288.3	171054916.9	NA	NA	461044579.5	230175299.5	243990471.2	NA	263833063.6	243696888.7	226233863.8	35659073.8	NA	NA	48929986.8	3015787.26	54745440.1	NA	31913237.5	28139458.3
sp|P31996|CD68_MOUSE-AWGISVLNPJK-null-6 4 1 0 0	128239668.9	16190659.96	124378899.4	233312802.2	229341140.9	234911544	NA	181514483.7	193735535.2	203061869.7	233040690	228400301.1	115846474.4	NA	77843296.97	146122461.9	44969327.76	78173280.46	NA	NA	NA	NA	NA	NA	NA	NA	NA
sp|P31996|CD68_MOUSE-AWGISVLNPJK-null-6 4 1 0 1	93040516	74689900.51	86554447.73	105744022.3	85032312.9	78419441.27	53792541.99	65567288.23	61913599.83	141063173.4	126954619.9	163260191.7	61189887.37	47993861.66	42130455.23	121523604.8	41156056.61	54443219.92	NA	NA	NA	11817299.5	5345944	16899568	NA	NA	NA
sp|P31996|CD68_MOUSE-AWGISVLNPJK-null-7 4 0 0 0	2096936.81	1747974.18	NA	2965994.5	NA	NA	NA	NA	2737646.09	1692806.2	NA	NA	NA	NA	NA	NA	NA	NA	NA	NA	NA	NA	NA	NA	NA	NA	NA
sp|P31996|CD68_MOUSE-AWGISVLNPJK-null-7 4 0 0 1	59825566.5	53266692.3	58313314.51	62307165.6	381460.85	61463753.3	41010384.7	34131568.14	42306036.91	96749288.2	90202137.14	95257757.6	52656114.92	40381180.23	3592275.08	103101542.7	7603018.723	NA	NA	NA	NA	NA	NA	NA	NA	NA	NA
sp|P31996|CD68_MOUSE-AWGISVLNPJK-null-7 4 0 0 2	327959309	NA	23398648.8	19789518	22500277.4	21238779.1	12692591.13	15759756	NA	630612511.9	51011415.4	674222350.2	30019333.58	12936300.8	NA	42583829.9	NA	14589474.74	NA	NA	NA	56609608.9	NA	NA	NA	NA	NA
sp|P31996|CD68_MOUSE-AWGISVLNPJK-null-8 2 0 0 0	4653927.92	NA	4513321.63	996514.5	NA	NA	NA	NA	NA	NA	8277418.28	7781374.7	6863620.69	2497906.13	313733	10593839.03	NA	1090204.014	NA	NA	NA	NA	NA	NA	NA	NA	NA
sp|P31996|CD68_MOUSE-AWGISVLNPJK-null-8 5 0 1 1	31753822.66	32400971.68	NA	NA	NA	NA	NA	NA	NA	NA	36514051.82	48007106.84	25601364	NA	NA	39102534.43	NA	NA	NA	NA	NA	NA	NA	NA	NA	NA	NA
sp|P31996|CD68_MOUSE-AWGISVLNPJK-null-9 5 0 0 1	11492407.03	9521818.24	NA	13560272.94	11767060.65	16732935.87	NA	NA	NA	22873936.3	NA	NA	NA	NA	NA	NA	NA	NA	NA	NA	NA	NA	NA	NA	NA	NA	NA
sp|P31996|CD68_MOUSE-AWGISVLNPJKTK-null-5 4 0 0 1	9120275.59	NA	20902709.24	43949464.91	48841210.78	40590692.87	31297662.3	39754093.75	43424640.78	NA	NA	NA	NA	NA	NA	NA	NA	NA	35619817.01	38657159.08	33409558.59	40423257.31	39159831.3	57275412.4	49058613.8	51964135.9	44150459.7
sp|P31996|CD68_MOUSE-AWGISVLNPJKTK-null-5 4 0 2 0	338975.2	NA	NA	NA	NA	NA	NA	NA	NA	NA	NA	NA	NA	NA	NA	NA	NA	NA	NA	NA	NA	NA	NA	NA	NA	NA	NA
sp|P31996|CD68_MOUSE-AWGISVLNPJKTK-null-6 4 0 1 1	32482492.43	34954307.4	25112104.3	48469954.05	50501780.32	44213826.7	39221693.37	48677274.86	44238541.87	67610635.7	53624888.7	58043296.63	NA	NA	NA	NA	NA	NA	67801992.6	70781345.4	42414289.4	69923794	66541524.8	84131982.3	82330238	73470209.5	58727947
sp|P31996|CD68_MOUSE-ELQAPLGQSFCCGJASIVLSPAVHLDLLSLR-11,Carbamidomethyl[C];12,Carbamidomethyl[C];-9 2 0 0 0	287066187.5	257918313.7	268462423.4	364270350.4	272053594.5	289639381.9	175939384.2	205012120	189137042.4	523756997.7	518855960.2	604358183.5	681776776.7	880356199.5	898720653.6	379548333.5	661332134.3	229715942.1	301399447.8	234007114.1	222349224	290188547.5	205079328.7	344393507.5	333914717.3	256694694.2	288658141.7
sp|P31996|CD68_MOUSE-KAWGISVLNPJK-null-10 2 0 0 0	38469885.08	30621731.24	27735398.18	44936936.36	49683013.8	41143263.27	40347712.97	41548611.05	24885558.08	50287183.49	34338067.93	39900881.74	12717473.27	NA	9183008.466	NA	9796372.45	NA	34389720.19	28709476.58	24070651.9	24920943.1	26249101.4	28751084.3	18258275.1	15705788	17329573.86
sp|P31996|CD68_MOUSE-KAWGISVLNPJK-null-10 6 0 0 1	23207746.1	20427303.11	21274051.85	19479689.45	22076178.85	20624602.59	NA	17258552.54	NA	34169601	37733879.53	33088813.69	20176890.38	NA	11442139.75	40900727.19	17391322.06	7926915.3	NA	NA	NA	1145926.6	NA	NA	NA	NA	NA
sp|P31996|CD68_MOUSE-KAWGISVLNPJK-null-3 3 0 0 1	14149202.66	12920602.2	10210026.35	8364315.94	8130725.35	6434203.67	4107661.72	5654992.11	4155194.31	NA	NA	NA	7501231.96	193140.85	6196593.252	NA	NA	NA	NA	NA	NA	7867229.19	9710729.4	10165041.41	7387675.5	6907563.4	NA
sp|P31996|CD68_MOUSE-KAWGISVLNPJK-null-3 4 0 0 1	11971940.98	11809328.4	9548890.26	10523774.03	20031048.16	9994970.7	NA	NA	NA	13223973.24	13979185.57	14680629.97	NA	NA	NA	7828558.46	NA	NA	NA	NA	NA	NA	NA	NA	NA	NA	NA
sp|P31996|CD68_MOUSE-KAWGISVLNPJK-null-4 3 0 0 0	20193542.89	16154450.8	16272137.01	31447219.95	32646393.1	25988936.01	22484776.28	27726668.58	25407297.64	4427148.23	10202571.38	7997137.6	NA	NA	NA	NA	1255694.73	922085.46	7520121.9	7726158	5356579.9	5718186.2	9938473.8	10816201.5	10085617.9	13091328.92	9501750.9
sp|P31996|CD68_MOUSE-KAWGISVLNPJK-null-4 3 0 0 1	99885306.66	101666863.9	87090607.47	143966950.6	167988021	125022402.2	97202482.4	118614938.7	111938122.7	69795465.04	57317228.41	64228006.98	26593967.57	1811784.9	19356067	52747795.13	24310959.72	16727950.53	16902367.2	16059801.2	12009580.06	22680050.77	20135667.9	33319302.37	24471395.5	23549678.9	20552856.43
sp|P31996|CD68_MOUSE-KAWGISVLNPJK-null-4 3 0 1 0	10095688.27	11016857.05	9128399.68	14835712.8	15725373.53	12687574.09	10662509.79	13214156.9	13841953.97	NA	NA	NA	NA	NA	NA	NA	NA	NA	NA	NA	NA	NA	NA	NA	NA	NA	NA
sp|P31996|CD68_MOUSE-KAWGISVLNPJK-null-4 3 0 1 1	108210673.9	97458504.8	90488750.02	121348878.2	113000079.2	88710189.91	74436295.2	94406386.47	87452267.34	109749081.1	122479496.1	131433353.6	52606657.29	41558534.87	30814172.36	82937591.89	34271437.24	17148025.16	NA	NA	NA	22970736.8	NA	30525354.03	NA	18944990.3	NA
sp|P31996|CD68_MOUSE-KAWGISVLNPJK-null-4 3 1 0 1	37249001.05	36575514.76	25861098.37	NA	35842232.45	27531447.21	NA	NA	NA	NA	29872753.13	28847127.81	11631734.45	NA	NA	24461827.84	NA	3134607.71	NA	NA	NA	NA	NA	NA	NA	NA	NA
sp|P31996|CD68_MOUSE-KAWGISVLNPJK-null-4 4 0 0 1	48926762.89	50255367.13	53091640.73	61963304.64	71352123.3	61678883.08	37868640.26	47077386.95	45410507.46	NA	NA	45990147.14	NA	NA	NA	NA	NA	NA	NA	NA	NA	NA	NA	10505787	NA	NA	NA
sp|P31996|CD68_MOUSE-KAWGISVLNPJK-null-4 4 0 1 1	106143082.3	86927297.3	76324556.83	129020522.8	124717901.1	109367163.2	97895618.91	107173201.2	100092166.6	114420054	139393017.7	141039405	53835486.52	46697145.16	32260261.81	91550010.7	32852568.42	22778257.39	NA	NA	NA	NA	NA	29566489.2	NA	NA	NA
sp|P31996|CD68_MOUSE-KAWGISVLNPJK-null-4 4 0 2 0	3253722.31	1180528.95	1250540.6	262606.7	16579810.2	NA	NA	NA	764930.64	509655.5	4686314.5	20410372.5	1014499.99	19650071.49	22047530.87	2019976.6	22829116.14	16259820.86	150291.6	691234.8	292025.2	NA	1085347.3	412629	NA	NA	NA
sp|P31996|CD68_MOUSE-KAWGISVLNPJK-null-4 4 1 0 1	53127542.4	NA	37019846.7	39488481.7	37730414.7	25004193.06	52409911.82	71249966.74	88957308.64	NA	NA	NA	NA	NA	NA	NA	NA	NA	NA	NA	NA	NA	NA	NA	NA	NA	NA
sp|P31996|CD68_MOUSE-KAWGISVLNPJK-null-4 5 0 2 1	775687.79	NA	NA	317314.52	NA	NA	NA	NA	NA	NA	NA	NA	NA	NA	NA	NA	NA	NA	NA	NA	NA	NA	NA	NA	NA	NA	NA
sp|P31996|CD68_MOUSE-KAWGISVLNPJK-null-5 2 0 0 0	45712213.52	43851691.56	41918916.98	71561694.29	70754533.4	62887920	54386982.67	64817838.85	47776990.73	NA	NA	NA	NA	NA	NA	NA	NA	NA	24442572.84	21744847.69	16360403.25	25675430.78	25759777.61	34879973.46	42402933	39311451.13	36421578.63
sp|P31996|CD68_MOUSE-KAWGISVLNPJK-null-5 3 0 0 0	26017582.87	27744772.14	26373244.87	51624946.71	55627020.75	40698817.6	40930490.96	48557317.68	48209740.18	18915555.2	NA	23469140.03	4542219.74	NA	4508718.75	10240154.85	7163393.836	NA	16020353.43	16020969.52	13363560.79	13525918	14629914.6	17601936.7	20460011.97	22350341.32	19664815.3
sp|P31996|CD68_MOUSE-KAWGISVLNPJK-null-5 3 0 0 1	68003171.07	66552386.37	59421280.09	87096485.43	91342502.2	78103164.72	62482159.23	72624681.73	70438052.7	53444681.44	43923423.86	52211877.83	18676458.28	1047750.512	13051185.25	35177740.38	17761048.61	9323578.23	NA	NA	NA	17678366.06	17964884.5	19627197.4	17113812.5	16280086.71	13835828.01
sp|P31996|CD68_MOUSE-KAWGISVLNPJK-null-5 3 0 1 0	8637044.41	NA	8442232.52	NA	10145102.66	NA	6530495.31	NA	7969231.97	NA	NA	NA	NA	NA	NA	NA	NA	NA	NA	NA	NA	NA	NA	NA	NA	NA	NA
sp|P31996|CD68_MOUSE-KAWGISVLNPJK-null-5 3 0 1 1	18738482.15	14434590.3	NA	28998426.34	29645903.8	54271797.26	NA	NA	NA	NA	NA	NA	NA	NA	NA	NA	NA	NA	NA	NA	NA	NA	NA	NA	NA	NA	NA
sp|P31996|CD68_MOUSE-KAWGISVLNPJK-null-5 3 1 0 0	106606542.6	98317570.33	87402112.22	111865185.5	108959505.9	86302917.63	NA	NA	85385089.69	NA	NA	133501311.9	NA	NA	NA	NA	NA	NA	NA	NA	NA	NA	NA	NA	NA	NA	NA
sp|P31996|CD68_MOUSE-KAWGISVLNPJK-null-5 4 0 0 0	32300835.58	30369962.22	25516238.53	33806656.95	42965713.52	37043575.2	27927482.9	33156402.21	27268810.73	14083233.7	NA	14214951.12	3989307.49	NA	NA	NA	NA	NA	NA	11720253.9	11473636.89	NA	NA	41946625.48	10907432.6	NA	NA
sp|P31996|CD68_MOUSE-KAWGISVLNPJK-null-5 4 0 0 1	459378554.5	434947030	490603782	640030291.5	836513112.2	701079940.3	427347926.4	526949584	526649744	552849117.6	415993736.3	437964228.2	197964662.4	12007155.68	109729505.4	370751616.6	223334286.5	120947712.5	91217052	104507133.9	85153928.09	113233203.8	121234994.6	168215696.9	107445604.7	103129056.2	94817514.6
sp|P31996|CD68_MOUSE-KAWGISVLNPJK-null-5 4 0 0 2	156221527.1	140691015.9	123847105	NA	206398193.6	NA	149969148.1	177117363.9	NA	NA	NA	211851264.3	NA	NA	NA	NA	NA	NA	NA	NA	NA	NA	NA	NA	NA	NA	NA
sp|P31996|CD68_MOUSE-KAWGISVLNPJK-null-5 4 0 1 1	705407421.7	716088031.8	693646067.8	927883669.8	960924303.4	871568834.1	661407365.4	830269789.9	738179686.2	967322726	1190841114	1151450610	519877439.4	350961907.2	321509115.5	854267468.8	358759838.8	8009677	159312772.8	173151232.5	124033887.2	189010119.4	193019441.1	266971334.5	204300315.6	173012415.7	165036516.5
sp|P31996|CD68_MOUSE-KAWGISVLNPJK-null-5 4 0 2 1	642806961.3	505276103.6	503087911.5	782501242.8	764051176.4	631730709.8	541878716.2	591470142.9	638733816.6	997906279	1074626030	1062071663	470077746.1	360384663.5	245651201.2	715530597.3	228460807.6	123206067.3	174550311.7	235885500.3	143009947.1	195830475	147687801.7	239748377.4	158733024.3	144795374.8	142234982.9
sp|P31996|CD68_MOUSE-KAWGISVLNPJK-null-5 4 1 0 1	326731186.2	303039971.6	330550631.1	458538681.4	435141249.3	384033916.2	305267440.3	318426121.3	429452190.8	341510769.3	389529628.1	393730815.6	187705229.4	139348009.1	97604763.68	339468274.3	117099397.6	77407828.38	45111952.2	56169392.1	49576824.9	68942009.37	68340865.7	88822769.4	86481212.13	86296916.85	85633787.97
sp|P31996|CD68_MOUSE-KAWGISVLNPJK-null-5 4 1 1 1	191349547	168406909.7	138823840.1	198855877.6	201874521.7	165638824.9	134012446.7	151866486.2	153927799.2	281410042.4	251871109	255305323	120295903.2	87801252.2	69010982.83	192410376.9	69549784.72	45367212.15	NA	51103423.1	NA	47372331	22553623	62382854.3	NA	NA	33769429.3
sp|P31996|CD68_MOUSE-KAWGISVLNPJK-null-5 4 2 0 1	95039439.32	98629466.69	118263512.1	258060565	NA	NA	NA	NA	NA	97143399.1	90806771.91	103668926.3	57189844.27	NA	NA	101598262	NA	NA	NA	NA	NA	NA	NA	NA	NA	NA	NA
sp|P31996|CD68_MOUSE-KAWGISVLNPJK-null-5 5 0 2 0	324036.74	NA	NA	NA	NA	568908.55	NA	NA	NA	120986.3	1682462.8	1181549.4	NA	2409452.67	2924300.27	1323224.1	2941793.28	1253599.251	NA	NA	NA	NA	NA	NA	NA	NA	NA
sp|P31996|CD68_MOUSE-KAWGISVLNPJK-null-6 2 0 0 0	34649414.65	28391663.4	26297650.86	56685925.62	74691568.27	54653831.45	60893982.69	68807470.68	72266270.24	16879096.4	18942809.69	20487165.92	NA	NA	NA	13070494.02	NA	NA	11576660.4	13986602.4	11491258.02	NA	14196801.64	20594138.6	19049203.5	20109170.3	17394776.19
sp|P31996|CD68_MOUSE-KAWGISVLNPJK-null-6 3 0 0 0	41362862.71	37047265.36	35642484.95	53646372.22	69311745.88	57384469.3	52390958.84	65689900.58	51906025.69	23270834.59	22508216.28	24920523.14	5131694.79	602568.628	NA	13652742.77	NA	NA	39202927.6	43898873.6	32470885.73	NA	14448150.3	17262731.3	23591781.3	23925482.06	18639665.42
sp|P31996|CD68_MOUSE-KAWGISVLNPJK-null-6 3 0 0 1	10816554.2	9190108.3	10488993.13	10800287.06	13389989.6	12906586.94	10677895.04	9492109.76	NA	NA	NA	NA	NA	NA	NA	NA	NA	NA	NA	NA	NA	NA	NA	NA	NA	NA	NA
sp|P31996|CD68_MOUSE-KAWGISVLNPJK-null-6 3 0 1 0	9259926.16	NA	NA	12403037.63	15805872.99	9589309.9	NA	NA	NA	NA	NA	NA	NA	NA	NA	NA	NA	NA	NA	NA	NA	NA	NA	NA	NA	NA	NA
sp|P31996|CD68_MOUSE-KAWGISVLNPJK-null-6 4 0 0 0	32740954.3	35454999.27	37203447.52	47781145.06	58255971.14	45557938.49	45070567.79	53395456.62	48821905.23	51270728.28	NA	26926338.1	8589879.87	NA	16479254.95	16382746.18	NA	NA	19697877.13	17326856.4	18239083.94	14223587.5	12972592.9	NA	11910320.6	18934487.1	20740690.6
sp|P31996|CD68_MOUSE-KAWGISVLNPJK-null-6 4 0 0 1	547828742.7	528371377.6	475624853.8	826700535.7	995123840	843027903.7	547926201.7	679629784.2	641687863.9	626909401.6	431128646.8	464924432	210861919.2	20674654.77	164948576.6	394893182.7	231017387.4	137400082.1	122589609.1	130065835.4	105978587.3	144574610.1	160077659.8	205865854.1	140269565.4	150658121.5	154874885.6
sp|P31996|CD68_MOUSE-KAWGISVLNPJK-null-6 4 0 0 2	23137649.3	299833950.5	478039389.6	358886078.4	943817465.3	558814655.2	670685483.5	1156167611	16495366.49	723040668.5	16547474.1	1693456087	106281152.2	134688687.4	291312064.6	297005547.7	NA	NA	120547656.3	202842412.7	214601401.6	313317805.6	280324869.5	450033981.8	NA	276037761.7	NA
sp|P31996|CD68_MOUSE-KAWGISVLNPJK-null-6 4 0 1 0	34750423.68	34905615.1	37940901.62	34293143.3	32943517.03	34839096.28	48636798.06	59552483.94	44519597.82	26728712	NA	NA	NA	NA	NA	NA	NA	38649324.15	9916576.1	NA	NA	10758885	9004386.4	27324074.4	12962769.76	15320864.74	11310200.55
sp|P31996|CD68_MOUSE-KAWGISVLNPJK-null-6 4 0 1 1	746905063.6	660685929.5	637059057.2	890109265.5	861020383.5	768053464.4	601315580.1	649537533.9	587633569.5	1291762446	1301284267	1333501880	519407554.9	347183140.9	346658420.1	874119185.3	384689780.4	116632605	165272899.3	163991603.7	119548928.9	187854034.8	195227107.4	277723058.1	186136883.1	181533029.9	158274064.9
sp|P31996|CD68_MOUSE-KAWGISVLNPJK-null-6 4 0 1 2	1149070148	488866098.1	856270118.9	587928001.6	1290840834	978793352	49838001.04	891953521.7	994331249.5	NA	1873461858	1746564364	834997303.8	NA	409129102.3	1234388149	NA	205667276.9	329795713.9	54146840.3	NA	NA	251086328.7	425809406.3	NA	262979997.5	242285968.6
sp|P31996|CD68_MOUSE-KAWGISVLNPJK-null-6 4 1 0 0	671488920.2	707596441.7	731924840	957008815.5	960044286.1	834791385	675839709.8	776338418.6	716789471.5	891715774.6	1158034963	1088859205	NA	326065503	NA	NA	NA	57554591.12	150496190.8	NA	NA	NA	184264808.1	NA	190361142.4	NA	59649545.8
sp|P31996|CD68_MOUSE-KAWGISVLNPJK-null-6 4 1 0 1	335712630.7	270876488	335532154.9	286920773.2	293662792.5	283718715.4	275820973.2	324350943.1	294085332.9	354189259.8	476376840.2	467419066	215211590.4	134807374.9	117160945.6	386830554.4	163298029.8	77370003.73	58858222.7	68524116.1	42997140.7	70449519.1	87575375.2	151747504.3	94632279.56	85462393	70113989.31
sp|P31996|CD68_MOUSE-KAWGISVLNPJK-null-6 4 1 0 2	325720622.4	272183411.7	NA	NA	NA	267437208.1	NA	NA	NA	254636799	451876282.6	NA	211655338.5	NA	NA	NA	NA	NA	NA	95515336.8	NA	NA	NA	NA	NA	NA	NA
sp|P31996|CD68_MOUSE-KAWGISVLNPJK-null-6 5 0 0 1	83255835.3	93576254.78	81061432.55	105364203.7	113009020.3	91896238.56	72253937.4	68213278.78	73438453.89	99381747.2	85393723.75	74621913.68	37020577.64	3243828.44	24720677.83	68466833.08	39383943.36	24780507.03	NA	NA	NA	NA	NA	NA	NA	19651531.5	15664828.9
sp|P31996|CD68_MOUSE-KAWGISVLNPJK-null-6 5 0 1 1	61152002.98	57822373.4	42456799.7	84750658.15	99544488.43	92403501.32	65750529.87	84201823.24	70852115.95	84795055.4	104129103.4	110826213.1	58428192.59	37857403.34	31911694.28	91163182.06	42268351.73	10443528.8	15991613.5	17759162.1	NA	NA	NA	NA	NA	NA	NA
sp|P31996|CD68_MOUSE-KAWGISVLNPJK-null-6 5 0 2 0	1009617.2	NA	NA	NA	NA	NA	NA	NA	NA	NA	NA	NA	NA	NA	NA	NA	2942618.01	NA	NA	NA	NA	NA	NA	NA	NA	NA	NA
sp|P31996|CD68_MOUSE-KAWGISVLNPJK-null-7 2 0 0 0	4469213.86	NA	NA	NA	NA	NA	NA	NA	NA	NA	NA	NA	NA	NA	NA	NA	NA	NA	NA	NA	NA	NA	NA	NA	NA	NA	NA
sp|P31996|CD68_MOUSE-KAWGISVLNPJK-null-7 3 0 0 0	17673567.2	16082537.22	17364041.17	21494115.33	26048862.09	19533755.04	23452513.76	28297691.78	25352004.88	19976697.77	15049482.45	15823949.01	NA	NA	NA	NA	NA	NA	NA	NA	NA	NA	NA	NA	NA	NA	NA
sp|P31996|CD68_MOUSE-KAWGISVLNPJK-null-7 4 0 0 0	38061413.49	32757992.58	25969805.14	45702864.45	51398763.91	42264591.63	51114211.9	50634241.81	52669982.22	NA	NA	NA	NA	NA	NA	NA	NA	29375874.21	23698650.15	25190487.1	21163414.66	20885258.4	21707460	28923052.5	31251168	29291696.3	26510601
sp|P31996|CD68_MOUSE-KAWGISVLNPJK-null-7 4 0 0 1	486735278.8	497757665.5	424644379.8	443325042	479198119.9	434863787.6	390168249.5	344463737	360132736.4	685885180.5	501916479.6	496528072	236626042.7	23026895.77	161786023.1	454736164	247199474.1	156828443.2	95768905.1	NA	72506643.6	116358789.5	131749645.4	146393194.6	126856512	127348087.4	118007504.7
sp|P31996|CD68_MOUSE-KAWGISVLNPJK-null-7 4 1 0 0	660133154.6	598499822.2	NA	NA	NA	686864263.4	NA	NA	NA	NA	NA	NA	NA	322515448.7	NA	838298813.8	NA	NA	NA	NA	NA	NA	NA	NA	NA	NA	NA
sp|P31996|CD68_MOUSE-KAWGISVLNPJK-null-7 5 0 0 1	91493767.66	112812989.8	103554434.3	142620555.1	170532485.4	127710530.6	80322074.56	87689778	91575791.82	98625215.7	NA	89798698.48	43370773.3	388718.04	26752418.63	97096643.43	36765498.26	NA	NA	NA	NA	29133945.6	NA	36229736.95	NA	NA	NA
sp|P31996|CD68_MOUSE-KAWGISVLNPJK-null-7 5 0 1 1	98388838.23	96723725.15	116869503.4	152815518.1	158001220.4	157181280	111410259.5	98168629.7	99354981.87	147512457.5	162672288.7	159536734.4	78265401.52	NA	NA	114424926.4	45739993.93	NA	NA	NA	23759647.7	35257911.47	NA	45362941.75	29373303.1	NA	NA
sp|P31996|CD68_MOUSE-KAWGISVLNPJK-null-7 5 1 0 1	19877214.6	25294480.67	NA	NA	43788826.6	42521172.04	NA	NA	41647596.44	NA	NA	NA	NA	NA	NA	NA	NA	NA	NA	NA	NA	NA	NA	NA	NA	NA	NA
sp|P31996|CD68_MOUSE-KAWGISVLNPJK-null-7 6 0 0 1	27905413.89	27500145.66	24525383.99	33933174.69	41382898.96	39068929.03	NA	NA	NA	NA	NA	NA	NA	NA	NA	NA	14106698.05	8188330.543	NA	NA	NA	NA	NA	NA	NA	NA	NA
sp|P31996|CD68_MOUSE-KAWGISVLNPJK-null-8 2 0 0 0	85808369.84	72733803.97	62789325.53	86106195.36	85611791.64	59033414.93	54322954.84	58389907.23	NA	74987345.38	61481448.07	57458002.23	32649457	2078699.92	25452881.69	54846276.24	30551688.55	19481337.97	66798669.35	64197202.73	52326933.3	34866173.1	37493340.9	45806556.4	51661767.4	106207153.5	278340540.7
sp|P31996|CD68_MOUSE-KAWGISVLNPJK-null-8 5 0 0 1	100392809.7	112903060.6	53880930.91	140851682.3	146851446.9	141041298.4	91817534.62	102180172.5	93905228.81	NA	92306762.1	92328159.37	52449155.7	NA	20110857.4	96250792	48483396.27	29780384.88	NA	31242527.42	18099511.01	30600966.94	NA	50211306.7	11411529.7	19956751.9	18379642.9
sp|P31996|CD68_MOUSE-KAWGISVLNPJK-null-8 5 0 1 0	6023366	NA	NA	7654885.96	7953837.4	NA	NA	NA	NA	NA	NA	7075146.61	NA	NA	NA	NA	NA	NA	NA	NA	NA	NA	NA	NA	NA	NA	NA
sp|P31996|CD68_MOUSE-KAWGISVLNPJK-null-8 5 0 1 1	114324223.4	113502734.3	14257924.13	121788968.9	132119013.5	119907314.8	NA	70191191.55	57856758.8	211068541.7	199665461	208076530.4	79724955.5	66722796.92	35722708.94	121337716.5	55315825.1	NA	23154285.5	21554382.69	15865399	30699982.9	29159592.7	30487424.2	24546768.6	21695085.6	NA
sp|P31996|CD68_MOUSE-KAWGISVLNPJK-null-8 6 0 0 1	39574847.29	39830175.68	38633818.35	53744073.4	53147165.09	48866984.25	31472112.99	34367436.34	34397950.91	NA	NA	NA	NA	NA	NA	NA	12656090.71	NA	NA	NA	NA	NA	NA	NA	NA	NA	NA
sp|P31996|CD68_MOUSE-KAWGISVLNPJK-null-8 6 0 1 1	21268941.44	19771722	NA	26319550.07	23238218.9	24178295.03	18136453.81	18432783.17	17877547.22	NA	31546270.81	30200910.91	18617167.18	NA	NA	28245475.47	NA	7070847.9	NA	NA	NA	NA	NA	NA	NA	NA	NA
sp|P31996|CD68_MOUSE-KAWGISVLNPJK-null-9 2 0 0 0	59204001.65	49593687.01	42323837.95	68999871.72	82805543.35	58395158.84	48255831.59	53358103.66	49978136.05	110744272.2	80157658.15	91810845.61	23363136.01	2626994.783	17880003.86	43321545.35	24916821.09	13293894.19	59093367.15	59087112.35	35383345.5	37187439.4	35002608.4	53684037.2	33897246.2	28681233.4	28789504.19
sp|P31996|CD68_MOUSE-KAWGISVLNPJK-null-9 5 0 0 0	6002046.29	NA	NA	7496057.5	NA	10391154.73	32200373.37	NA	NA	NA	NA	NA	NA	NA	NA	NA	NA	NA	NA	NA	NA	NA	NA	NA	NA	NA	NA
sp|P31996|CD68_MOUSE-KAWGISVLNPJK-null-9 5 0 0 1	50371642.87	40312496.53	41426745.56	54569411.66	49256404.97	NA	34274412.68	33022198.6	33028754.78	63929487.7	50289309.71	53320113.91	26361426.88	NA	14955337.78	46819859.63	22888514.88	14045847.64	NA	NA	NA	12428459.4	12583835.5	12378788.2	NA	NA	NA
sp|P31996|CD68_MOUSE-KAWGISVLNPJK-null-9 6 0 0 1	37573994.6	37646375.76	35787228.58	40832540.32	45658827.07	42247203.52	28333202.71	30628283.55	28301852.12	NA	40008357.62	NA	22105813.75	NA	NA	40189089.69	17458455.31	11663815.64	NA	NA	NA	NA	NA	NA	NA	NA	NA
sp|P31996|CD68_MOUSE-KAWGISVLNPJK-null-9 6 0 1 1	24313962.6	24844438.4	22897434.48	28613670.4	NA	35926513.34	29333653.22	24675656.22	23156479.76	46886877.73	38168974	38689468.21	28209595.31	NA	11176888.8	37277246.3	14111908.67	NA	NA	NA	NA	7015140.82	NA	NA	NA	NA	NA
sp|P31996|CD68_MOUSE-KAWGISVLNPJKTK-null-4 3 0 0 1	11627248.63	3106038.35	3339479.81	65606645.85	89646253.58	13782909.87	51515708.57	37718314.87	41495545	NA	NA	NA	NA	NA	NA	NA	NA	NA	69303059.91	63044520.36	62832845.5	29969349.1	23138858.9	55907505.5	22498031.8	52350885.8	42316609.24
sp|P31996|CD68_MOUSE-KAWGISVLNPJKTK-null-4 4 0 2 0	136941.32	NA	NA	84260.16	1729126.71	210554.96	NA	211656.29	1110920.88	419082.56	NA	NA	22336.54	NA	1017121.77	NA	264621.37	NA	NA	9499362.59	1460023.23	NA	3835534.1	NA	NA	NA	NA
sp|P31996|CD68_MOUSE-KAWGISVLNPJKTK-null-5 3 0 0 1	3526068.02	NA	2961158.1	8287318.64	18719437.19	5532887.74	27814513.67	10955307.41	8983316.86	NA	NA	NA	NA	NA	NA	NA	NA	NA	16956399.66	32465742.62	29548771.37	14899567.9	23376732.55	9129186.16	15214104.74	14674996.2	NA
sp|P31996|CD68_MOUSE-KAWGISVLNPJKTK-null-5 4 0 0 1	54509215.85	54598326.8	58022173.88	184172592.4	209561396.4	135180034.8	195999363.8	190812768.6	204217026.7	33214593.3	NA	16943251.57	4809176.52	NA	NA	5393049.33	NA	NA	417007986	419717829.4	371079306.3	239412212.8	251830962.4	332018947.6	434248857.4	433019660.8	433952986.6
sp|P31996|CD68_MOUSE-KAWGISVLNPJKTK-null-5 4 0 1 1	73157813.73	63358863.22	55489939.12	199936613.4	222488881.7	184712816.6	225209182.9	249151675.2	247035092.7	69620320.98	59135913.98	55881349.11	8730387.58	NA	10832794.74	39545967.98	13628903.75	10276917.23	613218745	566012232	477537793	325873452.3	372242036.8	592557644.3	203904525.2	NA	443075444.1
sp|P31996|CD68_MOUSE-KAWGISVLNPJKTK-null-5 4 0 2 1	64186161.25	59340828.27	59694449.35	138589529.9	140271536.2	103218516.7	137008647.4	159015116.7	140173397.3	74344980.93	31521725.24	68987145.71	NA	NA	NA	48736839.39	10781556.32	NA	577655294.7	517543740.9	407931766.1	386731570.1	363289713.9	422149584	427655379.5	403702268.1	345034416.8
sp|P31996|CD68_MOUSE-KAWGISVLNPJKTK-null-5 4 1 0 1	31428314.75	10258430.54	27656285.98	92977582.72	97480694.27	68641606.98	112579060.5	120692853.6	50942554.3	NA	NA	NA	NA	NA	NA	NA	NA	NA	256581178.9	206048628.5	166740336.4	119074091.2	169040617.5	248811558	85728083.1	179932521.4	164833279.1
sp|P31996|CD68_MOUSE-KAWGISVLNPJKTK-null-6 4 0 0 1	66906118.48	71851886.19	65420736.5	199771078.9	216486501.7	173237221.8	219100397.8	221647990.5	213935267.7	NA	19839752.46	NA	6083219.24	NA	7849624.01	7754525.72	8422477.72	2425726.8	443275472.9	440782751.3	432883313.3	240191184.2	77498994.1	511060439.3	352903539.5	327436450.1	302721442.9
sp|P31996|CD68_MOUSE-KAWGISVLNPJKTK-null-6 4 0 1 1	120767809	101465395.1	43854878.36	268454353.3	324499049.1	250325819.8	305679595.4	348870394.4	330301192.2	34094043.82	113146290.3	89482700.83	13859063.52	NA	14875575.77	60233093.13	28749789.45	NA	870702958.8	431510779.7	682401342.2	510220414.1	554062342.3	745117137.9	634422377.7	554312489.3	583760774.2
sp|P31996|CD68_MOUSE-KAWGISVLNPJKTK-null-6 4 1 0 1	25247256.66	18839326.18	38400167.42	118433555.5	126653769.9	94007753.17	147795487.2	157762152.4	140589852.3	NA	NA	NA	5499033.9	NA	NA	NA	NA	NA	338303122.6	326173455.2	268074378.8	200211168.4	190586002	277643368.4	259552116.2	224291290.3	231584121.4
sp|P31996|CD68_MOUSE-KAWGISVLNPJKTK-null-7 4 0 0 1	53115218.07	51428890.9	23725079.04	146904773.1	157332542	103639391.8	182001216.6	174436617.5	171695634.9	16532610.22	26964446.01	25271255.61	NA	NA	NA	11883808.07	NA	NA	461970069.3	380689289.2	356131286.7	100417923.8	119705830.2	128800497.8	407559417.1	388386908.3	295451811.9
sp|P35330|ICAM2_MOUSE-KDGLJFSCQAELDLR-8,Carbamidomethyl[C];-5 2 0 0 0	1843877.8	NA	NA	NA	NA	NA	NA	NA	NA	NA	NA	NA	NA	NA	NA	NA	NA	NA	NA	NA	NA	NA	NA	NA	NA	NA	NA
sp|P35441|TSP1_MOUSE-VVJSTTGPGEHLR-null-7 4 0 0 0	8531358.96	8197165.21	10516759.87	NA	11214037.01	NA	8591952.82	8629245.75	NA	34494879.95	25612142.82	18648864.52	NA	NA	4270033.11	NA	NA	3986065.53	7995528.59	11773874.2	NA	7170566.14	NA	8744911.25	NA	5517988.72	NA
sp|P35441|TSP1_MOUSE-VVJSTTGPGEHLR-null-8 2 0 0 0	6529883.36	8228649.34	10471985.4	18286113.54	15009572.67	13248080.78	NA	NA	22875101.97	8487808.92	5944270.2	4646568.207	1552251.74	7011295.1	6444140.581	6463146.833	12511584.6	9901001.452	NA	NA	NA	NA	NA	27992645.17	7459913.4	11199050.54	7439496.43
sp|P35441|TSP1_MOUSE-VVJSTTGPGEHLR-null-9 2 0 0 0	4790379.04	4985457.4	4784633.84	10936664.53	12326161.6	12453587.23	NA	6212208.33	6580761.06	10303502.86	7158378.16	4835957.64	NA	3901201.59	3545733.823	4909164.101	8122223.971	6038597.073	3030965.12	NA	2365786.526	11076475.14	11059170.98	NA	6693068.997	9883334.3	NA
sp|P41233|ABCA1_MOUSE-GENPSQYGITAFNHPLJLTK-null-9 2 0 0 0	12438398.2	NA	12037210.1	15413154.56	NA	12957444.41	NA	NA	NA	15758335.5	NA	17906436.57	8482779.78	NA	NA	15414706.73	6359441.49	NA	10273174.79	NA	8619653.4	11889018.21	11501650.82	NA	NA	12419178.1	8606541.5
sp|P41233|ABCA1_MOUSE-QVMAEVJK-null-6 2 0 0 0	2014676.58	NA	NA	3576249.03	3803244.34	2701941.13	3046312.11	NA	NA	5068548.89	2663496.3	2112127.95	3273583.35	NA	NA	NA	NA	NA	5487274.96	4865431.57	3969901.12	5522715.09	5447779.01	7877615.31	6464918.8	7771845.79	5553223.242
sp|P41233|ABCA1_MOUSE-QVMAEVJK-null-7 2 0 0 0	4122299.59	NA	4272520.2	6480987.56	6504247.89	5242749.256	5146242.58	4290555.43	4917347.14	7438654.33	3796215.5	NA	5373743.65	NA	NA	1398326.066	NA	1475526.761	6697123.84	5131077.36	4358655.2	6379788.37	5693421.16	10630341.15	7228984.612	9166300.87	7022867.991
sp|P41731|CD63_MOUSE-EJJCCGASJYTDWENIPGMAK-4,Carbamidomethyl[C];5,Carbamidomethyl[C];-3 2 0 0 1	12531123.25	NA	NA	NA	NA	NA	NA	NA	NA	NA	NA	NA	NA	NA	NA	NA	NA	NA	NA	NA	NA	NA	NA	NA	NA	NA	NA
sp|P41731|CD63_MOUSE-SFQQQMQNYLKDJK-null-3 2 0 0 1	12648964.52	11964564.98	13254411.88	NA	NA	5346609.75	3063534.03	5274023.1	NA	NA	NA	NA	6903850.27	5064747	NA	NA	NA	NA	21611113.7	21512753.8	20068457.3	36377909	31962718.8	43053326.7	33206238.9	27782306.3	30370121.7
sp|P43406|ITAV_MOUSE-ENQJHSYSLK-null-5 2 0 0 0	27172201.68	28393633.24	26875943.68	51445146.6	47482994.26	41353857.67	NA	23522484.97	23836245.61	33447787.08	34234749.26	24752870.27	26436718.41	11258571.88	9674739.12	726302.11	9490634.53	8334567.079	NA	14382368.08	10628232.81	13388337.01	12390521.78	19955308.36	10569438.96	11587892.5	9270405.888
sp|P43406|ITAV_MOUSE-ENQJHSYSLK-null-6 2 0 0 0	77450907.9	66969919.81	67272491.44	111178437.8	117205899	122882620.7	67216934.12	75049984.05	58542317.51	106578340.6	72911747.75	59681124.63	59344896.56	26514955.65	21851222.54	10493141.77	24579926.89	20417141.38	25538693.63	26028429.81	21681345.92	31102862.34	31722182.36	44696212.84	18590604.24	21650758.76	18014329.43
sp|P43406|ITAV_MOUSE-ENQJHSYSLK-null-7 2 0 0 0	41640936.45	48104150.78	25794290.55	67234211.63	71452784.68	62868915.62	52530483.9	42544292.08	46843331.09	45257834.79	17312343.06	33272777.82	23197064.86	14944739.27	9827130.641	5557022.405	19647888.18	14986491.33	16828086.92	12284638.01	12033374.76	7289798.367	5664908.601	30615506.39	7668404.6	9346885.036	6248209.648
sp|P43406|ITAV_MOUSE-ENQJHSYSLK-null-8 2 0 0 0	40164289.62	39845701.57	32557797.66	64731801.18	73445773.92	58492645.52	50283676.33	45061346.71	44188329.72	44852188.3	31148664.74	23893910.38	52005355	21471939.84	17727774.06	6820477.589	20744493.76	14843102.49	12752297.93	10084226.9	9219390.184	11882625.85	12704032.25	20405123.64	10616018.67	14052001.2	8709786.448
sp|P43406|ITAV_MOUSE-ENQJHSYSLK-null-9 2 0 0 0	14188141.64	14937842.8	12865004.12	35693902.55	37039483.01	31090436.14	18150592.87	15053492.1	15420180.05	22857919.53	17821693.57	14382916.85	63090407.65	26806087.15	20570072.05	3915613.835	11072793.45	7737976.106	5900448.96	5060049.483	3859898.593	6262023.96	6624246.459	10486521.65	4498482.178	5912258.756	NA
sp|P43406|ITAV_MOUSE-IKTPEKJDTAAAGQGER-null-8 2 0 0 0	13615870.4	14661491.05	6967600.11	31836685.33	33589110.1	30371442.64	16328797.55	15869072.8	14806590.69	19310246.31	12775250.09	9342479.52	53775084.55	24735497.86	22162955.57	3400095.353	11123201.24	9003371.423	10384716.56	7747252.313	8513016.778	13313927.7	13363824.11	19952061.42	10276465.17	12982242.66	9172909.22
sp|P46978|STT3A_MOUSE-TILVDJNTWJNTHISR-null-10 2 0 0 0	14154106.22	NA	NA	15205325.08	16590297.1	14443000.82	NA	16950165.31	14796016.7	26863618.2	19750254.63	18277958.34	7117532.11	777177.855	7488699.987	16082192.02	9245562.43	7924724.53	16108677.1	16400366.3	9960364.23	NA	11827800.2	11228278.4	10414750.3	NA	10897754.71
sp|P46978|STT3A_MOUSE-TILVDJNTWJNTHISR-null-7 2 0 0 0	135027243.3	137133332.2	118317642.9	153685967.7	145373588.5	127139100.8	120073296.7	119584630	117482707.6	269616185.1	227146557.3	234474096	89859460.59	11027011.28	57341044.68	174315116	75373485.66	57975723.56	125280440.5	116587210.9	104683956.2	100531171	108699052.9	113620363.9	96957103.1	98462594.9	89430800
sp|P46978|STT3A_MOUSE-TILVDJNTWJNTHISR-null-8 2 0 0 0	315832883.2	302773485.6	254994608	251395091.7	447454564.1	326565275.7	281844670.5	333700156	324380200.4	639582558.6	635799703.1	648885047.3	264306714.1	22806044.1	207155145.9	534779891.4	257235692.7	197607966.7	324512984.6	315746282.7	249105094.9	245385325.6	278736958.8	335103477.1	270841211.7	263580779.4	274619292.6
sp|P46978|STT3A_MOUSE-TILVDJNTWJNTHISR-null-9 2 0 0 0	662074360	673460749.3	540319877.6	852081595.7	1000197735	785638802.2	763573230	809655307	810396955.6	1451046382	1205491522	1282218198	545899336.5	46675541.31	356793912.3	1114990512	603844563	411329770	790235102.8	789442558.8	601387974.3	567642585.2	609304812.3	761220752.9	655263550.9	716486159	604390092.9
sp|P46978|STT3A_MOUSE-VMSWWDYGYQITAMAJR-null-9 2 0 0 0	21822247.6	29281847.2	25075028.4	33402554.58	25166117.2	29070826.82	26371958.3	29716177.6	29553869.4	30233931.9	30399306.7	33471175.3	21858785.7	49609283.7	33763573.4	29726522.9	37618297	40289652.2	20578146.5	18596102.8	17334348.7	9989757.9	13853016.05	10202694.1	19918368.6	17079486	15120401
sp|P48441|IDUA_MOUSE-FQVJNTHPPHVQLLR-null-5 2 0 0 0	5857875.3	3572214.44	3310461.15	NA	NA	NA	NA	NA	NA	NA	846455.02	752022.32	4819202.14	62205.236	4583975.8	1574749.71	NA	NA	8740060.8	7621104.11	6124181.34	16850074.9	13071751.71	14483415.4	11008235.8	13735138.59	4752495.9
sp|P48441|IDUA_MOUSE-FQVJNTHPPHVQLLR-null-6 2 0 0 0	25410287.78	29959956.67	12088800.42	27817052.41	32459213.27	11312870.74	9489454.2	15207885.79	12732006.87	30838717.6	33612096.81	34188174.33	8419133.49	414372.719	8502095.35	21489394.12	9212116.37	6700503.202	3118342.69	15546741.1	11631555.42	21048018.5	18285836.5	NA	15846683.7	17435925.18	13577647.57
sp|P48441|IDUA_MOUSE-FQVJNTHPPHVQLLR-null-7 2 0 0 0	83108183.33	76448783.33	61142094.57	98068444.7	99619805.7	64629955.64	56760398.16	60575447.6	52926975.61	102649277.4	91851589.97	78389082.66	24029645.7	486688.133	24372579.8	45131851.64	30743731.59	21786520.9	42279003.98	10660319.4	41977228.95	66584328	68163813.9	79044701.5	60292355.83	50389504.93	40737800.51
sp|P48441|IDUA_MOUSE-FQVJNTHPPHVQLLR-null-8 2 0 0 0	99658818.98	88212417.3	80247410.25	101191126.2	104735706.7	68982834.75	57525510.92	64009559.34	52882026.2	110743914	103086710.5	81415897.23	23783490.6	530105.679	31560539.78	53120851.13	35901830.32	26435723.55	45529290.83	44688746.74	40251731.86	64006709.32	66081926.9	79881013.69	54566743.08	56064896.36	26515407.6
sp|P48441|IDUA_MOUSE-FQVJNTHPPHVQLLR-null-9 2 0 0 0	67481232.54	58801825.32	64740369.36	92291163.35	105793536.3	62402516.27	63735118.98	56330601.42	65697947.93	108074366.5	98640555.69	84662899.91	16223175.01	1191456.095	27920140.92	59397659.23	31586397.37	27585691.26	42880905.87	40288540.68	27543457.4	44130340.8	47327808.68	76671690.94	51988135.9	66101216.2	47003206.9
sp|P48441|IDUA_MOUSE-VIAQHQNLLFAJSSSSMR-null-10 2 0 0 0	6997248.82	6649988	5721939.08	5623451.26	7416852.56	NA	6681850.17	6690020.92	NA	15212062.37	8381276.62	9646962.32	NA	NA	NA	NA	NA	NA	5140220.9	5328717.7	4319287.7	4105280.8	2564893.4	1217552.9	3033965.7	1627426.7	2772350.9
sp|P48441|IDUA_MOUSE-VIAQHQNLLFAJSSSSMR-null-5 2 0 0 0	13286396.8	13563605.08	7899584.57	10306680.08	12469866.37	8538670.8	NA	NA	NA	16755975.66	NA	NA	7746636.47	424824.245	5571246.556	12091928.27	5517096.923	4479815.734	17018483	15893558.71	NA	14016536.6	15902382.66	17877105.7	NA	16167432	14456081.3
sp|P48441|IDUA_MOUSE-VIAQHQNLLFAJSSSSMR-null-6 2 0 0 0	60170114.43	52167950.71	36403209.19	47189288.52	48474754.62	37869559.65	34013511.68	32604525.34	33384337.89	113707123.2	87310029.31	57252416.83	23067894.23	1370642.41	17604564.42	48742124.59	21632103.1	17810265.62	33402713.1	34020091.34	30766959.71	27467193.9	30719656.11	30544140.5	29789695.8	24956095.9	25095819.13
sp|P48441|IDUA_MOUSE-VIAQHQNLLFAJSSSSMR-null-7 2 0 0 0	57248454.44	50656012.52	52455748.72	63131845.44	64139514.54	54678751.8	47129019.6	51234837.45	49284459.22	120705294	102244600.2	96715433	32476634.85	1845938.757	29997712.58	58906870.63	31082831.9	24539550.44	45796462.14	47477210.3	39051495.4	40329018.3	42731319.3	48667084.7	37774595.1	41094741.5	40704848.2
sp|P48441|IDUA_MOUSE-VIAQHQNLLFAJSSSSMR-null-9 2 0 0 0	14858227.63	14088108.53	4245941.62	5842717.87	6533144.4	NA	5665370.86	5219583.92	NA	24700763.36	10431474.86	NA	7931169.49	NA	NA	NA	NA	NA	4537366.9	2982758.29	3601588.8	2476904.6	3620697.2	4439707.3	336027.1	1977369.1	1831130.3
sp|P49290|PERE_MOUSE-ALLPFDNLHEDPCLLTJR-13,Carbamidomethyl[C];-4 3 1 0 1	2990844.93	3902223.6	NA	NA	NA	NA	NA	NA	NA	NA	NA	NA	4419207.5	NA	7292478.5	NA	NA	4098668.5	NA	NA	NA	NA	NA	NA	NA	NA	NA
sp|P49290|PERE_MOUSE-ALLPFDNLHEDPCLLTJR-13,Carbamidomethyl[C];-5 2 0 0 0	6693396.17	5613173.4	NA	NA	NA	NA	NA	NA	NA	80726802.1	152271929.9	109037904.1	33599354.9	53888443.1	49052792	18494497.6	24706874.2	21242194.8	13426735.1	15254046.4	13141542.5	45351440.9	27730907.4	37112882.2	21506721.1	14446885.2	14036229.5
sp|P49290|PERE_MOUSE-ALLPFDNLHEDPCLLTJR-13,Carbamidomethyl[C];-6 2 0 0 0	108075050.4	95450588.2	107209408.6	19323935.1	15158015.7	13519323.2	19317899.89	24567535.5	18084538.7	90746268	97330484.4	183881917.9	753684199.7	1047592620	911188110.2	58863555.2	91534105.6	105050705.1	551671031.1	618218111.5	534789331.9	401867492.4	167515991.5	556081838	286534946.1	313532156.5	189561211.9
sp|P50427|STS_MOUSE-WHJGSAVWK-null-10 2 0 0 0	7854626.99	5311347	NA	9446210.8	9622845.9	9486931.45	6912993.95	NA	NA	8423505.25	7379251.1	5573851.11	NA	NA	NA	NA	NA	NA	6231863.99	6079441.9	4499753.52	5222463.41	4975982.05	7363151.74	4498859.02	5289997.4	3705431.27
sp|P50427|STS_MOUSE-WHJGSAVWK-null-5 2 0 0 0	35836288.72	34385358.15	29204513.88	13350181.8	15107890.32	10634884.62	16971527.83	12752345.91	15529909.6	19500630.88	14514246.11	11221737.05	22981225.5	52729793.14	43293146.7	4396496.08	3780412.604	4813579.603	122344829.4	116645406.8	105228278.8	124671991.3	130217599.2	176441679.6	132983387.6	133924961.5	119520208.2
sp|P50427|STS_MOUSE-WHJGSAVWK-null-6 2 0 0 0	272533514.4	260549495.1	256572330.5	342626440.2	345300870.4	352383386.5	323654822.3	285477423.7	302443048.9	407257919.5	394239329.8	287017969.7	71136889.04	155005954	114075993.3	111725664.7	111099538.9	126124409.9	338719954.7	337862318.3	268809386.7	304028269	300388745.2	469675614.2	374570594	387721288.6	300790662.6
sp|P50427|STS_MOUSE-WHJGSAVWK-null-7 2 0 0 0	56715364.69	54084454.78	52663678.54	64522178.2	11208818	13472888.29	9792039.2	9165237.5	NA	20629984.08	NA	58010560.32	2754330.558	NA	22697546.72	NA	NA	NA	76557563.4	46510223.34	NA	55806818.96	51690173	63675197.38	49209266.48	9971930.56	8744071
sp|P50427|STS_MOUSE-WHJGSAVWK-null-8 2 0 0 0	6060325.7	5406365.5	4817650.2	8255543.5	6982063.6	7566280.28	4747683.82	NA	4215971.33	14114930.54	4573430.5	2263300.3	2022081.66	NA	NA	NA	NA	NA	40566557.17	37250995.16	NA	32726399.36	30791474.28	6069829.66	32377122.44	41658998.59	30383818.95
sp|P50427|STS_MOUSE-WHJGSAVWK-null-9 2 0 0 0	14867773.1	11642243.99	5141914.8	19176207.3	18329533.7	18905009.72	NA	NA	NA	32202059.01	25161269.71	20050910.18	3024162.38	6281303.78	5692182.76	5641504.66	5888366.87	3519525.91	16283337.53	15580479.36	10789679.9	NA	13243986.97	18586774.03	11182483.21	12816446.73	10410219.87
sp|P50429|ARSB_MOUSE-RIYAGMVSLMDEAVGJVTK-null-6 2 0 0 0	3645776.25	5775892.1	NA	NA	NA	NA	NA	NA	NA	NA	NA	NA	NA	NA	NA	NA	1869120.5	NA	NA	3244133.8	1396247.1	5343141.9	1498043.05	3845964.1	4410004.5	4913092.4	NA
sp|P51569|AGAL_MOUSE-LGIYADVGJK-null-10 2 0 0 0	15763249.2	15717971.68	12324784.12	16574791.15	16901179.85	16053853.07	14118988.85	4729764.23	4822052.04	25854476.05	16534624.49	12863469.16	NA	NA	NA	NA	NA	NA	10918246.07	4511534.4	6592377.62	3260939.23	3713984.5	5238299.2	3795631.94	10337375.09	8988412.68
sp|P51569|AGAL_MOUSE-LGIYADVGJK-null-4 3 0 1 0	26227835.98	22443381.37	20136381.14	24585643.79	51565227.13	NA	17438780.78	17757246.22	16363495.14	49948142.44	29257165.3	30164139.03	16511733.44	NA	12770947.56	31653726.23	16785019.97	15093020.21	NA	49437412.5	43361206.8	NA	NA	21803878.1	18443291.4	30606513.1	30756795.8
sp|P51569|AGAL_MOUSE-LGIYADVGJK-null-4 3 0 1 1	23588959.21	15586637.93	13798590.56	23850302.31	25913301.56	16754016.81	17570806.93	20480584.24	17910146.99	27090633.52	22480174.81	7823511.71	6460593.22	NA	4490168.992	13631612.44	NA	5621349.02	13096148.18	7906506	24908044.23	3376563.8	11194585	22143605	NA	NA	3630201.4
sp|P51569|AGAL_MOUSE-LGIYADVGJK-null-4 3 1 0 0	4412964.14	3899101.31	NA	NA	5302269.09	NA	NA	NA	1664640.35	NA	NA	NA	4828463.04	NA	2713031.72	5752836.13	2382902.9	NA	14387625.6	16217277.79	5224658.1	5693251.6	7256465.6	4948170.7	7779662.6	14103711.9	5777786.6
sp|P51569|AGAL_MOUSE-LGIYADVGJK-null-4 3 1 0 1	6234380.67	13935664.86	4289384.54	4738703.77	9977082.75	4231579.95	2958374.78	NA	99965832.28	NA	NA	5293441.23	NA	NA	NA	NA	NA	NA	NA	NA	NA	NA	1364759.8	NA	NA	NA	NA
sp|P51569|AGAL_MOUSE-LGIYADVGJK-null-4 4 0 1 0	3652446.71	NA	NA	NA	5922220.25	NA	NA	NA	NA	NA	NA	NA	NA	NA	NA	NA	NA	NA	NA	NA	NA	NA	NA	NA	NA	NA	NA
sp|P51569|AGAL_MOUSE-LGIYADVGJK-null-4 4 2 0 0	472598.12	NA	NA	NA	21800879.91	NA	6947544.07	NA	NA	NA	NA	NA	NA	NA	NA	NA	NA	NA	NA	NA	NA	NA	NA	NA	NA	NA	NA
sp|P51569|AGAL_MOUSE-LGIYADVGJK-null-5 4 0 1 0	11453943.69	22651372.82	22068819.3	40741384.39	42193584.93	35186090.45	10495756.8	41788604.06	2261057.5	NA	NA	NA	NA	NA	NA	NA	NA	NA	NA	NA	19036818.4	NA	NA	NA	NA	NA	NA
sp|P51569|AGAL_MOUSE-LGIYADVGJK-null-5 4 0 2 0	72367830.71	53794611.29	44010985.1	78044300.8	67462235.05	41648172.8	53324283.17	68826760.2	60548669.08	103823405.8	89864839.76	78129488.9	30942045.38	NA	16207175.98	74721795.07	20813076.97	NA	38092610.8	39987278.4	27886420.7	29228032	41868888.8	61451658.3	55118471.6	55547043.55	48997702.26
sp|P51569|AGAL_MOUSE-LGIYADVGJK-null-5 4 1 0 0	17919137.76	20731743.63	21569628.42	66997986.19	138688284.5	95463162.81	134597654.5	NA	75525419.22	36160103.92	21299480.68	26976610.77	NA	NA	NA	NA	NA	NA	NA	35222311.44	281857201.2	NA	NA	322631817.2	NA	NA	13193048
sp|P51569|AGAL_MOUSE-LGIYADVGJK-null-5 4 1 1 1	30972414.6	28636160.7	25023632.59	NA	NA	15300634	21282456.68	23917152.8	18922414.31	NA	NA	NA	NA	NA	NA	NA	NA	NA	NA	NA	NA	NA	NA	20325053.1	NA	17750834.44	NA
sp|P51569|AGAL_MOUSE-LGIYADVGJK-null-5 4 2 0 0	12416830.6	12984680.57	NA	16854167.71	19190296.91	12489217.59	13304028.9	11679884	14836985.4	NA	NA	NA	NA	NA	NA	NA	NA	NA	NA	NA	NA	NA	NA	10430382	11456845.79	NA	9291380.67
sp|P51569|AGAL_MOUSE-LGIYADVGJK-null-6 2 0 0 0	3788783.53	NA	3391352.81	4159509.49	NA	NA	4778007.49	3427455.41	NA	NA	NA	NA	8150235.49	10509362.98	10184895.27	4777372.02	NA	4430521.649	11896351.22	9150827.68	9922052.59	11499236.89	10451905.01	17718851.9	15240200.1	22937738.85	18863513.76
sp|P51569|AGAL_MOUSE-LGIYADVGJK-null-6 3 0 1 0	6908664.46	5520336.31	5492134.43	35316652.34	32325662.22	18987370.47	NA	17882730.73	NA	NA	NA	NA	NA	NA	NA	NA	NA	NA	4098046	NA	NA	NA	2107248.7	NA	NA	NA	NA
sp|P51569|AGAL_MOUSE-LGIYADVGJK-null-6 4 1 0 2	44293813	31698319.18	31258853.19	NA	NA	NA	NA	NA	NA	NA	NA	NA	NA	NA	NA	NA	NA	NA	NA	NA	NA	NA	NA	NA	NA	NA	NA
sp|P51569|AGAL_MOUSE-LGIYADVGJK-null-7 2 0 0 0	9990435.8	7557007.09	6323712.81	7644741.15	10421745.62	8233851.92	NA	5929588	6334018.32	NA	13323901.03	8915325.47	5131683.07	6066545.99	4516775.51	5645049.59	5383559.585	3377612.868	4358504.49	3380495	2569468.36	1895841.6	2598935.67	4373328.1	NA	20445626.46	11569300.45
sp|P51569|AGAL_MOUSE-LGIYADVGJK-null-9 2 0 0 0	13419885.04	13067127.85	6204680.17	15097149.27	16404940.5	14229900.11	10548837.1	11570135.1	7680353.5	24822166.58	23714830.88	15467916.01	5923710.53	6142738.01	6943433.28	7366693.86	4631598.97	4441003.029	8553953.5	8570352.96	NA	2788124.59	3047585.7	3775529.15	3304274.63	4033257.38	3323150.46
sp|P51569|AGAL_MOUSE-YMALALJR-null-10 2 0 0 0	103394466.1	106621240.3	96504782.25	123909028.5	132431675.1	112041312.5	110729147	97175784.49	94651102.31	227494939.8	179096624.5	176929790.6	62037337.99	NA	NA	61904752.76	2922258.39	NA	63140738.8	54138628.6	6468656.3	6469055.8	6807797.6	11357046	63448934.9	NA	77760763.8
sp|P51569|AGAL_MOUSE-YMALALJR-null-5 4 1 1 0	29043389.39	NA	26296268.52	NA	NA	NA	NA	NA	32050444.9	NA	NA	NA	NA	NA	NA	NA	NA	NA	NA	NA	NA	NA	NA	NA	NA	NA	NA
sp|P51576|P2RX1_MOUSE-TGNCVPFJGTVK-4,Carbamidomethyl[C];-5 2 0 0 0	7162395.51	6542212.05	6428688.93	5010645.68	5722975.59	6715491.33	3210396.44	2972853.22	4399881.42	15496546.06	11011114.66	8474705.83	2506772.235	3122755.83	NA	NA	NA	NA	NA	NA	NA	NA	NA	NA	NA	NA	NA
sp|P55065|PLTP_MOUSE-GAFFPLKEDJWSLPNR-null-8 2 0 0 0	1954784.82	7547376.29	10646483.5	50015949.16	NA	NA	NA	NA	NA	5083403.63	22839068.28	23562766	NA	6375286.19	6557166.7	NA	7743575.79	49831321.11	NA	NA	NA	NA	NA	NA	NA	NA	NA
sp|P55065|PLTP_MOUSE-GAFFPLKEDJWSLPNR-null-9 2 0 0 0	10724086.22	NA	NA	NA	NA	23835320.39	NA	NA	NA	NA	25876077.5	33260955.8	NA	NA	NA	NA	3120540.74	NA	15124873.64	15388803.3	1908501.1	516190.2	NA	NA	NA	NA	NA
sp|P55065|PLTP_MOUSE-GHFYYJISDVR-null-10 2 0 0 0	16638432.26	17901554.66	14772881.21	16962774.39	16545152.81	11951209.5	10493469.38	10560077.5	8498899.88	17130339.6	15013704.82	16798573	NA	NA	NA	NA	NA	NA	8738058.2	NA	8290994.4	7217539.7	NA	10993973.6	5946727.2	4930757.9	5048389.9
sp|P55065|PLTP_MOUSE-GHFYYJISDVR-null-7 2 0 0 0	6635327.34	6122374.77	7412778.87	NA	NA	NA	NA	NA	NA	NA	6700092.03	7023788.12	1730692.8	NA	NA	NA	NA	NA	NA	2482084.81	NA	NA	NA	NA	NA	NA	NA
sp|P55065|PLTP_MOUSE-GHFYYJISDVR-null-8 2 0 0 0	15959338.33	11848210.85	13475445.45	12977117.73	15241882.12	12335341.28	5793368.82	6170651.45	NA	21194965.9	19533399.66	22998286.12	12300027.5	1026475.435	19244242.37	14056156.64	NA	NA	NA	NA	NA	NA	NA	NA	NA	NA	NA
sp|P55065|PLTP_MOUSE-GHFYYJISDVR-null-9 2 0 0 0	33391690.7	31328915.98	28931121.54	34196197.98	41393055.51	31725533.34	18786332.64	20928726.6	20352371.68	55837999.74	54058998.07	58881039.1	11799770.92	NA	11214934.05	20725403.87	11893661.9	13468930.3	NA	20760894.57	15336760	11881062.3	NA	17474232.6	12277667.7	12034247.1	11520801.8
sp|P55065|PLTP_MOUSE-VSJVSCEASVSK-6,Carbamidomethyl[C];-8 2 0 0 0	2273824.02	2358405.12	NA	15200878.18	2395403.7	2499696.45	NA	NA	NA	NA	3010431.29	NA	NA	NA	NA	NA	NA	NA	NA	NA	NA	NA	NA	NA	NA	NA	NA
sp|P55065|PLTP_MOUSE-VSJVSCEASVSK-6,Carbamidomethyl[C];-9 2 0 0 0	16325842.79	28413073.51	30123971.67	24827766.21	39787292.69	29290349.24	15929505.64	23035068.79	21083792.68	34560565.21	21633714.87	18598655.25	NA	15871445.86	13553773.79	1877757.302	16526541.63	12126088.61	15853915.86	5326631.38	11050491.11	10958344.9	1471556.44	6369799.81	1868100.13	3318127.85	NA
sp|P55097|CATK_MOUSE-SYSJDTLYTPEWEGR-null-8 2 0 0 0	1348463.1	1660134.6	NA	1752894.4	NA	NA	NA	NA	NA	NA	6322114.58	6534627	4502398.99	2921550.53	3364529.74	7194724.33	5613575.87	2943450.63	NA	NA	NA	NA	NA	NA	NA	NA	NA
sp|P56528|CD38_MOUSE-LVTQTIPCJK-8,Carbamidomethyl[C];-5 4 0 2 1	12301688.63	NA	NA	NA	15008175.14	NA	NA	12879912.32	14652372.81	NA	NA	NA	NA	NA	NA	NA	NA	2121339.74	13922319.27	12751084.6	NA	11135490.16	NA	NA	14132701.31	14349863.18	12131740.5
sp|P56528|CD38_MOUSE-LVTQTIPCJK-8,Carbamidomethyl[C];-6 4 0 1 2	20042092.72	NA	NA	NA	NA	NA	NA	20676700.76	19810002.79	NA	NA	NA	NA	NA	NA	NA	NA	5483024.3	NA	22287900.74	NA	22060312.17	NA	NA	25356948.29	NA	21463143.11
sp|P56528|CD38_MOUSE-NPCJITR-3,Carbamidomethyl[C];-5 2 0 0 0	21974032.7	NA	21654671.84	31649482.72	33063640.56	NA	25444433.96	24112069.28	24767648.38	33996072.14	22830041.99	16845270.2	NA	10591617.14	9336608.641	10767769.39	24398122.6	15129728.46	24178319.83	21747729.48	21850132.67	33041817.37	32920948.69	41822258.13	35703401.87	39773713.83	28706033.54
sp|P56528|CD38_MOUSE-NPCJITR-3,Carbamidomethyl[C];-6 2 0 0 0	18182118.88	NA	16726034.22	28080387.58	35057836.7	35969072.89	36433542.53	39695701.49	34304445.99	27038621.61	18208054.6	NA	27855694.41	11445580.17	NA	12418027.86	27037644.4	17895153.06	27233173.19	22756223.21	23205457.51	35151451.11	32498693.39	48524456.26	47459434.29	55638458.12	37100404.13
sp|P56542|DNS2A_MOUSE-JSSQLAFLLYNDQPPK-null-6 2 0 0 0	1889605.2	NA	NA	NA	NA	NA	NA	NA	NA	NA	NA	NA	1622018.61	NA	NA	NA	NA	NA	NA	NA	NA	NA	NA	NA	NA	NA	NA
sp|P56542|DNS2A_MOUSE-KJSSQLAFLLYNDQPPK-null-4 2 0 0 0	14410390.92	15667921.15	11570508.12	12778607.6	11216312.4	12371367.8	7286329.14	7221810.1	5320356	NA	NA	NA	NA	4551032.74	3006808.63	6299092.47	1886447.3	NA	NA	NA	NA	NA	NA	NA	NA	NA	NA
sp|P56542|DNS2A_MOUSE-KJSSQLAFLLYNDQPPK-null-6 2 0 0 0	13185198	12858294.59	13447305.71	15214119.61	12942840	10855611.9	8080845.45	9853316.6	7927160.8	13988535.43	14576368.51	13371718.3	6818374.64	7043507.3	NA	8176995.69	3060859.78	1579429.325	NA	11034480.5	NA	NA	NA	NA	4920033.5	NA	2265836.36
sp|P57716|NICA_MOUSE-AJNSWFQSILK-null-8 2 0 0 0	9212359.72	15429555.2	10161308	NA	5892283.69	4144400.24	NA	NA	NA	17292293.86	29538167.6	11703863.3	9455395.31	5379345.22	NA	14417807.14	2254223.92	4907757.9	NA	NA	NA	NA	NA	NA	NA	NA	NA
sp|P57716|NICA_MOUSE-AJNSWFQSILK-null-9 2 0 0 0	96123542.75	95986416.15	89536190.57	72596294.15	51165455.58	48632071.71	18465875.65	28591483.48	21769864.32	130719816.1	104711818.5	113667871	64120265.82	42650046.36	39135697.92	68091366.31	36957391.94	60196239.2	NA	NA	NA	22531134.7	14896925.1	34745307.6	30024985	29038940.1	21022728.83
sp|P57716|NICA_MOUSE-ATJLTR-null-8 2 0 0 0	48740671.85	NA	NA	NA	NA	NA	NA	38801945.38	NA	NA	NA	NA	NA	25535782.85	NA	NA	NA	NA	NA	NA	NA	35642241.75	33231088.53	NA	NA	NA	36731409.78
sp|P57716|NICA_MOUSE-IYIPLJK-null-10 2 0 0 0	16815342.03	15456815.33	13372280.98	20488328.57	15322382.61	11865639.83	11787642.3	16323745.13	10539339.7	33026868.89	23420201.96	29084450.72	7966316	3905845.16	6497665.27	7669927.41	8197891.067	3157161.72	4684437.6	5101259.8	4168699.4	5591972	5366267.7	8258424.8	6023207.8	6703568.8	6592638.96
sp|P57716|NICA_MOUSE-IYIPLJK-null-7 2 0 0 0	16318410.84	18342754.91	15614543.65	19798407.4	22306004.91	16193198.13	12866108.5	13337378.07	13627004.55	37490930.82	30201023.07	28781398.55	11283257.68	4449254.78	11518401.29	12739959.44	14758670.99	6103102.1	12806981.4	13515797.55	10392297.7	11484088.6	11405967.2	16184104.89	15668100.2	13393228.8	9087207.9
sp|P57716|NICA_MOUSE-IYIPLJK-null-8 2 0 0 0	85844773.28	78609668.62	62547116.64	102089576.6	112209704.6	86952010.88	79238673.17	86468339.82	88477748.42	172675540.6	133526560.2	142097304.1	41746311.25	19144594.17	44617041.23	45225929.63	57109981.9	44615413.36	56287111.22	52072598.4	39731581.69	44633517.2	39280656.3	62977883.1	58046984.2	48804291.5	54410179.8
sp|P57716|NICA_MOUSE-IYIPLJK-null-9 2 0 0 0	187808600.4	177667969.1	165070331.1	220158516	226780895.3	150318933.9	168806704.7	159128180.4	169462045.7	354457977.2	271148311.3	265599855.2	94775332.76	48461608.78	91147470.87	95892338.05	108590772.4	77368990.69	102253597.4	95432443.6	72702579.85	83939271.1	79022722.1	102825308.3	96342894.7	93826282.3	71557671.6
sp|P57716|NICA_MOUSE-JISGVVLADHSGSFHNR-null-5 2 0 0 0	13876088.06	11090308.55	9073821.29	7010101.76	6137461.09	7615341.63	4818039.66	3253255.58	5908424.63	NA	NA	3126201.4	3408662.79	3569622.86	3127698.89	1698988.65	2573100.433	NA	4418210	3304682.7	2904259.1	6604351.2	8931660.6	5623095.8	12484391.49	9233804.18	9242424.07
sp|P57716|NICA_MOUSE-JISGVVLADHSGSFHNR-null-5 3 0 0 0	474309.16	NA	NA	NA	NA	NA	NA	NA	NA	NA	NA	NA	NA	NA	NA	NA	NA	NA	NA	NA	NA	NA	NA	NA	NA	NA	NA
sp|P57716|NICA_MOUSE-JISGVVLADHSGSFHNR-null-6 2 0 0 0	304545119.4	264038185.7	238366246	372455303.9	179938440.6	325007909.3	286508880.8	279618180.8	254125043.3	712388458.5	471140650	454643509.8	143819380.1	198268156.1	163786040.2	136424768.5	169363354	154210594.8	311893865.3	281699447.4	246037545.6	263050871.9	267493502.3	310482948.5	334099461	269222267.2	281273114.2
sp|P57716|NICA_MOUSE-JISGVVLADHSGSFHNR-null-7 2 0 0 0	223934893.7	214683786.6	165847962.8	238455493.7	259070862.8	211805455.1	221947183.3	187795142.5	192059108	334888611.9	276189483.1	229482614.2	79478596.67	104837141.5	103207871.2	80677028.39	117753320.6	46503011.76	196321537.4	178885503.5	157964990.7	178849324.3	181716547.2	224171423	188259803	171308159.7	162359929.5
sp|P57716|NICA_MOUSE-JISGVVLADHSGSFHNR-null-8 2 0 0 0	203988550.7	84620533.92	186972776.5	65758002.81	85873153.98	78161129.92	197341992.7	195592805.8	193143479.5	243371369	325010562.6	182214621.4	57346732.79	85976966.1	80790364.34	89641189.11	102649124.2	29099593.48	142169915.8	127234841.1	118617827.6	150633068.7	150100233.8	170743275.3	165456463.1	141661726.7	134363419.1
sp|P57716|NICA_MOUSE-KIYIPLJK-null-6 2 0 0 0	1443351.94	NA	1485531.21	NA	NA	1791998.82	1270222.78	895830.66	NA	NA	NA	NA	NA	NA	NA	NA	NA	NA	NA	1707497.96	NA	NA	NA	2238518.98	NA	NA	NA
sp|P57716|NICA_MOUSE-KIYIPLJK-null-7 2 0 0 0	22585696.48	19703590.11	17898524.64	32311158.75	37714093.2	32508296.53	26367042.77	31074442.05	26778801.39	15370846.09	26333625.23	19904567.17	3286198.087	NA	4803389.15	5904476.729	7914977.3	3213813.02	27693735.7	NA	27043851.43	24465843.52	22023152.83	5326865.5	6576964.8	6700353.62	29272764.73
sp|P57716|NICA_MOUSE-KIYIPLJK-null-8 2 0 0 0	104000254.3	101538093.7	88921437.37	139872343.2	157154762.8	145875316	121494726.7	110267412.8	109008243.8	105363311.9	144621311	96907421.17	2909943.451	NA	NA	3197261.04	2263215.82	2016509.247	111633541.2	108496283.7	90332854.72	88839874.58	87066292.58	136667939.4	126963975.7	129647431.2	113634514.1
sp|P57716|NICA_MOUSE-KIYIPLJK-null-9 2 0 0 0	257591288	255091771.6	206208122.8	350641798.3	424059185.3	397836073.7	350118200.4	314078232.7	332715293.3	331849367	385602522.1	275129026.3	46058638.4	75448652.4	56812520.75	90310565.65	33418047.01	32479968.2	330963200.9	292963128.1	268531580.2	224752328.9	210139969.9	377655615.5	352732768.4	346753188.7	277462970.1
sp|P57716|NICA_MOUSE-LLJATHQIGCQSSISGDTGVIHVVEK-10,Carbamidomethyl[C];-8 2 0 0 0	8724832.6	5806095.21	5340755.87	8280686.99	NA	1766273.88	NA	6861168.44	NA	NA	NA	NA	NA	NA	NA	NA	NA	NA	NA	NA	236405.9	NA	NA	NA	NA	NA	NA
sp|P57716|NICA_MOUSE-LLJATHQIGCQSSISGDTGVIHVVEKEEDLK-10,Carbamidomethyl[C];-7 2 0 0 0	10881621.08	15568082.57	699591.08	NA	5750145.03	NA	7901020.94	20276773.13	19520619.7	NA	NA	NA	NA	NA	NA	NA	NA	NA	NA	NA	NA	NA	NA	NA	NA	NA	NA
sp|P57716|NICA_MOUSE-LLJATHQIGCQSSISGDTGVIHVVEKEEDLK-10,Carbamidomethyl[C];-8 2 0 0 0	107331467.6	108716195	85169131.79	115923468.5	100269853	65251941.6	62901611.8	92421183.69	86582045.34	65405459.8	NA	NA	NA	NA	NA	80448824.78	NA	NA	47569028.26	65461002.7	43891714.8	28075346.69	NA	18098587.5	24729166.9	28419538.3	7604388.5
sp|P57716|NICA_MOUSE-LLJATHQIGCQSSISGDTGVIHVVEKEEDLK-10,Carbamidomethyl[C];-9 2 0 0 0	67517575.54	68832419.89	54872198.36	73974120.2	63526327.58	35312634.08	40389077.6	64222751.27	58462379.27	13941725.5	10926196.82	NA	16451965.98	NA	NA	40489194.76	NA	NA	25199052.48	27717891.2	16430542.95	6705058.6	1029752.1	12907146.1	NA	NA	4087749.2
sp|P57716|NICA_MOUSE-TSLDLWMHTDPMSQKJESVK-null-5 4 0 2 0	11786038.39	NA	9987835.48	20101257.62	12222509.98	11256419.17	9888955.42	10816721.16	10524088.8	NA	29962360.42	NA	6243813.87	NA	NA	NA	NA	NA	8972988.2	10374635.1	NA	NA	NA	2405505.3	7452023.3	7918419.8	NA
sp|P57716|NICA_MOUSE-TSLDLWMHTDPMSQKJESVK-null-5 4 0 2 1	6617470.83	NA	NA	NA	NA	7054369.57	NA	7131390.09	NA	NA	NA	NA	NA	NA	NA	NA	NA	NA	NA	NA	NA	NA	NA	NA	NA	NA	NA
sp|P57716|NICA_MOUSE-TSLDLWMHTDPMSQKJESVK-null-6 4 0 1 1	27989980.35	NA	21475692.46	28925673.98	NA	22951907.5	NA	23717423.16	19498704.11	NA	NA	NA	13870406.51	NA	NA	NA	NA	NA	NA	NA	NA	NA	NA	NA	22223298.4	19548943.4	NA
sp|P57716|NICA_MOUSE-TSLDLWMHTDPMSQKJESVK-null-6 4 0 1 2	18505394.41	NA	NA	NA	NA	NA	NA	27942114.42	NA	NA	NA	NA	NA	NA	NA	NA	NA	NA	NA	NA	NA	NA	NA	NA	NA	NA	NA
sp|P57716|NICA_MOUSE-TSLDLWMHTDPMSQKJESVK-null-9 2 0 0 0	16285889.37	NA	13198940.12	28347189.4	20340693.3	18216302	14476954.1	19625889.5	21472951.61	23531959.4	24614158.6	22075467.8	NA	NA	NA	NA	NA	NA	17870840.9	13204378.3	7454111	3730665.2	5412222.9	18362432.8	19664321.6	25502592.6	15362986.03
sp|P58681|TLR7_MOUSE-JLSLAK-null-9 2 0 0 0	143014415.9	148701430.7	166400125	182975851.6	210545515.3	194556425.1	148028675.3	141856157.9	147141035.1	NA	NA	NA	NA	NA	NA	NA	NA	NA	20981480.05	19536123.41	17717089.33	53989128.84	56596908.25	105910001.2	55609700.16	74070572.04	57769492.11
sp|P58681|TLR7_MOUSE-JSSLSVLHK-null-7 2 0 0 0	3944276.29	3560606.34	NA	NA	NA	NA	NA	NA	NA	1653598.89	NA	NA	NA	NA	NA	2476566.025	5809179.233	4239016.653	NA	NA	NA	NA	NA	NA	NA	NA	NA
sp|P58681|TLR7_MOUSE-LAJCSK-4,Carbamidomethyl[C];-8 2 0 0 0	15076751.49	13340016.21	13999753.44	5709952.56	6781799.19	7046700.45	14144228.54	13253992.78	10527860.43	15246235.48	12211901.87	11913678.95	18875275.16	8689473.964	8531832.301	NA	14803953.48	4377052.555	6345583.956	5722574.257	5805380.5	7639177.6	6625604.85	9657635.61	11371281.96	14797285.94	11936176.47
sp|P58681|TLR7_MOUSE-LAJCSK-4,Carbamidomethyl[C];-9 2 0 0 0	22712761.73	22152847.96	21954000.46	24463568.45	26694117.83	28034995.71	36203623.64	31002254.49	27564796.15	24297829.82	25645393.44	20874732.44	45866031.4	19701859.92	16571108.18	NA	36696183.1	19670440.22	16686868.28	8976091.812	9520776.676	9740895.12	9881326.574	16840235.56	31954222.58	28915057.12	23991035.67
sp|P58681|TLR7_MOUSE-NPCJVSYSIEK-3,Carbamidomethyl[C];-6 2 0 0 0	2191458.91	2201555.54	2306199.32	NA	NA	NA	NA	NA	NA	NA	NA	NA	NA	NA	NA	NA	NA	NA	NA	NA	NA	NA	NA	NA	NA	NA	NA
sp|P58681|TLR7_MOUSE-NPCJVSYSIEK-3,Carbamidomethyl[C];-8 2 0 0 0	10621023.63	10570430.36	10579575.45	14924243.97	15536460.04	16436497.03	31003963.9	10910342.24	11133274.48	15708599.1	13471723.07	7878572.23	4826958.986	6177518.48	4899674.57	8944231.08	11646920.2	2097570.5	5912656.8	5243226.45	4359095.86	5337836.86	12715176.97	8038031.9	18379812.58	22103009.97	17395562.76
sp|P58681|TLR7_MOUSE-NPCJVSYSIEK-3,Carbamidomethyl[C];-9 2 0 0 0	23510144.96	23957105.03	20431645.52	40815436.25	45197918.16	41882800.96	42098786.53	40185846.72	36029313.58	19946675.8	14799832.61	12207768.17	10813244.54	12786626.41	10884956.68	18495030.02	14574067.72	7279114.07	14674311.05	13525620.92	11613167.78	16477807.93	14569504.71	15506772.8	17616802.74	24144338.97	18777408.92
sp|P58682|TLR8_MOUSE-IMJITQEDFK-null-3 4 2 0 0	107348.6	NA	NA	NA	NA	NA	NA	NA	NA	309362.4	NA	NA	NA	NA	NA	NA	NA	NA	NA	NA	NA	NA	NA	NA	NA	NA	NA
sp|P58682|TLR8_MOUSE-LQJLTK-null-7 2 0 0 0	1908257.77	NA	NA	NA	3814581.58	NA	NA	2616809.658	3234866.107	NA	NA	NA	NA	NA	NA	NA	NA	NA	3103142.96	NA	NA	NA	NA	NA	NA	NA	NA
sp|P58682|TLR8_MOUSE-LQJLTK-null-8 2 0 0 0	9161986.64	9682893.64	9145269.73	11956461.95	12717739.02	13387590.51	10778383.21	10518877.5	9981937.933	NA	NA	NA	NA	NA	NA	NA	NA	NA	4662635.725	4438149.933	4492008.503	4871196.85	4879752.84	7745763.95	6241877.55	7368683.04	4872435.626
sp|P58682|TLR8_MOUSE-LQJLTK-null-9 2 0 0 0	6132336.87	6229453.95	5898652.768	8368737.18	10649510.76	9712129.06	11283367.85	10347126.39	11317072.68	NA	NA	NA	NA	NA	NA	NA	NA	NA	3183472.303	3035544.562	2376139.486	3042318.102	2819132.77	5241489.49	4778991.874	6159904.44	3986467.46
sp|P58682|TLR8_MOUSE-VLJLSHNGIYTLTEESELK-null-9 2 0 0 0	3687920.18	NA	3169407.59	NA	9466876.91	8872790.55	NA	3348297.9	NA	NA	NA	NA	NA	NA	NA	4405669.88	NA	NA	NA	NA	NA	NA	NA	NA	NA	NA	NA
sp|P60882|MEGF8_MOUSE-VJSTELFHVER-null-9 2 0 0 0	3043602.22	NA	2654083.74	NA	NA	NA	NA	NA	NA	7151370.04	6432412.72	5478795.85	NA	NA	NA	NA	NA	NA	NA	NA	NA	NA	NA	NA	NA	NA	NA
sp|P63013|PRRX1_MOUSE-JASLLK-null-8 2 0 0 0	3268599.109	3664669.2	3423637.42	4802591.71	5567102.24	5354596.96	NA	NA	2440620.728	21215440.88	11270920.21	7251787.956	15214047.49	4988865.27	3681184.412	1940503.463	7790156.604	3773289.051	3132174.28	2678372.054	4499455.776	3153003.32	2832632.028	4454569.574	NA	3109036.8	2093462.95
sp|P70158|ASM3A_MOUSE-IISLNTNLYYGPNIMTLJK-null-7 2 0 0 0	135942084.9	161679313.9	9475866.7	16014686.34	12896830.5	14565300.2	10693499.9	10615959.4	11939682.3	NA	NA	NA	NA	NA	NA	49122367	NA	NA	12241863.7	16140228	13720003.3	9745928.9	6827979.8	8125371.9	NA	9817167.4	7886132.5
sp|P70206|PLXA1_MOUSE-YJYTEDPTILR-null-6 4 1 0 0	7535213.2	NA	NA	NA	NA	NA	9781261.1	10384239.3	9351195.01	NA	NA	NA	NA	NA	NA	NA	NA	NA	NA	NA	NA	NA	NA	NA	NA	NA	NA
sp|P70206|PLXA1_MOUSE-YJYTEDPTILR-null-8 2 0 0 0	2725252.3	NA	NA	NA	NA	1350737.84	2025978.63	2844634.41	2532923.7	5664002	1941599.66	1879341.18	7962411.25	NA	NA	4175969.4	2934528.79	2137856.758	NA	7859485.6	NA	NA	NA	NA	NA	NA	NA
sp|P70206|PLXA1_MOUSE-YJYTEDPTILR-null-9 2 0 0 0	7181273.95	NA	NA	9298300.92	13182873.7	NA	NA	NA	6126263.87	5635194.6	3655354.8	3677505.35	6032333.37	5712363.876	1293474.017	4182224.68	1769264.81	2138589.658	10799855.9	13430676.38	4672041.5	NA	7410530.7	7892838.3	NA	NA	3427460.8
sp|P70302|STIM1_MOUSE-LAVTJTTMTGTVLK-null-7 2 0 0 0	1950407.07	NA	NA	2910981.33	9809578.28	2429869.1	NA	NA	NA	4922483.3	4720223.88	5505643.95	3039496.13	NA	NA	4507786.78	NA	NA	NA	5481561.09	NA	NA	NA	NA	NA	NA	NA
sp|P70302|STIM1_MOUSE-LAVTJTTMTGTVLK-null-8 2 0 0 0	47087246.48	40900605.55	33776754.02	71098638.11	84206101.83	24081921.26	49504985.86	50256073.45	52521136	120499720.7	78624989.46	88002366.4	28293623.8	1329173.189	5756152.07	45605887.61	38106696.29	21469685.48	45409776.83	47630603.85	37367245.23	33362355.2	32742994.5	37908763.56	34649372.5	40980653.4	35554795.6
sp|P70302|STIM1_MOUSE-LAVTJTTMTGTVLK-null-9 2 0 0 0	6739184.27	NA	NA	NA	NA	NA	9919308.28	NA	8060103.24	2025678.1	7144608.8	9569125.47	NA	NA	NA	NA	NA	NA	NA	NA	NA	NA	NA	NA	NA	NA	NA
sp|P70665|SIAE_MOUSE-HSVLWNAMIHPLQJMTLK-null-6 2 0 0 0	3223981.03	7773155.29	1781428.69	NA	782674.7	NA	NA	NA	NA	NA	NA	NA	13318492.61	18572579.75	8833333.48	NA	NA	NA	25306745.6	34250761.4	19665986.3	22405354.6	14474722.7	22932574.6	26131764.2	20670185.2	16765583.3
sp|P70665|SIAE_MOUSE-HSVLWNAMIHPLQJMTLK-null-7 2 0 0 0	5900304.11	10970944.47	841902.2	NA	7275858.2	13301890.6	7254908.2	4475239.1	1144692.78	NA	9264543.9	8265333.3	4148856.6	4645463.17	8258932.43	5023870.9	3492117.2	10112009.7	15364288	7325750	11104867.1	16068382.8	4460178.44	8154422.6	9883629	8141266	4016027.4
sp|P70665|SIAE_MOUSE-HSVLWNAMIHPLQJMTLK-null-9 2 0 0 0	975909.48	577028.04	NA	NA	NA	NA	NA	NA	NA	NA	NA	NA	NA	2331177.9	NA	NA	NA	1041086.6	NA	NA	NA	NA	NA	NA	NA	NA	NA
sp|P70699|LYAG_MOUSE-GVFITJETGQPLIGK-null-6 2 0 0 0	6614294.41	5339071.4	6333870.5	NA	NA	NA	NA	NA	NA	NA	9828036.8	11759831.63	8740521.54	NA	1802377.27	6230414	2006274.08	NA	1374467.1	21617452.7	10482904.5	NA	NA	NA	11305414.9	1180289.7	1953596.8
sp|P70699|LYAG_MOUSE-GVFITJETGQPLIGK-null-7 2 0 0 0	47556151	47048340.4	41381333	69615746.1	68897183	56260915.3	41889674.61	54448837.75	51129067.96	63808330.1	56813586.17	75553158.97	26626673.19	21747069.6	22757549.15	38279992.95	19899589.57	5356508.19	56887375.4	71782603.6	38915179.4	44933272.4	34922654.6	47110122.4	40560830	45829464.7	31854415.06
sp|P70699|LYAG_MOUSE-JNTIVNK-null-4 3 0 1 1	2324735.39	2609319.47	2188269.165	5837061.67	6162396.66	5746622.51	NA	6548176.176	NA	8937457.72	3626437.38	4605652.372	8266261.051	1422736.917	NA	NA	1718310.392	NA	1310348.632	NA	NA	2355373.604	NA	6083938.19	NA	4896353.301	2314990.52
sp|P70699|LYAG_MOUSE-JNTIVNK-null-5 2 0 0 0	63337955.33	63491673.53	65639504.55	84222246.09	93292401.31	85171342.79	66384897.4	64697240.81	54495944.17	106642992.4	76990114.4	49621596.86	77394599.05	25841793.08	22864946.7	9801934.773	45685920.95	35986260.61	54433054.67	53667533.55	55139445.96	64148610.29	58675477.23	83856604.72	60306326.53	64928355.03	64321244.51
sp|P70699|LYAG_MOUSE-JNTIVNK-null-5 4 0 2 1	7642176.25	NA	10260421.56	6574621.82	7929985.45	4868638.68	6939682.23	5706312.24	5497771.89	9954004.55	4581908.54	NA	5835183.57	NA	NA	NA	NA	NA	2308026.17	2494257.51	NA	NA	3715576.17	7261238.63	NA	NA	NA
sp|P70699|LYAG_MOUSE-JNTIVNK-null-6 2 0 0 0	53741633.65	58887624.91	60157514.29	72324216.79	84218690.46	86655856.45	69165143.62	68260222.55	59450847.04	94992566.32	66715669.21	44684579.87	70681106.59	25175049.86	23381168.83	8428812.555	42391051.26	35229061.24	46719870.69	38673104.91	38880791.31	45441891.62	37393601.43	57936804.21	50964850.93	55619896.76	53454464.15
sp|P70699|LYAG_MOUSE-JNTIVNK-null-7 2 0 0 0	9801475.18	9355484.222	9839812.889	12608950.21	12745290.81	12661325	10435925.92	10182591.88	8922505.506	15274841.03	10129960.07	5853245.96	8164728.87	2894117.33	2643003.47	NA	NA	4049836.468	6495318.799	6772288.602	5697092.327	6941038.836	6941194.821	11304124.93	7503136.85	8831627.54	8585665.349
sp|P70699|LYAG_MOUSE-JNTIVNK-null-8 2 0 0 0	1802573.36	1750116.97	1545743.665	NA	NA	1906263.18	1500259.87	NA	NA	3378038.59	2201664.411	1448874.792	2272993.09	NA	645910.956	NA	1319514.98	1232574.25	NA	891905.084	NA	NA	NA	NA	998419.632	NA	NA
sp|P70699|LYAG_MOUSE-LEJLSSTESGYTATLTR-null-6 2 0 0 0	14086210.28	11434136.66	8825167.2	18913888.53	11898893.2	9713069.8	NA	10798872.48	NA	16055315.4	20235874.77	12722515.6	NA	NA	NA	5994979.3	NA	NA	NA	NA	NA	NA	NA	NA	NA	NA	1420953.83
sp|P97300|NPTN_MOUSE-AJATIEVK-null-6 2 0 0 0	19516110.13	21392271.09	21023489.39	23368338.97	28611632.61	23543891.81	26229870.34	25022182.12	25630435.27	55825198.48	27809460.23	21534213.46	35461577.66	10774556	9960589.903	7305304.69	14141346.16	10085838.72	23195481.34	19600275.93	18116973.36	20664199.07	18654842.2	29059614.74	13886929.68	15698143.64	15045761.37
sp|P97300|NPTN_MOUSE-AJATIEVK-null-7 2 0 0 0	9921411.98	10986355.02	10037343.55	9718293.37	10229126.89	9081481	7042080.59	8328313.74	7572449.5	30716554.91	17919352.76	12408897.41	15567938.33	5998491.11	5022162.987	4181524.337	8843859.02	6240239.851	4405201.42	6028308.91	6005329.87	4537587.178	5586564.78	8494274.85	4469397.14	8106089.08	6270692.657
sp|P97300|NPTN_MOUSE-AJATIEVK-null-8 2 0 0 0	110683861.2	120578789.7	111638940.8	150173487.5	186920324.5	179875959.8	132712365.2	129098596.3	135071107.7	410608995.9	232902486.3	176154777.1	258324883	89633364.06	66074065.84	55132422.12	113580708.6	81831719	89801895.77	72027823.5	71954325.35	76861105.23	71247812.87	135494240.8	86051001.08	94277860.68	82786352.86
sp|P97300|NPTN_MOUSE-AJATIEVK-null-9 2 0 0 0	25792420.74	33278746.65	28993044.43	32941888.22	38868997.98	37459968.63	25022069.5	24141192.47	19849733.44	111752409.2	64654603.33	48477063.89	55762596.11	19197980.37	13840631.55	10609446.54	24907681.92	14527691.6	24318963.74	22521866.72	22422603.23	18947293.45	21374339.68	34114730.14	14786158.59	22513201.63	14535704.46
sp|P97300|NPTN_MOUSE-JASNMEYR-null-5 4 1 0 1	10150683.73	NA	11326569.91	15482064.29	NA	NA	NA	9820846.91	NA	NA	27032489.16	NA	NA	NA	NA	NA	NA	NA	NA	NA	NA	NA	NA	9314097.2	NA	NA	5985772.63
sp|P97300|NPTN_MOUSE-JASNMEYR-null-6 2 0 0 0	50286336.76	53914797.79	59319877.52	58252455.19	59490253.91	59905168.77	43170041.96	36530713.63	39308300.34	154115491	99825014.73	79440081.27	90781412.06	39774988.44	31987844.79	23366334.37	52842286.84	34654242.42	32636179.72	27899439.76	23798035.02	26377171.57	27027447.57	46463269.04	28579274.39	35327771.16	26471845.67
sp|P97300|NPTN_MOUSE-JASNMEYR-null-7 2 0 0 0	9598330.28	11904394.68	11672572.31	14333915.71	16093488.16	16330594.81	10847272.93	9616084.971	10435119.32	42661098.94	30460024.95	26923577.68	31786501.73	15822664.37	11539504.97	8585960.039	14831536.9	9759663.999	8048405.786	7148374.96	5755213.63	6124514.31	5480894.577	10625487.69	6648414.286	8450608.31	6510671.7
sp|P97300|NPTN_MOUSE-JASNMEYR-null-8 2 0 0 0	10972071.9	11771958.78	11201130.67	14320230.71	16521053.31	12737273.73	9847875.66	8479533.454	8890037.65	32858855.77	27523992.41	24343441.13	27725374.11	12538133.74	9441996.85	6259671.95	11580915.84	7427556.962	7630371.144	6953108.73	5141714.929	6815555.26	6092428.53	11513870.81	6185183.63	8234984.01	7339234.26
sp|P97300|NPTN_MOUSE-KJASNMEYR-null-5 2 0 0 0	6130043.68	NA	5414634.87	7576688.76	7293374.983	6142802.148	3474272.97	3282999.74	2988484.22	6268374.8	5392052.11	4219862.927	2710321.26	2217997.949	2050098.613	815843.297	3236702.041	2114780.198	2823041.163	2702869.649	2670848.522	3560899.558	3379668.67	3919042.55	2972900.973	3026038.882	2051530.121
sp|P97300|NPTN_MOUSE-KJASNMEYR-null-6 2 0 0 0	58304562.07	58617305.05	56651386.83	84493481.42	107639191.8	104183199.9	57281574.87	48105354.15	45306674.98	98866441.21	80513312.27	55168283.3	51709824.92	25121566.54	20918089.9	5050920.278	55752930.82	34228501.27	48792534.11	44507227.56	36449066.98	46132238.35	41624257.05	66179917.69	48403389.67	55215982.85	38837687.43
sp|P97300|NPTN_MOUSE-KJASNMEYR-null-7 2 0 0 0	16318739.77	18154081.4	18519987.86	32125639.86	28999874.31	19773327.06	12906953.3	11030350.64	11623587.43	31220085.16	30243694.34	20140954.23	18364959.34	10469704.66	8229255.664	1496577.663	20135099.75	14214645.88	11358259.25	11065644.39	9849086.426	9911044.298	9940601.1	12831648.84	9800283.879	12834528.9	9975814.11
sp|P97300|NPTN_MOUSE-KJASNMEYR-null-8 2 0 0 0	16160617.25	17054407.15	17401529.63	18181162.68	24260104.45	21309240.79	NA	NA	NA	34968318.79	34552380.82	25094401.31	23194743.44	11478247.67	9712630.211	1627597.206	15564207.12	20803199.54	15678441.94	14367984.72	12106893.05	NA	NA	NA	14443880.36	18485576.53	12435743.1
sp|P97300|NPTN_MOUSE-KKENGVFEEISJSSGR-null-6 2 0 0 0	5906591.26	18369704.73	10842506.99	14716410.18	18231792.46	14082487.23	9385641.94	3953066.9	11644809.7	144004.3	3974002.57	3289408.58	NA	957021.08	775808.12	1018833.89	1072213.989	266286.674	NA	4101674.89	2557861.6	2287729.3	2362970.17	NA	9346599.51	8159479.46	932420.42
sp|P97300|NPTN_MOUSE-KKENGVFEEISJSSGR-null-7 2 0 0 0	7257559.19	6606690.73	5901864.28	8918788.37	12948874.59	21436178.09	15785508.69	5974729.71	14103575.74	NA	6250198.18	4753055.56	NA	2340234.24	NA	2129534.25	1381434.46	256162.135	NA	NA	NA	NA	NA	NA	3620552.2	5012648.4	NA
sp|P97300|NPTN_MOUSE-KKENGVFEEISJSSGR-null-8 2 0 0 0	55081406.62	57664894.47	48808970.93	68256066.62	69267063.6	63605739.7	58030450.43	52941261.73	50233821.2	11156806.84	19016517.6	33571851.45	NA	4903999.54	12497480.57	12223101.01	11196789.27	10997189.44	37227330.04	35910447.04	28894784.96	27054045.44	13805760.79	36533906.7	34397505.5	179195039.1	32673536.89
sp|P97300|NPTN_MOUSE-KKENGVFEEISJSSGR-null-9 2 0 0 0	3251490.1	NA	3940436.61	3564626.18	4006277.48	4361108.78	NA	NA	2798468.75	NA	4930633.04	3664111.32	NA	NA	NA	NA	NA	NA	NA	NA	NA	NA	NA	NA	894747.8	NA	NA
sp|P97313|PRKDC_MOUSE-IJVTEK-null-8 2 0 0 0	4878537.43	4615759.79	4999242.7	6674701.45	6729065.27	6548574.01	2719753.86	NA	2224091.89	NA	NA	NA	NA	NA	NA	NA	NA	NA	2434100.11	2050900.514	1996460.769	NA	1749166.46	2974612.23	NA	NA	NA
sp|P97313|PRKDC_MOUSE-IJVTEK-null-9 2 0 0 0	7633560.03	8709933.49	7465554.88	9027985.53	11977044.48	11976655.39	NA	NA	NA	NA	NA	NA	NA	NA	NA	NA	NA	NA	3991817.93	3263910.467	3539027.587	3720945.91	3003253.522	5857415.75	NA	3361598.11	NA
sp|P97333|NRP1_MOUSE-RGPECSQJYTAPTGVIK-5,Carbamidomethyl[C];-5 4 1 0 0	13380824.96	12023131.01	10420039.14	NA	14873914.96	8785037.8	13938103.4	12615841.41	NA	18906709.28	13175686.7	10621647.19	2904874.63	NA	NA	NA	NA	NA	NA	8178178.93	NA	5102195.7	NA	NA	8081848.8	7820601.7	NA
sp|P97333|NRP1_MOUSE-RGPECSQJYTAPTGVIK-5,Carbamidomethyl[C];-5 4 2 0 1	3583374.63	NA	4652031.56	NA	NA	NA	NA	NA	NA	NA	NA	NA	NA	NA	NA	NA	NA	NA	NA	NA	NA	NA	NA	NA	NA	NA	NA
sp|P97333|NRP1_MOUSE-RGPECSQJYTAPTGVIK-5,Carbamidomethyl[C];-9 2 0 0 0	5586307.55	5166749.265	4009884.75	4707651.88	5045881.01	NA	NA	3866120.07	2938693.67	12759942	11315327.91	9001260.21	2866086.05	3880085.99	2683673.33	NA	2478362.64	1075632.14	4750063.74	4304203.28	NA	NA	2618474.06	NA	NA	NA	NA
sp|P97426|ECP1_MOUSE-NCHJSSSR-2,Carbamidomethyl[C];-2 2 0 0 1	9347606.706	8247693.3	17793419.7	17756709.61	32888042.02	26084194.76	20693498.4	28263623.34	18735233.66	NA	NA	NA	NA	NA	NA	NA	NA	NA	33878936.7	29358004.01	24281581	39717160.13	21509158.19	37993590.95	47915168.33	55472634.48	38925213.02
sp|P97426|ECP1_MOUSE-RSQNCHJSSSR-5,Carbamidomethyl[C];-2 2 0 0 1	21046425.41	20683678.6	18447439.5	NA	3124346.229	3741906.8	NA	2758455.2	2516685.33	7274965.86	4071112.394	3735881.147	18530104.23	7373758.438	6872351.968	NA	NA	NA	73550331.3	67148889.81	68684156.08	73829391.98	71543191.21	123646401.4	68618835.23	97052572.92	66472323.75
sp|P97426|ECP1_MOUSE-SQNCHJSSSR-4,Carbamidomethyl[C];-1 2 0 0 1	144308006.8	181669335.3	200875340.4	152799689.1	226004565.5	135935630.1	120769261.5	43928146.96	89198925.8	195668000	28837135.73	32454457.17	215312363.1	35726160.85	56161168.63	NA	9276029.667	3997875.244	265231154.7	179385500.5	234911551.8	287404969.1	302828026.5	432685316	251822215.4	470155316.5	389131724.4
sp|P97426|ECP1_MOUSE-SQNCHJSSSR-4,Carbamidomethyl[C];-2 2 0 0 1	18550224.46	33467536.97	24431916.4	25235059.74	30060307.75	22635801.45	20337299.27	31521805.75	16339274.1	105841027.4	14428387.93	16113823.34	23026046.19	NA	4539460.105	NA	NA	NA	16109706.51	15731064.72	15808482.33	19055308.97	25547055.01	34593958.32	28835671.91	27779495.96	28360947.78
sp|P97426|ECP1_MOUSE-VHITVCJITSR-6,Carbamidomethyl[C];-3 3 1 0 1	6250046.63	5007765.67	4980301.69	NA	NA	4843004.64	NA	5126068.4	NA	NA	NA	NA	NA	NA	NA	NA	NA	NA	NA	NA	NA	6368844.7	7428078.3	NA	NA	30413157.3	NA
sp|P97426|ECP1_MOUSE-VHITVCJITSR-6,Carbamidomethyl[C];-4 3 1 0 1	19856794.18	2938571.81	NA	NA	NA	NA	NA	NA	NA	NA	NA	NA	NA	NA	NA	NA	NA	NA	NA	NA	NA	NA	NA	NA	NA	NA	NA
sp|P97449|AMPN_MOUSE-FTCJQTTDVIIIHSK-3,Carbamidomethyl[C];-3 4 0 0 0	6429804.83	6087933.02	5144966.88	2650009.01	3650189.93	NA	NA	1932943.77	NA	9447743.52	7191236.42	7131303.13	3877441.08	NA	NA	7791908.53	4374222.05	NA	6866423.5	3820517.4	5597488.2	NA	NA	4370395.8	1405706.1	NA	NA
sp|P97449|AMPN_MOUSE-FTCJQTTDVIIIHSK-3,Carbamidomethyl[C];-4 5 1 1 0	484459.69	NA	NA	NA	NA	NA	NA	NA	NA	NA	NA	NA	NA	NA	NA	NA	NA	NA	NA	NA	NA	NA	NA	NA	NA	NA	NA
sp|P97449|AMPN_MOUSE-FTCJQTTDVIIIHSK-3,Carbamidomethyl[C];-5 2 0 0 0	12219453.98	NA	2490116.39	NA	NA	NA	NA	NA	NA	NA	NA	NA	NA	1484235.47	NA	NA	NA	NA	NA	NA	NA	NA	NA	NA	7999956.8	NA	4144534.8
sp|P97449|AMPN_MOUSE-FTCJQTTDVIIIHSK-3,Carbamidomethyl[C];-5 4 0 0 0	56018391.97	35248829.1	42795929.43	53677878.93	87745873.82	77021787.7	52138610.7	61872642.08	65300574.44	31067164.1	23766375.08	24881955.09	16367741.44	7887974.46	16742003.9	NA	23471068.56	NA	38171215.3	41881505.43	33874890.25	NA	NA	NA	51869612.9	62253727.09	21388475.7
sp|P97449|AMPN_MOUSE-FTCJQTTDVIIIHSK-3,Carbamidomethyl[C];-5 4 0 1 0	23145950.49	28356510.19	49233863.03	85344891.84	101965756.2	96870953.56	32693246.17	64895260.36	87384756.69	32521855.99	31750368.28	32224547.74	26288410.95	3824858.694	22910755	44264056.15	23491039.25	22351908.65	32087015.33	34789015.2	37537067.42	13107024.7	22213292	26682691.7	20573874	26429475.89	28180512.5
sp|P97449|AMPN_MOUSE-FTCJQTTDVIIIHSK-3,Carbamidomethyl[C];-5 4 0 2 0	124784659.9	96014414.17	63889351.04	124371386.2	176117300.5	141078949.1	122569239.5	135599246.2	116646631.6	168690017.8	154318302.9	130084966.4	112068599.5	103134487.5	88545866.74	219797243.9	67961314.5	24875220.88	158292454.1	190315719.7	135218409.7	121835575.9	59275737.7	152241232.7	85282238.1	89083382.4	80323450.7
sp|P97449|AMPN_MOUSE-FTCJQTTDVIIIHSK-3,Carbamidomethyl[C];-5 4 1 0 0	61665993.93	80397052.41	75812296.14	154259914	170671453.4	145898468.1	104223573.1	63194161.8	153182007	54972128.2	9925537.49	57429403.74	37176634.82	5824213.79	31460528.45	82507806.14	30470089.45	5524290.63	23585581.3	29618178.68	21054675.44	28059787.5	50747880.68	46647844.8	35204929.5	56045337.45	46180456.95
sp|P97449|AMPN_MOUSE-FTCJQTTDVIIIHSK-3,Carbamidomethyl[C];-5 4 1 1 0	88605302.12	95462349.69	94855986.5	80779659	120384572.5	107790268.3	94622700.11	127038491.3	100108441.3	139038130.9	94713753.7	89053714.8	66227335.66	59793051.31	45667782.35	140285461.7	31099702.63	35641966.2	48029424.9	33803805	38415646.9	29795909.8	25790048.5	15794908.5	51229335.7	58781304.8	27309039.1
sp|P97449|AMPN_MOUSE-FTCJQTTDVIIIHSK-3,Carbamidomethyl[C];-5 4 2 0 0	138694626.2	104113387.4	73606657.21	112590372.9	163138889.1	134667892.5	113471035.7	190377996.2	121519585.2	76787086.9	190864395.5	201418868.8	85790785.5	74135779.57	26067938.21	165993567.9	70045752.83	43049631.82	85353149.2	96795052.8	40690839.8	145903063.2	108675014.1	146856668.4	135010530.4	159570111.1	43592578.4
sp|P97449|AMPN_MOUSE-FTCJQTTDVIIIHSK-3,Carbamidomethyl[C];-6 2 0 0 0	22791125.34	21471396.28	15942156.84	30260710.33	20050195.65	28980769.54	15076284.53	26987060.15	19355278.45	34799535.82	39303993.87	27250343.3	11210494.52	4694491.471	10277536.35	22728065.16	19029963.84	11705120.59	12398500.4	10670863.22	12061222.7	9066499.5	7856977.8	14178019.9	11418321.5	14644302.2	10898159.2
sp|P97449|AMPN_MOUSE-FTCJQTTDVIIIHSK-3,Carbamidomethyl[C];-6 4 0 0 0	31308061.59	32266127.45	41177265.26	45595105	70919663.09	49803419.7	52630832.66	50057107.29	61024745.78	NA	NA	NA	17376373.56	NA	NA	22567707.41	28303315.63	18344069.06	28348329.6	30741815.2	32027771.59	NA	20065446.4	36350312.2	31234162.5	33670973.6	32387688.4
sp|P97449|AMPN_MOUSE-FTCJQTTDVIIIHSK-3,Carbamidomethyl[C];-6 4 0 0 1	22353937.12	76503468.87	82224287.69	89727895.28	38813379.5	161566400.5	96791397.45	124387680.1	160870550.8	64632148.8	60209922.33	68053585.43	47387155.6	NA	NA	83371592.78	18867913.26	39491547.9	50154917	75007691.14	71317011.86	10019675.5	47082481	26392265.1	NA	50900149.83	46050897.9
[truncated: 6,954 more rows]
