# Supplementary material for: Precision N-Glycoproteomic Profiling of Murine Peritoneal Macrophages After Different Stimulations
Source: Front Immunol. 2021 Aug 17;12:722293. doi: 10.3389/fimmu.2021.722293 (PMC8416091; doi:10.3389/fimmu.2021.722293)
Supplement: Supplementary file 3 [file DataSheet_3.csv]

ID	Description	group	count	type
GO:0001660	fever generation	H	1	GO
GO:0001818	negative regulation of cytokine production	V	4	GO
GO:0002224	toll-like receptor signaling pathway	H/L	3	GO
GO:0002274	myeloid leukocyte activation	L	1	GO
GO:0002285	lymphocyte activation involved in immune response	L	1	GO
GO:0002286	T cell activation involved in immune response	H/V	3	GO
GO:0002440	production of molecular mediator of immune response	H/V	5	GO
GO:0002456	T cell mediated immunity	L	1	GO
GO:0002457	T cell antigen processing and presentation	H	1	GO
GO:0002461	tolerance induction dependent upon immune response	H	1	GO
GO:0002507	tolerance induction	V	2	GO
GO:0002526	acute inflammatory response	H	2	GO
GO:0002573	myeloid leukocyte differentiation	H	2	GO
GO:0002643	regulation of tolerance induction	L	2	GO
GO:0002645	positive regulation of tolerance induction	H	1	GO
GO:0002687	positive regulation of leukocyte migration	H/V	4	GO
GO:0002700	regulation of production of molecular mediator of immune response	H/V	5	GO
GO:0002718	regulation of cytokine production involved in immune response	H/V	5	GO
GO:0002755	MyD88-dependent toll-like receptor signaling pathway	V	2	GO
GO:0002819	regulation of adaptive immune response	V	4	GO
GO:0002822	regulation of adaptive immune response based on somatic recombination of immune receptors built from immunoglobulin superfamily domains	H	2	GO
GO:0002824	positive regulation of adaptive immune response based on somatic recombination of immune receptors built from immunoglobulin superfamily domains	L	1	GO
GO:0002829	negative regulation of type 2 immune response	H	1	GO
GO:0002833	positive regulation of response to biotic stimulus	H/L/V	4	GO
GO:0006690	icosanoid metabolic process	H	2	GO
GO:0006809	nitric oxide biosynthetic process	L	3	GO
GO:0006984	ER-nucleus signaling pathway	V	2	GO
GO:0007252	I-kappaB phosphorylation	V	2	GO
GO:0007416	synapse assembly	H	2	GO
GO:0007613	memory	H	2	GO
GO:0008627	intrinsic apoptotic signaling pathway in response to osmotic stress	H	1	GO
GO:0010288	response to lead ion	H	1	GO
GO:0010917	negative regulation of mitochondrial membrane potential	H	1	GO
GO:0019058	viral life cycle	H/V	4	GO
GO:0030282	bone mineralization	H	1	GO
GO:0031294	lymphocyte costimulation	L	2	GO
GO:0031394	positive regulation of prostaglandin biosynthetic process	H	1	GO
GO:0031622	positive regulation of fever generation	H	1	GO
GO:0032225	regulation of synaptic transmission, dopaminergic	V	1	GO
GO:0032271	regulation of protein polymerization	H	3	GO
GO:0032637	interleukin-8 production	V	3	GO
GO:0032649	regulation of interferon-gamma production	L	2	GO
GO:0032733	positive regulation of interleukin-10 production	H	2	GO
GO:0032757	positive regulation of interleukin-8 production	V	3	GO
GO:0032933	SREBP signaling pathway	V	2	GO
GO:0032946	positive regulation of mononuclear cell proliferation	L	2	GO
GO:0033138	positive regulation of peptidyl-serine phosphorylation	H/V	3	GO
GO:0034341	response to interferon-gamma	H	2	GO
GO:0034504	protein localization to nucleus	V	2	GO
GO:0035150	regulation of tube size	H	2	GO
GO:0035296	regulation of tube diameter	H	2	GO
GO:0035456	response to interferon-beta	H/V	2	GO
GO:0035633	maintenance of blood-brain barrier	H	1	GO
GO:0035739	CD4-positive, alpha-beta T cell proliferation	H	1	GO
GO:0036006	cellular response to macrophage colony-stimulating factor stimulus	H	1	GO
GO:0036503	ERAD pathway	V	2	GO
GO:0042092	type 2 immune response	V	2	GO
GO:0042116	macrophage activation	H/V	4	GO
GO:0042136	neurotransmitter biosynthetic process	H/L	3	GO
GO:0042228	interleukin-8 biosynthetic process	V	3	GO
GO:0042304	regulation of fatty acid biosynthetic process	V	4	GO
GO:0042307	positive regulation of protein import into nucleus	V	2	GO
GO:0042640	anagen	H	1	GO
GO:0042742	defense response to bacterium	L	1	GO
GO:0043330	response to exogenous dsRNA	H	1	GO
GO:0043368	positive T cell selection	V	2	GO
GO:0044766	multi-organism transport	H	1	GO
GO:0045071	negative regulation of viral genome replication	H	2	GO
GO:0045416	positive regulation of interleukin-8 biosynthetic process	V	3	GO
GO:0045428	regulation of nitric oxide biosynthetic process	H	3	GO
GO:0045540	regulation of cholesterol biosynthetic process	V	2	GO
GO:0045619	regulation of lymphocyte differentiation	V	4	GO
GO:0045907	positive regulation of vasoconstriction	H/L/V	2	GO
GO:0045986	negative regulation of smooth muscle contraction	L	1	GO
GO:0046006	regulation of activated T cell proliferation	L	2	GO
GO:0046209	nitric oxide metabolic process	L	3	GO
GO:0047484	regulation of response to osmotic stress	H	1	GO
GO:0048312	intracellular distribution of mitochondria	H	1	GO
GO:0050670	regulation of lymphocyte proliferation	V	4	GO
GO:0050729	positive regulation of inflammatory response	H	2	GO
GO:0050805	negative regulation of synaptic transmission	H	2	GO
GO:0050868	negative regulation of T cell activation	H/V	4	GO
GO:0050871	positive regulation of B cell activation	V	3	GO
GO:0051085	chaperone cofactor-dependent protein refolding	V	1	GO
GO:0051092	positive regulation of NF-kappaB transcription factor activity	H/L	2	GO
GO:0051607	defense response to virus	V	4	GO
GO:0051926	negative regulation of calcium ion transport	H/V	4	GO
GO:0061900	glial cell activation	V	2	GO
GO:0062014	negative regulation of small molecule metabolic process	V	3	GO
GO:0070231	T cell apoptotic process	H	1	GO
GO:0070234	positive regulation of T cell apoptotic process	H	1	GO
GO:0070339	response to bacterial lipopeptide	H	2	GO
GO:0071216	cellular response to biotic stimulus	H/L	4	GO
GO:0071219	cellular response to molecule of bacterial origin	L	4	GO
GO:0071220	cellular response to bacterial lipoprotein	H	2	GO
GO:0071221	cellular response to bacterial lipopeptide	H	2	GO
GO:0071501	cellular response to sterol depletion	V	2	GO
GO:0071549	cellular response to dexamethasone stimulus	V	2	GO
GO:0071706	tumor necrosis factor superfamily cytokine production	H	3	GO
GO:0071724	response to diacyl bacterial lipopeptide	H/L	2	GO
GO:0071726	cellular response to diacyl bacterial lipopeptide	H/L	2	GO
GO:0072606	interleukin-8 secretion	H/L	2	GO
GO:0072683	T cell extravasation	H	1	GO
GO:0075733	intracellular transport of virus	H	1	GO
GO:0090336	positive regulation of brown fat cell differentiation	H	1	GO
GO:0090557	establishment of endothelial intestinal barrier	H	1	GO
GO:0097368	establishment of Sertoli cell barrier	H	1	GO
GO:0097746	regulation of blood vessel diameter	H	2	GO
GO:0097756	negative regulation of blood vessel diameter	H	2	GO
GO:0098792	xenophagy	H	1	GO
GO:0106049	regulation of cellular response to osmotic stress	H	1	GO
GO:0106118	regulation of sterol biosynthetic process	V	2	GO
GO:0110148	biomineralization	H	1	GO
GO:0150076	neuroinflammatory response	H/V	4	GO
GO:1900034	regulation of cellular response to heat	H	1	GO
GO:1901224	positive regulation of NIK/NF-kappaB signaling	H/L	2	GO
GO:1901570	fatty acid derivative biosynthetic process	V	2	GO
GO:1902474	positive regulation of protein localization to synapse	H	1	GO
GO:1902579	multi-organism localization	H	1	GO
GO:1902905	positive regulation of supramolecular fiber organization	H	2	GO
GO:1902931	negative regulation of alcohol biosynthetic process	V	2	GO
GO:1903038	negative regulation of leukocyte cell-cell adhesion	H/V	4	GO
GO:1903039	positive regulation of leukocyte cell-cell adhesion	L	3	GO
GO:1903748	negative regulation of establishment of protein localization to mitochondrion	H	1	GO
GO:1904415	regulation of xenophagy	H	1	GO
GO:1904417	positive regulation of xenophagy	H	1	GO
GO:1904428	negative regulation of tubulin deacetylation	H	1	GO
GO:1904591	positive regulation of protein import	V	2	GO
GO:1905332	positive regulation of morphogenesis of an epithelium	V	1	GO
GO:2000379	positive regulation of reactive oxygen species metabolic process	H/V	5	GO
GO:2000484	positive regulation of interleukin-8 secretion	H/L	2	GO
GO:2001057	reactive nitrogen species metabolic process	H/L	3	GO
GO:2001236	regulation of extrinsic apoptotic signaling pathway	H	1	GO
GO:2001280	positive regulation of unsaturated fatty acid biosynthetic process	H	1	GO
P01575	IFNB_MOUSE	H/V	1	protein
P04202	TGFB1_MOUSE	V	1	protein
P04441	HG2A_MOUSE	V	1	protein
P10637	TAU_MOUSE	H	1	protein
P10810	CD14_MOUSE	H/L	1	protein
P13597	ICAM1_MOUSE	H/L/V	1	protein
P42082	CD86_MOUSE	L	1	protein
P58681	TLR7_MOUSE	V	1	protein
Q05769	PGH2_MOUSE	H/L/V	1	protein
Q8BFZ9	ERLN2_MOUSE	V	1	protein
Q8R2Q8	BST2_MOUSE	H/V	1	protein
Q91X78	ERLN1_MOUSE	V	1	protein
Q9EP73	PD1L1_MOUSE	H/L/V	1	protein
Q9EQU3	TLR9_MOUSE	V	1	protein
Q9QUN7	TLR2_MOUSE	H/L	1	protein
